# Supplementary material for: MCM10: An effective treatment target and a prognostic biomarker in patients with uterine corpus endometrial carcinoma
Source: J Cell Mol Med. 2023 May 29;27(12):1708–24. doi: 10.1111/jcmm.17772 (PMC10273062; doi:10.1111/jcmm.17772)
Supplement: Supplementary file 5 — Table S1: [file JCMM-27-1708-s001.xlsx]

## Sheet: Sheet 1
Only BRCA	Only CESC	Only UCEC	Only UCS	BRCA AND CESC NOT UCEC NOT UCS	BRCA AND UCEC NOT CESC NOT UCS	BRCA AND UCS NOT CESC NOT UCEC	CESC AND UCEC NOT BRCA NOT UCS	CESC AND UCS NOT BRCA NOT UCEC	UCEC AND UCS NOT BRCA NOT CESC	BRCA AND CESC AND UCEC NOT UCS	BRCA AND CESC AND UCS NOT UCEC	BRCA AND UCEC AND UCS NOT CESC	CESC AND UCEC AND UCS NOT BRCA	BRCA AND CESC AND UCEC AND UCS
GABRA1	YBX2	AOC1	CHEK1	PAX7	EPHA8	COL11A1	KRT33A	MAD2L1	PRSS8	IBSP	HMMR	SYT13	NCAPH	ANLN
HSD17B6	MAP3K9	SLC13A2	HMGB3	GABRA3	CHGA	NKAIN1	E2F2	KIF11	NKAIN4	MAGEC2	UBE2T	TNNI3	NEK2	DEPDC1
SCT	BAIAP2L1	CEACAM7	DNAH14	DUSP13	EEF1A2	MISP	PRSS3	KIF15	SIX1	CEACAM6	TNNT1	KIF1A	TTK	MCM10
PRLH	TTC22	TKTL1	RPL17P36	CCNP	CST4	RIMS4	CLCA4	RAD51	BARX1	CASP14	KREMEN2	FBN2	SPC25	ASPM
PPP2R2C	PRSS21	TFAP2B	UBE2S	ATP1A3	CEACAM5	FOXJ1	ZIC2	PRR11	KANK4	LHX2	NUSAP1	COL2A1	CCNB1	PITX1
TUBA3D	CELSR3	IYD	RPS2P55	SYNGR4	FGF21		ROS1	JPT1	TMPRSS4	TLX1	DTL	DPYSL5	BUB1B	GTSE1
NDC80	PLEKHG6	LTF	RPS10P26	TFR2	GABRG2		POLQ	BLM	CHRNA1	NEIL3	FABP6	CLDN6	SAPCD2	AURKA
CDH7	IL32	DPEP1	MEX3A	H1-3	ACTL8		FSTL4	TRIP13	NKD2	CDCA3	CDK1	PRAME	MND1	TPX2
EPYC	DPF1	GUCA2B	KPNA2	SYNGR3	NXPH1		SERPINB3	CDC25A	LCN2	ULBP1		DSCR8	CCNE1	BIRC5
CHGB	BRCA1	DMRT3	ESM1	E2F8	SPINK4		DLX3	GINS1	ZIC1	PRDM13		PRAC2	OIP5	KIF4A
CRISP3	ACP3	PAGE1	SPTBN2	EMX1	HOXC12		ATP12A	CENPM	SST	KISS1R			RAD54L	CDC6
EFNA2	NLRP2	TRPC7	WWC1	ITPKA	MAGEA10		PKP1	CKS2	COL26A1	KIF14			ZWINT	MYBL2
HCN2	TYMP	CHAT	CBX2	CXCL9	DEFB126		ORC1	PODXL2	AQP5	ONECUT2			DEPDC1B	FAM83D
PVALB	ARNTL2	SLC12A3	RAP1GAP	NT5DC4	NKX2-2		AQP6	LMNB1	CRABP1	OR2B6			CDT1	ASF1B
ACOD1	DNAH5	CYP2W1	RPL37P6	TDO2	CSTL1		TMPRSS11E	ORC6	HOXB9	GNG13			POC1A	CA9
MSLN	SOX30	FGF4	PAFAH1B3	ADGRF4	LIN28A		SULT2B1	CENPU	NOTUM	GNGT1			CDCA2	NMU
HAGHL	RAB27B	CACNG5	APBA2	CD1A	CFHR4		LHX5	RAD51AP1	RNU4-1	MNX1			CDC45	NCAPG
PRSS33	ADRB1	FGF20	FSCN1	PGLYRP4	CGA		DLL3	CDKN3	WFDC21P	RTBDN			TEDC2	FOXM1
CEMIP	DSG2	BPIFB2	METTL7B	CRYBA2	DMRT1		CLSPN	TLCD1		ADAMDEC1			TACC3	KIF20A
TRPA1	EPN3	CACNA1S	EPHB2	CAMK2N2	MMP13		KRT31	GGH		PDX1			E2F1	CENPA
CCN4	PLEKHH1	LRP2	CERS1	GJB2	SIX3		PLA2G3	CENPN		ZIC5			ESPL1	CDC20
COMP	LAMC2	OPRK1	PYCR1	NGB	IL19		MIOX	RMI2		HORMAD1			CDKN2A	CENPF
TYRP1	STYK1	AC000061.1	SLC25A10	A2ML1	CPLX2		LIPG	MCM2		S100A7			CTSV	HJURP
NEURL1	ARSF	SLCO1A2	MTFP1	MMP10	KLHL1		TGM5	INAVA		DQX1			NXPH4	DLGAP5
KRT37	ABCA7	HBQ1	SERINC2	CXCL10	LYZL2		RHOV	SOX9		HAPLN1			SHCBP1	PKMYT1
SLC6A4	COL17A1	MT3	TSPAN33	CXCL11	MAGEC1		CA2	TYMS		MAGEA4			SDC1	PIMREG
CCL7	FGFR3	MYH7	ENC1	PLAC1	ALPP		KLC3	GINS2		VAX1			SPAG5	SGO1
CCKBR	HES2	TBX15	PNMA3	CHRNA9	S100P		AMH	RAC3		POU4F1			ECE2	TOP2A
REG1A	CNGB1	CYP26A1	BMP7	CNIH2	CDC20B		GRIN2D	HMGA1		PGLYRP3			SBK1	CDCA8
ZP4	ST6GALNAC2	SMIM24	MDFI	TMEM270	SOHLH1		CYP2C18	FAM83H		IVL			SEPTIN3	TROAP
ARTN	TP63	MAGEB2	LYPD6B	PSAPL1	LRTM2		UPK2	NUP210		CAMP			RECQL4	CEP55
PLPPR5	CDHR2	SEZ6L	UCP2	SOX2	MS4A15		NR2E1	SUSD4		TLX3			DUSP9	KIF2C
OLFM3	WNT8B	DHRS2	DUXAP10	LINC00518	BPIFB6		TLX2	LYPD1		RAB26			DLX4	NUF2
NKX2-3	MOCOS	HRH3	ESPN	Y_RNA	TBX10		OTX1	PSAT1		GBX2			IGF2BP3	CDCA5
GRIA2	WDR62	NTSR1	UCHL1	LINC00466	OR1F1		DLX2	MYH14		KRT75			HMGA2	MKI67
INHBA	FKBP6	PDYN	ARL4C	AL023754.1	OR2W6P		KIF18A	NETO2		MAB21L4			KRT17	SKA1
HOXC11	SMC1B	LAMA1	PLEKHG4B	LGALS17A	CST2		HOXC13	WNT10A		CRYBG2			TFAP2A	CCNB2
C20orf85	LAMP3	VSIG1	EPCAM	LINC00392	CST1		KCNS1	LINC00511		CALML5			MMP9	CDC25C
GRM4	TP73	OLFM4	GALNT14	AL138789.1	COX7B2		ARHGAP40	SMPDL3B		CCR8			MT1G	HOXB13
PAX1	SLC1A3	MT4	RCOR2	SEPTIN14P12	CDK5R2		SOX21	IQANK1		OFCC1			S100A2	IGF2BP1
OTOR	IL12RB2	CALB1	FSD1	TCF24	INSM1		SRMS	DBNDD1		RIPPLY3			PI3	CILP2
BPIFB1	GRHL2	DKK4	FOLR1	AP005230.1	FOXG1		FAM83C	RIPK4		S100A7A			PITX2	SPC24
SSX1	FAT2	ADAM2	C4orf48	AC080037.2	SOX11		SLURP1	APOC1		H1-5				PTTG1
VGF	FER1L4	CGB2	SLC29A4	AC093063.1	ZFP42		AUNIP	HK2		ISG15				MELK
SYT5	TMEM40	CGB3	GAL	GABRQ	ZNF716		FEZF1	EFNA3		FAM25A				SKA3
NCAN	OAS1	ATP4A	SLC12A5	KLHDC7B-DT	TEX19		GAD1	LINC00958		HMX2				PCLAF
EPO	FETUB	ATP6V0A4	MAP2K6	H4C5	MAFA		FOXA1	SPP1		SBSN				PLK1
CACNG6	TGM1	PAX4	CRISPLD1	AC008406.3	TCHHL1		FIBCD1	LAD1		H2AC13				TK1
UNC13A	WDR76	POU6F2	CACNG4	RDM1	CNGA2		F12	SLC7A5		H2AC7				PBK
GATA5	GABRP	AMBP	PROM1		DSCR4		RHBG	TREM2		H3C12				CKAP2L
BPIFA2	BLNK	LHX3	IL4I1		OR56A3		ALDH3B2	IGSF9		DMBX1				BUB1
KRT34	MYO3A	FGF8	PEG10		LIN28B		SPINK5	LAMB3		MAGEA1				RRM2
RAMP1	ITPR3	DKK1	DUXAP8		HMX3		VAV3	BCL11A		MUC21				EXO1
FTHL17	DSP	ODAM	SPINT1		CLPSL2		DSG3	PPP1R14C		SPDYC				UBE2C
BEX1	CDC7	SMR3A	CTHRC1		MAGEA6		ELF5	FNDC10		H1-12P				AURKB
VRTN	SCD	PF4V1	EYA1		H3C4		SCEL	EGFL6		LINC01980				IQGAP3
GATA4	MMP11	FOLR3	SOSTDC1		LHFPL5		NKX2-8	MAL2		CXCR2P1				KIF18B
GABBR2	PRODH	SCGB2A2	APLP1		BPIFA1		IL36G	MYO5B		MAGEA4-AS1				MMP1
CLPS	NEFH	CALCA	KRT18		MUC2		IL36RN	CDH1		FOXD3-AS1				ZNF695
ADAMTS14	PNPLA3	SLCO1B3	CLUL1		GLYATL3		TMPRSS13	BARX2		ELFN1-AS1				KIFC1
NDST4	GZMB	APOBEC1	CD24		CT83		KNL1	ESRP1		KCNMB2-AS1				TUBB3
FGF5	POLE2	GLP1R	ETV4		TRIM15		CLCA2	ERBB3		TCAM1P				UHRF1
IL21	PLEK2	BMP5	TUBB2B		PRSS1		GPR87	LARGE2		LINC02086
BMPR1B	PABPC1L	TREML2	CAMSAP3		LINC01446		DIAPH3	IGLON5		C5orf66-AS1
ASCL1	SALL4	SIM1	LGR5		CYCSP6		TTC6	CLDN4		AC012213.1
CBLN2	FERMT1	COL9A1	ST14		MUC5AC		RHCG	SIX2		AC112777.1
CIB3	GABRE	CDH9	TMSB15A		AL031777.1		ZNF750	MTND4P12		MIR4713HG
LHX9	ITIH6	HAND1	APOE		MAGEA3		PADI3	RAB25		AC020891.2
KCNH1	CENPI	HAVCR1	SHISA2		MIR548XHG		PADI1	S100A14		TPSP2
HHIPL2	KLF5	KNG1	SPINT1-AS1		AL117329.1		DMRTA2	FXYD3		AC005993.1
MARCHF4	HAS3	HGD	CHODL		PSLNR		NECTIN4			AC106900.1
STRA8	ESRP2	LRRC31	CLDN3		LINC02620		S100A8			AC015849.5
CHRNA6	IL21R	UPK1B	MEST		PHF2P2		ABCA12			LRRC37A9P
TUBA3E	MCM4	CSPG5	MT1F		LINC01811		SLC10A4			AC012213.4
DMP1	KCNA7	TNNC1	KAZALD1		MLXP1		SPINK7			AFAP1-AS1
CAPSL	PPP1R13L	TFCP2L1	SPINT2		LINC00355		MTFR2			AC103702.2
CPB1	EPHX3	VAX2	CRABP2		SELENOOLP		GSDMC			H2BC14
GAL3ST2	OVOL3	PRAMEF12	KRT7		LINC00659		INA			H3C8
ASZ1	ZFR2	FMO6P	CDH2		LINC00858		SYT8			H2BC17
GPR26	CNFN	MUC5B	LOC105369760		AC114803.1		ANKRD22			AL023803.2
SLC24A2	KLF1	CPN1	COL9A3		SPATA20P1		TMPRSS11D			H2BC9
ACAN	DNAH11	INSL6	SLPI		AP000696.1		CLCA3P			H2AC14
CELF3	STEAP1B	INSL4	IDO1		LINC01518		RAET1L			H2AC16
LCN1	HOXA1	TNFSF11	WFDC2		POU6F2-AS2		GRHL3			H4C4
CCDC78	PTPRZ1	NEUROG3	DLX6		PAGE2		PLA2G2F			H2BC7
MSLNL	EZH2	H2BW1	S100A1		AF127577.3		CLDN14			H3C7
TMEM82	GATA3	MAGEA9	AP1M2		BARX1-DT		SPRR2G			H2BC10
BRINP3	PKD2L1	CTCFL	ZACN		SIX3-AS1		ISL2			H2AC17
IL20	RAPGEFL1	SEMG2	ELF3		NF1P8		KRT84			H3C10
KCNF1	SLC9A3R1	GTSF1L	SCX		AC092916.1		FGF19
KCNJ3	FOXN1	EREG	VTCN1		LINC02466		SPRR3
FCRL4	CWH43	GFRA4	EDN3		LINC01194		SPRR2D
CARTPT	SULT1E1	IFI6	AGR2		AC022784.1		S100A9
SLC30A8	NECTIN1	BEST3	GPC3		AC106771.1		TERT
CSMD3	KIAA1549L	VIL1	LAMP5		AC093895.1		SP8
CFAP47	IL23A	ADM2	SMIM22		AC116049.1		E2F7
NELL1	CYP27B1	CPA4	SEZ6L2		AC119150.1		HTR3A
CLEC3A	TRPV4	HOXD13	KRT8		AC010307.4		B4GALNT2
MS4A8	OAS3	MYOD1	WIF1		AC079160.1		UGT1A6
NAT16	OAS2	LBP	CLDN7		AC010595.1		NLRP7
TMEM145	IFNG	GDF15	C19orf33		LINC02163		LY6D
KLK4	TIMELESS	SLC7A10	PPP1R1B		LINC02882		PLA2G4F
XIRP1	ADTRP	CA6	SLC34A2		HOXC-AS3		PCSK9
HTR1E	CRYBG1	KRT33B	NPTX2		LINC02475		SPRR1B
COL22A1	PERP	NR0B2	CXCL14		SCARNA21		SPRR1A
CRCT1	MEP1A	DDC	DLK1		AC055854.1		KRT78
PYDC1	IRX4	SLC14A2	STRA6		LINC01606		KRT6C
NSG2	SMC4	REG4	DLX5		IGHEP1		KRT83
CST5	COL7A1	HMGCS2	IGF2		AC105118.1		ESCO2
VSTM2A	ECT2	MYCN	MYOG		AC083967.1		KRT15
DYDC1	C3orf52	SAA2	MYLPF		MAFA-AS1		OVOL1
TRH	IL1A	ERN2	TNNI1		AP002957.1		MYEOV
PGK2	ITGB6	RAX			G2E3-AS1		LIPM
NAT1	GRB14	CSN2			AL139023.1		NWD2
KRT20	DHCR24	NKX2-1			AC016705.1		DSG4
IFNB1	MYCL	ERMN			AL589182.1		SFN
LRRC15	SLC2A1	IL36B			LINC00052		GRIN1
CCL11	IRF6	NR5A1			SSTR5-AS1		HASPIN
COL6A5	CHRNB4	TINAG			PPY2P		SPINK6
ADAMTS20	TNNT2	FOXF2			AP005262.1		CALML3
APOBEC4	MREG	FGFBP1			AC061975.6		GLDC
MUC13	MYB	SLC3A1			MAGEA9B		ERFE
CNTNAP2	ELOVL3	LBX1			CSAG2		C5orf46
PCSK1	HELLS	LMAN1L			CT45A1		FOXE1
EIF4E1B	HOXB1	RLBP1			ERVV-2		LGALS7B
DCAF4L2	TP53AIP1	CRNN			LINC01224		AC020907.1
MIR7-3HG	TBX4	TRIM43B			H3Y1		LBX2
ZDHHC22	ABCC11	TRIM43			CT45A10		LINC02870
LINC01561	CSTA	C1QL2			AL162413.1		FAR2P1
AMER3	DEPDC7	DLX1			AC007128.2		LINC01559
RIIAD1	GJB6	PTH2R			LINC01297		C6orf223
TMEM151A	PLAU	NYAP2			AC132807.2		PHLDA2
HTR1D	GUCY1B2	GC			AL161431.1		GALR2
TH	CENPK	CDH18			H3C11		NKX2-5
GPR139	STIL	UGT3A1			AL133325.3		H2AC21
IFNL1	POF1B	SLC25A48			H2AC4		MROH2A
POTEC	LYPD3	GFRA3			LINC02335		H2BC13
WT1-AS	H2BC11	LGSN			H4C1		KRT6B
CCDC60	TCP11	HTR2C			RN7SL3		KRT79
BPIFA4P	HROB	CRH			AL356274.2		KRT5
IFNL2	IL37	RGR			FAM230C		KRT3
NPW	SH2D3A	NKX6-2			FP325330.3		KLK12
NELL2	WNK4	SLC5A12					KRT16
WT1	BCL11B	SCGB1A1					KRT14
NBPF6	FBXL16	GPR158					ERCC6L
GABRA5	APOBEC3A	FEZF2					C1QL4
FOXD3	STRIP2	WNT7A					AMTN
H1-6	BBOX1	SEPTIN14					MESP2
PRR27	KLHDC7B	XAGE2					IGFL1
SBK2	TNNI2	UGT2B4					C10orf99
GABRD	RBBP8NL	CLDN17					NCCRP1
TMEM215	ARHGEF16	GLYATL2					KLRG2
IL17REL	ULBP2	ZIC3					ANKRD34B
IGFL3	ULBP3	KCNJ15					KRT77
INSYN2A	TEX101	SLC30A2					GJB5
DCAF8L2	SLC34A1	XDH					GJB4
DPY19L2P1	KCNC3	H4C8					GATA3-AS1
MYT1	TNS4	HTR6					SERPINB13
PRSS29P	KRT17P1	TGM7					AKR1B10
NBPF4	C19orf57	TFF3					KRTAP4-1
H2BU1	SLC6A11	TFF1					PAX9
IFNL3	SLC52A1	FOXH1					SPRR2E
KLKP1	GUCY2D	USP41					ZYG11A
SLC22A24	TESMIN	PIGR					LINC02783
TUBA3C	CHI3L1	CAPN13					PSORS1C2
CYP2A7P2	CHIT1	EN1					LGALS7
CSAG1	FAM83F	CRYGC					AC005863.1
SNORA73B	GRHL1	ALPG					MT1H
RN7SKP255	GRP	ALPI					KRT6A
RN7SKP203	HOOK1	TEX55					OR7E91P
SNORA74A	CYP2J2	PDCL2					ONECUT3
RN7SKP71	DSC2	DPPA2					SERPINB5
RN7SKP9	DSG1	FABP1					RNU6-140P
SNORA23	DSC3	CXCL5					AKR1B10P1
AL162581.1	SLC37A2	OTOP1					FOXI3
LINC02408	OASL	CLDN19					GCGR
METTL11B	HRK	CAMKV					RPTN
PLPP4	BICDL1	SPINK1					RAET1K
ST8SIA6-AS1	EHF	FABP7					AC011997.1
IGFL2	PRRG4	TBX20					LINC00337
CD177	KRT87P	DEFA5					AL354707.1
MUC19	MIP	DEFA6					KRT16P2
RNVU1-7	ZNF670-ZNF695	NKX6-3					AKR1B15
AC007240.1	BORA	RNF183					SOX21-AS1
RNU1-11P	BRIP1	CDX2					LINC02577
RNU6-813P	TBR1	OTX2					RUNX3-AS1
DIO1	IL1RN	PRAP1					NKX1-2
IGHE	IL36A	AC126323.1					TFAP2A-AS1
IGHG1	GAD2	TBATA					FEZF1-AS1
IGHG3	TRIM29	LMO1					AL139095.3
SNORA74B	POU2F3	SLC38A8					MIR205HG
ELK2AP	KIF23	MESP1					MROH3P
TCL1B	PAK6	ANPEP					OR7E62P
MAGEA12	DUOX1	JSRP1					CKMT1B
PNMA6E	BCL2L10	PSCA					PRSS56
AC131097.1	SLC44A5	FOXI1					SPRR2A
PRSS41	DNA2	SCNN1B					AC084864.1
H2AC9P	CENPE	SCGB1D1					AC093904.2
LINC01644	FAM222A	ADAM18					MNX1-AS1
AC110619.1	BRCA2	UGT3A2					AC138904.1
AC112721.1	RDH12	WFDC12					HOXC13-AS
AC112721.2	STON2	SOX14					RDH10-AS1
RN7SKP8	DUOXA1	SFTPB					LINC02159
AC092198.1	DUOX2	TRIM49					BBOX1-AS1
LINC02247	SLC27A2	OR5AU1					PPP1R14B-AS1
AC044784.1	PIF1	GP2					AC078923.1
VSTM2A-OT1	FANCI	KCNK9					AL079303.1
AC131097.2	TICRR	ZNF280A					AL049874.3
PINCR	ST8SIA2	VPREB1					LINC02321
MED15P4	MARVELD3	MT1B					LINC01833
Z82186.1	CARD14	ONECUT1					LINC01633
FDPSP8	PMAIP1	S100G					LINC02178
AL513318.1	GRB7	OBP2B					AC093904.4
TACC1P1	CBLC	FUT3					AC013391.3
AP004289.1	TM4SF5	MUC7					LINC02582
AC092484.1	CNKSR1	OPRPN					GFY
AC012462.1	IL22RA1	SMR3B					MMP12
CHCHD4P5	PLK4	KRT38					AC100791.2
AC073325.1	SYTL1	KRT27					FAM72C
LINC02528	IGSF3	OR1N1					MSMB
AP001434.1	CELSR2	DEFB4A					AC005256.1
RPL6P4	GPA33	FOXB1					SCAT1
LCT-AS1	CGN	MAL					AC008649.1
ARHGAP29-AS1	CDCA7	ATOH1					AP005264.5
AC092801.1	CCDC150	MUCL1					AL355312.3
SPANXB1	FANCD2	RXFP4					AC020658.4
AL450345.1	MYH15	SAA1					CCL18
AL136114.1	UCN2	KRT28					PICSAR
AL136528.1	TM4SF19	ZIC4					LINC00628
LINC01429	CCNA2	ANKS4B
SNX19P1	TRIM7	ISX
ORM2	PLA2G7	ACRP1
AL033519.4	AC211486.1	CALCB
CLDN25	EPHA1	PLEKHD1
AC245100.3	RAB19	GPX2
AL691420.1	RGS20	OLIG3
SRGAP3-AS2	GINS4	ST8SIA3
AC096543.2	ATP6V0D2	LCN15
LINC01344	FAM83A	CCDC185
ORM1	CDKN2B	NEUROG2
AC006357.1	KLHL35	AMBN
ATXN8OS	PLCH2	OTOS
NFE4	TLCD3B	B3GNT3
LINC01614	MMP3	SLC9A4
KIF26B-AS1	C11orf53	BHLHA15
LINC01705	BTBD11	CLRN3
AC004990.1	TMEM45B	NQO1
ACTBP12	KCNK13	SAGE1
MKNK2P1	ADGRF1	NEUROG1
AL138878.2	C16orf74	CRYGB
KCNH1-IT1	CERS3	ZAR1
AF015262.1	WNT3A	CRIP1P4
LINC02676	GBP5	RNASE10
Z82185.1	SLFN13	KRTAP11-1
DSCAM-AS1	EME1	SLC35D3
LINC01281	PROM2	PMCH
LINC01665	SPAG17	TFDP3
AC018816.1	CXCL13	OLIG1
LINC01639	SH3RF2	LRRC26
LINC01953	MAPK13	AQP12A
SCUBE1-AS2	ATAD2	AQP12B
NDP-AS1	TMEM171	MAGEA11
TLX1NB	RHBDL2	PDIA2
AC019117.2	DNAH3	TMEM210
AC026355.3	ITLN2	BPIFB3
LINC01522	PRAC1	BPIFB4
HNRNPA1P57	TUBBP5	TNFRSF18
LINC01238	PLA2G4D	FGF3
SLC25A24P2	TCHH	BAGE2
AL390061.1	ADGRG5	SLC18A3
RNU1-88P	LYPD5	TMEM72
SCARNA10	COX6B2	ALOX15P2
SNORA84	LY6K	OTOG
AC092910.1	TONSL	IGHV1OR15-9
AC092979.1	KASH5	BSX
SLC25A24P1	RACGAP1	CGB5
CSAG4	SYCE2	CXCL17
ABCC13	ALOX15	SFTA2
AC078882.1	FGF11	LINC00523
RN7SL151P	SSTR5	CRYBA4
LINC02077	HS3ST6	FAM163B
PRICKLE2-DT	CCNF	ZNF679
LINC00461	PAQR4	CYP2B6
LINC02438	LEXM	AVPR1B
AC120036.1	AKR7A3	POTEH
AC021134.1	DRAXIN	AC133561.1
AC093297.1	C1orf74	FAM3D
LINC01574	TDRD5	EPS8L3
LINC02224	C1orf147	POU3F3
CASC16	VSNL1	RNA5SP370
ARL2BPP4	NEURL3	RNA5SP145
BMPR1B-DT	BNIPL	RNA5-8SP2
C5orf66-AS2	TGFA	RNA5SP202
AC110813.1	NIPAL1	RNA5S9
LINC02377	DAPL1	RNA5SP141
LINC02197	TSACC	RNA5SP149
AC093292.1	TMEM79	RNA5SP428
AC017037.2	CIP2A	RNA5SP355
KNOP1P5	NUAK2	OR1F2P
AC119751.4	AIM2	PRR9
AC104663.1	CFAP20DC	LIPK
MRPS30-DT	FANCD2OS	SLC12A5-AS1
LINC01385	CDCP1	TDRG1
RNU6-848P	LIPH	C2orf72
SCARNA5	FBXW12	CLPSL1
SNORA74D	HSPA4L	BTBD17
SCARNA3	MST1R	LINC01854
AC108515.1	ITGA2	MCCD1
COPDA1	ADGRV1	C6orf15
AF279873.3	F2RL1	TRIM10
SIRLNT	CAGE1	CLLU1-AS1
AC090796.1	FOXQ1	FRG2
FER1L6-AS2	ADGRF2	FABP9
LINC01419	CSF2	SLCO6A1
NATP	IL31RA	LINC00898
AC009686.1	RAET1E	ARSH
AC105219.1	FABP5	ADARB2-AS1
LINC02685	CHMP4C	OR7E161P
LINC02489	EN2	AC109583.1
C8orf49	TMEM184A	SNORA14B
LINC02747	RASEF	SNORA80E
MRPL40P1	TRPV6	MT-TM
ASIC5	SHOC1	MIR196A1
CYP2B7P	ZNF367	IGKJ5
AC025423.3	AQP3	IGKV5-2
SLC5A8	DDIAS	IGLV4-69
AC025252.2	TMEM63C	IGLV10-54
AC069228.1	TMEM52B	IGLV5-48
CLEC5A	SLC39A2	IGLV1-40
AL358913.1	RNASE7	IGLV2-33
ARHGAP16P	ANKRD2	IGLV3-25
TMEM179	SMCO2	IGLV3-21
AC108451.1	STRCP1	IGLV3-19
AC022196.1	LDHC	IGLV3-16
LINC02253	C15orf48	IGLV3-10
AC103982.1	NOD2	IGLV4-3
LINC02109	CYP2S1	IGLJ2
AC120498.1	LAIR2	IGLJ3
AL121578.1	TRPV3	IGLJ6
TGFBR3L	KLK6	IGHA2
LINC01992	KLK13	IGHA1
AL032819.1	KRT80	IGHM
CCDC187	EVPL	IGHJ2
AC020636.2	MAJIN	IGHJ1
AC093515.1	FAM83B	IGHD3-22
AC120498.3	H1-4	IGHD2-15
INSYN1-AS1	HR	IGHD2-2
XKR7	FEN1	IGHV1-3
LINC02544	RAB3B	IGHV1-18
LINC02129	GPRIN1	IGHV3-20
AC134312.5	MUC15	IGHV3-21
AC079414.1	CLIC3	IGHV1-46
FRG2DP	BNC1	IGHV3-48
LINC00922	NRG4	IGHV1-58
LINC02616	TMEM154	IGHV4-61
AC079414.2	LGALS9B	IGHV1-69
CCDC92B	FRMPD2	IGHV2-70D
BCAR4	KRT86	KRTAP2-3
AC116025.2	KRT4	KRTAP3-3
AC090125.1	KRT74	KRTAP3-1
AC104564.4	IRX2	PTTG3P
AC069061.2	ZNF296	AC092474.1
AC090358.1	CEL	LINC02418
CXADRP3	LRRC8E	PGAM1P4
MIR3609	KCNG3	TMEM213
AC104984.4	CDC42BPG	LINC00488
PNLIPRP2	KRT19	SLC6A10P
GTF2IP6	KRT13	TUBAP5
AP001542.1	KRT9	HMX1
LINC01929	KSR2	IGSF23
LINC01842	LPAR3	AL121949.1
ZNF725P	FGG	AL121949.3
CSAG3	NMRAL2P	AC011298.1
AC092071.1	FRMD5	RNU6ATAC
ERVV-1	CYP4F11	KRTAP1-3
RNVU1-31	LGALS9C	MYBPHL
LINC00221	PRSS27	AC106876.1
SMIM32	FADS6	IGLV9-49
AL445647.1	MAB21L3	DSCR4-IT1
AC133644.1	SYT12	MED15P9
AC120498.8	DMRT2	AL357507.1
LHX1	OLR1	LINC01874
MIR8071-1	HAP1	AC108681.1
H2BC6	CBY2	SOX1-OT
TPTE	GCSAM	LINC00620
AC012531.4	SLC26A9	AC093698.1
H2BC3	IL20RB	LINC01087
AC026355.4	PCP2	AL356277.2
LHX1-DT	WFDC5	AC010789.1
AC010947.1	CCNE2	LINC00393
AC024595.1	CST6	LINC02830
AL032819.2	GRAMD2A	KRT8P30
AC017037.4	KDF1	OR7E116P
AC084026.3	FAM172BP	AC012354.1
AL161658.1	CREG2	OSTM1-AS1
AL157778.1	TMPRSS7	AC069152.1
	ZNF683	AC009478.1
	ACBD7	AC093840.1
	B3GNT4	AL163953.1
	IRX5	DDX39AP1
	TYMSOS	LINC00626
	UMODL1	AC010970.1
	NHLH2	LINC01456
	AL672207.1	MTND1P23
	GEN1	AC018641.1
	STX19	LINC01748
	CPNE7	KIF4B
	EXD1	AC244035.1
	C10orf67	LBX1-AS1
	ALOXE3	MIR663AHG
	ALOX12B	ATP5MC1P4
	ALOX15B	AL713998.1
	ARL14	LINC02474
	APOBEC3B	AC106875.1
	NKPD1	LINC02041
	ABCA13	SPINK8
	ANKRD18A	LINC01159
	ADGRD2	AC007128.1
	PNPLA1	TRPM2-AS
	TPRXL	AC092569.1
	H2BC4	LINC01036
	SLC47A2	NOS2P3
	S1PR5	RPL23AP11
	HEPHL1	LINC01804
	DDN	AC103563.2
	FANCB	KLF2P1
	RTKN2	AC103563.3
	EPGN	AC005392.2
	HCAR2	FAR2P4
	C1orf116	AL033397.1
	OTOP3	LINC01611
	GPR19	LINC01198
	EPHA10	FAM238B
	GBP6	AL442224.1
	AC131971.1	VN1R54P
	ACP7	AL596442.1
	SPRR4	MRPL45P1
	TACSTD2	CCT6P4
	SPATA32	AC107057.1
	PKP3	LINC01687
	A3GALT2	AL390786.1
	KNTC1	RPS6P12
	GAST	DSCR10
	LPAR5	MTND4P20
	IFNE	AC003035.2
	ANO9	PANTR1
	C12orf56	AKAP8P1
	TMEM105	LINC01114
	KPNA7	DEPDC1-AS1
	TMPRSS11B	AC009264.1
	DLEU7	AL592546.2
	CYP4Z1	LINC00458
	FFAR4	PCMTD1P3
	EDARADD	DPP10-AS1
	SOWAHB	MNX1-AS2
	RGS9BP	AC007422.1
	C5orf38	AL135924.2
	CYP4F8	AC007389.2
	CYP4F3	AC007405.2
	HPDL	AC010729.1
	FOXE3	KRTAP21-4P
	FAM183A	FAM157A
	TMPRSS11A	AC123023.1
	ATP13A5	KLF2P4
	PLEKHN1	DLX2-DT
	FANCA	AC007384.1
	AC091057.1	SHISA9
	C17orf99	OR7E24
	NWD1	LINC00686
	WNT7B	Z94160.1
	PLA2G4E	LINC02257
	C6orf132	PAGE2B
	RUFY4	AC068299.1
	CLEC2A	PRR20G
	KRTDAP	IGKV1D-8
	FAM72B	AC092969.1
	IDO2	KRT8P36
	GJB3	KRTAP4-7
	KIR2DL4	C3orf85
	RNF222	IGKV1D-16
	FAM111B	ARHGDIG
	ALG1L	HOXB-AS4
	RASSF10	AC091179.1
	SYCP2	AC010729.2
	PAX5	IGHJ3
	RYR1	GSTA9P
	STK31	IGKV2D-29
	ADH7	LEFTY1
	THEM5	CFAP61-AS1
	SPTSSB	AC093001.1
	FAM72A	AC108676.1
	XRCC2	AC092343.1
	H2AC11	AC010275.1
	LCE1C	LINC02122
	CYSRT1	AC016642.1
	SLC28A3	ASNSP1
	SERPINB2	LINC02267
	AL157838.1	LINC02428
	OCLN	AC093821.1
	SLC22A20P	TMEM132D-AS1
	TMPRSS11F	CASC9
	ARHGAP11A	NEUROG2-AS1
	PRC1	LINC01234
	MIR429	AC099509.1
	LINC00449	SCARNA22
	RAET1G	PANCR
	H2BC18	LINC02232
	GPRIN2	AC093844.1
	PKP4-AS1	MGC32805
	LY6G6C	AC113404.1
	DISP3	H3P21
	SMPD5	AACSP1
	MROH6	AC034213.1
	FAM83A-AS1	AC109454.3
	CCNI2	AC021088.1
	KRT81	LINC00491
	CALML3-AS1	AC106872.8
	LINC00634	AC024022.1
	AC108134.1	LINC02208
	SERPINB11	AC105460.1
	SERPINB4	LINC02382
	SNORD101	AC104126.1
	SNORD7	AC025244.1
	MIR200A	AC091133.5
	MIR200B	LINC02241
	TRAV26-1	RNA5-8SP6
	LTB4R	RNA5SP413
	LTB4R2	AC004707.1
	PGAM1P7	IGHV3-62
	LINC02026	AC100801.1
	AC004980.2	IGLV2-5
	ATP5MC1P6	IGLVI-70
	KRT42P	IGHV1-67
	CAPN14	AC111149.2
	AC010168.1	AC090809.1
	KRT16P3	AL356133.1
	RAD51AP2	IGLV3-6
	KRT16P1	NKX2-1-AS1
	EVPLL	IGKV2OR22-4
	LINC01588	IGLV1-41
	AC129492.1	LINC01151
	AATBC	AC007991.3
	FAM72D	AC021613.1
	FMO9P	CD8B2
	TSTD1	AC015522.1
	SP9	IGHV3-42
	AL355864.1	AC021242.2
	H2AC10P	AL451137.2
	PTMAP3	IGHV4-55
	AL356234.1	GLYATL1P4
	HMSD	LINC02732
	SLC12A8	TRIM53CP
	C10orf55	OR7E15P
	CKMT1A	AC090692.1
	TINCR	OR7E158P
	AL645941.1	SAA2-SAA4
	MTRF1LP2	AP001360.1
	C5orf66	AC107886.1
	MSL3P1	CARD18
	LINC01527	AC243972.3
	AL139246.1	SALL3
	AC114489.2	MTRNR2L1
	TMLHE-AS1	LINC01965
	TNK2-AS1	HP
	LINC00885	FOXG1-AS1
	CDKN2A-DT	AC124947.2
	LINC00184	AC025154.2
	AL512363.1	LINC02588
	ZBTB45P1	AL391152.1
	SNX18P3	LINC02820
	CR786580.1	KRT8P2
	LINC01671	AL162511.1
	CYP4A22-AS1	LINC01956
	MKRN2OS	AL133467.2
	C2CD4D	SALRNA1
	LINC02036	AC068722.1
	MIAT	AC087612.1
	AC245100.2	AL354993.2
	CTAGE4	SLC22A31
	NTF4	LYPD8
	KRT16P6	AC025810.1
	CYP4F26P	AC091304.2
	PSMD10P2	AC087481.1
	AC021028.1	AC104794.4
	ANKRD20A10P	AC106785.2
	ERVMER34-1	AC005307.1
	IL9RP3	LINC01254
	LTA	LINC02167
	GTF2IP7	AC007159.1
	Z98257.1	AC140912.1
	HDGFP1	LINC01976
	ARID3BP1	AC091230.1
	DLG1-AS1	LY6L
	AC099066.2	LINC00165
	AL358075.2	AL034346.1
	MRLN	SNORD3B-2
	AL160408.1	U95743.1
	GAPDHP1	AJ003147.2
	AP001610.2	U91319.1
	AC024937.1	C19orf84
	NECTIN4-AS1	AC100872.2
	TMPRSS11GP	LINC02864
	SPRR2C	SNORD3B-1
	RGS17P1	LINC00668
	KRT16P4	AC021534.1
	AC011287.1	AC079466.1
	UBE2Q1-AS1	AC005381.1
	KRT16P5	AC022031.2
	AL022316.1	AC020934.1
	CNOT6LP1	LINC00868
	EXOSC10-AS1	AC073544.1
	ANKRD18B	AC018730.1
	AL445933.1	AL133467.4
	AC140479.2	AC004080.4
	LINC02541	IGKV3OR2-5
	LINC01305	AC008725.1
	LINC02595	AP000526.1
	KRT17P6	KRT8P49
	MTHFD1P1	AC064834.1
	AL031848.1	AC006058.3
	KRT17P3	AP005137.2
	DARS-AS1	GRIN2B
	EP300-AS1	AC012354.2
	GRHL3-AS1	AL356274.1
	HLA-DQB2	IGHV2-70
	AC097717.1	DGKK
	TNF	AC126915.2
	DUX4L50	H2AC12
	PTGES2-AS1	PRSS2
	AC243772.2	AC012354.4
	AC008105.1	AL355974.2
	DHCR24-DT	FLJ36000
	AC133785.1	IGKV1D-13
	HMGA1P5	RNA5SP411
	PDXP-DT	AL589743.4
	RPSAP69	AC083809.1
	TMEM238	AC012354.7
	KRT8P39	AP001065.4
	AP000695.2	AP003900.1
	SNX18P7	RNVU1-28
	MCIDAS	GRAMD4P3
	C2CD4D-AS1	IGHV3-41
	APOC2	AC116165.3
	FABP5P7	IGKV1D-12
	AC009495.3	BANCR
	LINC02154	AP003068.4
	DBF4P1	AC091931.1
	LINC01814	AP005242.4
	AL354766.2	GPR1-AS
	AL445231.1	AC011270.2
	SCAT8	LINC01667
	AL358115.1	GGT4P
	LINC00479	AC006058.4
	AC092573.1	FOXCUT
	HMGA1P1	LINC01163
	LINC01010	SCHLAP1
	AL033384.1
	LINC01186
	CTAGE9
	LINC00299
	FABP5P1
	HLA-DQA2
	PYY2
	AP000251.1
	DGUOK-AS1
	ABCA17P
	IFNWP19
	LINC02031
	RN7SL535P
	HMGN1P7
	CDKN2B-AS1
	PLCXD2
	CDRT1
	ARHGAP8
	AC069499.1
	AC104411.1
	LASTR
	AC096536.2
	UGT1A10
	STRC
	PSG4
	AC082651.3
	SPRR2F
	UGT1A7
	AC128688.1
	AC117394.2
	MIR3150BHG
	ARNTL2-AS1
	AC022075.1
	PLA2G4E-AS1
	AC114956.1
	LUCAT1
	C5orf34-AS1
	AL691482.3
	IRX4-AS1
	IL20RB-AS1
	AC106795.2
	LINC00964
	TMPRSS11BNL
	AC025176.1
	HOXC-AS2
	KLHL2P1
	AC005674.1
	ST3GAL1P1
	AC009123.1
	AC098869.2
	GAPDHP35
	GAPDHP62
	LINC00589
	LINC01337
	RTEL1P1
	FOXD1
	AC105460.2
	RN7SKP116
	AC068228.1
	AC083973.1
	LINC02099
	CA3-AS1
	MAL2-AS1
	AC007991.4
	CHKB-CPT1B
	RASSF10-DT
	LMNTD2-AS1
	AC105219.3
	AC136475.3
	AC067930.4
	OVOL1-AS1
	CARD17
	CSRP3-AS1
	AC108136.1
	SMILR
	HCAR3
	CD44-AS1
	MIR9-3HG
	C10orf88B
	LINC00944
	AC006206.2
	KLRF2
	CAPNS2
	AC121757.1
	DDN-AS1
	LINC02416
	PPIAP45
	LINC00592
	RCCD1-AS1
	AL583810.1
	AL355922.2
	BCL2L2-PABPN1
	LINC01269
	LINC00520
	AL133153.2
	AL132639.3
	AL121790.2
	LINC02345
	LINC02323
	AC015660.1
	AC013652.1
	AC027243.1
	AC092384.2
	AC083801.2
	AP002761.4
	AL023284.4
	FAM157C
	AC011374.1
	AC009097.2
	AL445531.1
	AC120498.4
	AC106886.2
	AC244034.2
	LINC01572
	AC092718.4
	AL512274.1
	AL049555.1
	AL031058.1
	AL031123.2
	AC008870.3
	ATP2C2-AS1
	VPS9D1-AS1
	AC108860.2
	AC020978.4
	TBILA
	AC007728.2
	AC027228.2
	AL033527.2
	AC007342.4
	AC004706.1
	LINC00514
	AC116914.1
	AC009121.3
	AC007342.5
	LINC01977
	AC015921.1
	TMPOP2
	ALOX12P2
	AC124319.1
	AC027763.2
	AC003965.2
	AC007639.1
	SEPTIN9-DT
	AC022211.1
	AC015818.3
	ANXA8L1
	MIR4258
	MIR4653
	KIAA0895LP1
	DSG2-AS1
	ANXA8
	AC099850.3
	MIR4664
	AP001099.1
	ZNF488
	AC022211.3
	AC016888.1
	MIR3176
	AL449423.1
	DSG1-AS1
	AC005336.1
	AC015802.1
	AC004490.1
	AC012615.4
	AC003070.1
	MIR924HG
	AC023043.3
	AC020922.1
	AC024592.2
	CCDC177
	AC008763.1
	AC008687.3
	LINC02560
	IGFL2-AS1
	AC020922.3
	CYP4F23P
	AC011466.3
	RNF225
	AP006621.4
	AC036176.3
	AC027243.2
	AL591806.3
	AL355877.1
	NANOGNBP3
	H4C14
	AL033384.2
	AC026740.1
	AC011337.1
	AL590822.2
	AC012073.1
	U47924.1
	AL139424.1
	AL365181.2
	AC122710.2
	AL512413.1
	AC005041.3
	AL024508.1
	AL365181.3
	AL021807.1
	AC019069.1
	U62317.1
	AL356299.2
	AP000553.2
	LINC02012
	AL390726.4
	U62317.3
	AL008718.3
	AL645608.8
	AC245041.1
	H2BC8
	AL096828.3
	AL139260.3
	AL031710.2
	AC018695.6
	AL139385.1
	AC024884.2
	MIR6835
	AL109614.1
	CSPG4P10
	AC245041.2
	AC002401.4
	AC243829.4
	AC244093.4
	AL354709.2
	NLRP3P1
	AC068831.5
	AC141557.2
	AC130686.1
	AL031602.1
	AL031009.1
	LINC01451
	AL031123.3
	AC020658.6
	AL513497.1
	AC244230.1
	AC131649.2
	AC007342.8
	AC018629.1
	AC007342.9
	AC016866.3
	LINC01348
	SH3PXD2A-AS1
	AL139035.1
