# Supplementary material for: MCM10: An effective treatment target and a prognostic biomarker in patients with uterine corpus endometrial carcinoma
Source: J Cell Mol Med. 2023 May 29;27(12):1708–24. doi: 10.1111/jcmm.17772 (PMC10273062; doi:10.1111/jcmm.17772)
Supplement: Supplementary file 6 — Table S2: [file JCMM-27-1708-s007.txt]

gene_name	log2FoldChange	padj
PAX7	6.85627631	P<0.01
ANLN	3.376062306	P<0.01
GABRA3	4.242801143	P<0.01
SYT13	4.98662797	P<0.01
GABRA1	3.159554326	P<0.01
DEPDC1	3.256500433	P<0.01
HSD17B6	3.000682574	P<0.01
IBSP	6.934083181	P<0.01
MAGEC2	5.545577652	P<0.01
COL11A1	6.183247963	P<0.01
MCM10	3.142972558	P<0.01
ASPM	3.531644353	P<0.01
PITX1	3.806018019	P<0.01
SCT	4.184619659	P<0.01
EPHA8	3.606240019	P<0.01
PRLH	3.140420827	P<0.01
HMMR	3.039311908	P<0.01
PPP2R2C	3.501997892	P<0.01
GTSE1	3.041961527	P<0.01
TUBA3D	3.15013735	P<0.01
UBE2T	3.215612302	P<0.01
DUSP13	3.651974876	P<0.01
NDC80	3.201966636	P<0.01
CDH7	3.558008188	P<0.01
EPYC	6.064834415	P<0.01
NKAIN1	3.982671668	P<0.01
CEACAM6	4.766512932	P<0.01
AURKA	3.114740673	P<0.01
TPX2	3.569952059	P<0.01
CHGB	3.217542987	P<0.01
BIRC5	3.56396042	P<0.01
KIF4A	3.838470488	P<0.01
CDC6	3.00428359	P<0.01
CRISP3	3.66798733	P<0.01
EFNA2	3.637482539	P<0.01
MISP	3.243495612	P<0.01
HCN2	3.696665267	P<0.01
PVALB	5.0644701	P<0.01
CHGA	4.014428075	P<0.01
MYBL2	3.834587714	P<0.01
RIMS4	3.323237825	P<0.01
EEF1A2	3.508259321	P<0.01
CST4	7.669837095	P<0.01
FAM83D	3.505563222	P<0.01
ACOD1	3.336864451	P<0.01
MSLN	4.252427652	P<0.01
HAGHL	3.467954065	P<0.01
PRSS33	3.251152493	P<0.01
CEMIP	3.184179044	P<0.01
TRPA1	4.706603584	P<0.01
CCN4	3.536690217	P<0.01
ASF1B	3.05933035	P<0.01
TNNT1	4.575087096	P<0.01
CASP14	6.401060134	P<0.01
CCNP	3.024832524	P<0.01
CEACAM5	5.308842935	P<0.01
ATP1A3	3.533380519	P<0.01
SYNGR4	3.055607752	P<0.01
FGF21	3.093119773	P<0.01
COMP	4.494251803	P<0.01
TFR2	3.258481384	P<0.01
LHX2	4.420167445	P<0.01
CA9	4.802834973	P<0.01
TYRP1	3.819956271	P<0.01
TLX1	5.906240543	P<0.01
NEURL1	3.483805759	P<0.01
KRT37	3.35872266	P<0.01
SLC6A4	3.925638416	P<0.01
CCL7	3.713966664	P<0.01
NMU	3.618300145	P<0.01
NEIL3	3.401562673	P<0.01
NCAPG	3.062566523	P<0.01
CCKBR	3.265991836	P<0.01
FOXM1	3.466354949	P<0.01
CDCA3	3.058315384	P<0.01
ULBP1	3.107951227	P<0.01
PRDM13	3.963001392	P<0.01
KIF20A	3.375218647	P<0.01
GABRG2	3.345663916	P<0.01
CENPA	3.27510662	P<0.01
REG1A	3.161090948	P<0.01
KISS1R	4.53165686	P<0.01
ZP4	4.115003	P<0.01
ACTL8	7.004108472	P<0.01
CDC20	3.540770259	P<0.01
ARTN	3.213832751	P<0.01
PLPPR5	3.198969733	P<0.01
CENPF	3.266325843	P<0.01
KIF14	3.512852305	P<0.01
OLFM3	3.717358135	P<0.01
ONECUT2	3.35126153	P<0.01
NKX2-3	3.755068416	P<0.01
GRIA2	3.260709752	P<0.01
NXPH1	3.900883214	P<0.01
INHBA	3.405957484	P<0.01
SPINK4	3.652780855	P<0.01
HOXC11	3.576329406	P<0.01
HOXC12	4.09486475	P<0.01
HJURP	3.526335093	P<0.01
C20orf85	4.805861209	P<0.01
MAGEA10	3.395535136	P<0.01
GRM4	5.367049028	P<0.01
H1-3	3.001074607	P<0.01
OR2B6	4.574270497	P<0.01
DEFB126	3.370014337	P<0.01
PAX1	3.175291498	P<0.01
NKX2-2	5.687107576	P<0.01
CSTL1	3.08599244	P<0.01
OTOR	3.144518508	P<0.01
BPIFB1	3.375048872	P<0.01
SSX1	4.392491367	P<0.01
DLGAP5	3.30182171	P<0.01
SYNGR3	3.17822164	P<0.01
PKMYT1	3.994028939	P<0.01
GNG13	5.999128091	P<0.01
GNGT1	4.81381657	P<0.01
VGF	4.939504797	P<0.01
E2F8	3.312060445	P<0.01
PIMREG	3.051654068	P<0.01
FOXJ1	4.493588387	P<0.01
SGO1	3.268619929	P<0.01
SYT5	3.958888672	P<0.01
TNNI3	4.075603679	P<0.01
NCAN	4.251078392	P<0.01
KIF1A	4.615847937	P<0.01
EPO	3.219144598	P<0.01
CACNG6	3.393081362	P<0.01
UNC13A	3.345489528	P<0.01
MNX1	3.195598151	P<0.01
GATA5	4.269126897	P<0.01
BPIFA2	3.744479971	P<0.01
KREMEN2	3.966253134	P<0.01
KRT34	3.307363056	P<0.01
TOP2A	3.503469077	P<0.01
LIN28A	4.708820011	P<0.01
RTBDN	5.545641953	P<0.01
RAMP1	3.077966501	P<0.01
FTHL17	4.339394787	P<0.01
BEX1	3.315627816	P<0.01
VRTN	3.151520885	P<0.01
ADAMDEC1	3.104751769	P<0.01
CFHR4	3.415462403	P<0.01
CDCA8	3.028119119	P<0.01
CGA	8.12000769	P<0.01
TROAP	3.569613012	P<0.01
EMX1	3.594990233	P<0.01
GATA4	4.705521427	P<0.01
GABBR2	3.298166361	P<0.01
DMRT1	3.189706514	P<0.01
CLPS	3.037011001	P<0.01
MMP13	6.165263556	P<0.01
NUSAP1	3.048744583	P<0.01
ITPKA	3.350875048	P<0.01
SIX3	3.018585399	P<0.01
CEP55	3.429735038	P<0.01
ADAMTS14	3.102480694	P<0.01
NDST4	4.250757014	P<0.01
FGF5	3.42052576	P<0.01
IL21	3.250080991	P<0.01
BMPR1B	4.236088905	P<0.01
CXCL9	3.172122693	P<0.01
FBN2	3.068523586	P<0.01
COL2A1	3.605886678	P<0.01
ASCL1	6.173384383	P<0.01
PDX1	4.386241268	P<0.01
ZIC5	3.082387048	P<0.01
CBLN2	5.893427628	P<0.01
CIB3	3.071351616	P<0.01
IL19	4.385935761	P<0.01
KIF2C	3.325180932	P<0.01
NUF2	3.772592889	P<0.01
LHX9	3.125452852	P<0.01
HORMAD1	4.222158642	P<0.01
KCNH1	3.007800152	P<0.01
DTL	3.044516391	P<0.01
HHIPL2	3.094463227	P<0.01
S100A7	6.383054504	P<0.01
DQX1	3.907564772	P<0.01
NT5DC4	3.151457909	P<0.01
MARCHF4	4.060866912	P<0.01
HAPLN1	4.940692212	P<0.01
CPLX2	6.216227044	P<0.01
CDCA5	3.095114134	P<0.01
STRA8	3.7251981	P<0.01
MAGEA4	5.570404144	P<0.01
CHRNA6	3.947042441	P<0.01
VAX1	3.459610691	P<0.01
MKI67	3.08626446	P<0.01
KLHL1	6.207580423	P<0.01
LYZL2	3.252490476	P<0.01
TDO2	3.770528365	P<0.01
TUBA3E	3.142043423	P<0.01
POU4F1	3.041781659	P<0.01
DMP1	3.345581491	P<0.01
CAPSL	3.99497334	P<0.01
CPB1	4.4069937	P<0.01
ADGRF4	3.423507941	P<0.01
GAL3ST2	4.741428231	P<0.01
ASZ1	3.588790309	P<0.01
GPR26	3.13607313	P<0.01
SKA1	3.374392785	P<0.01
MAGEC1	3.923456073	P<0.01
SLC24A2	4.954122821	P<0.01
CCNB2	3.045263827	P<0.01
ACAN	3.206740519	P<0.01
DPYSL5	3.788315444	P<0.01
CDC25C	3.386600388	P<0.01
CD1A	3.133174671	P<0.01
HOXB13	6.066660805	P<0.01
IGF2BP1	3.040604587	P<0.01
CELF3	3.793977888	P<0.01
PGLYRP3	3.200649438	P<0.01
CILP2	3.458062867	P<0.01
LCN1	3.342748933	P<0.01
SPC24	3.149328508	P<0.01
CCDC78	3.539170308	P<0.01
MSLNL	4.019606005	P<0.01
TMEM82	3.550439163	P<0.01
BRINP3	3.51167574	P<0.01
IL20	3.443067292	P<0.01
KCNF1	3.481282666	P<0.01
KCNJ3	5.177328399	P<0.01
IVL	3.323735117	P<0.01
PGLYRP4	3.555703752	P<0.01
ALPP	3.022152686	P<0.01
CRYBA2	3.956437118	P<0.01
FCRL4	3.477126753	P<0.01
CAMK2N2	3.126810443	P<0.01
S100P	4.758461479	P<0.01
CAMP	4.027885326	P<0.01
CDC20B	6.610906971	P<0.01
CARTPT	6.555637044	P<0.01
TLX3	5.545150482	P<0.01
PTTG1	3.214697451	P<0.01
SLC30A8	5.314234272	P<0.01
CSMD3	3.692660609	P<0.01
CFAP47	3.100097402	P<0.01
MELK	3.635641691	P<0.01
GJB2	4.29056087	P<0.01
SKA3	3.082850907	P<0.01
NGB	3.331515364	P<0.01
SOHLH1	3.140981413	P<0.01
NELL1	3.654984616	P<0.01
LRTM2	5.526605715	P<0.01
CLEC3A	5.847928174	P<0.01
A2ML1	3.162276611	P<0.01
MMP10	3.81377061	P<0.01
PCLAF	3.310432253	P<0.01
PLK1	3.421100651	P<0.01
MS4A8	3.82207314	P<0.01
MS4A15	4.635218211	P<0.01
NAT16	3.897630391	P<0.01
BPIFB6	3.751294231	P<0.01
TMEM145	3.788338245	P<0.01
KLK4	3.093347569	P<0.01
TBX10	3.352776433	P<0.01
TK1	3.08145248	P<0.01
RAB26	3.120709563	P<0.01
PBK	3.455575817	P<0.01
OR1F1	3.479144541	P<0.01
OR2W6P	4.0423752	P<0.01
XIRP1	3.143796772	P<0.01
GBX2	4.489284555	P<0.01
HTR1E	3.596633829	P<0.01
CXCL10	3.604487303	P<0.01
CXCL11	3.747255652	P<0.01
COL22A1	3.275497824	P<0.01
CRCT1	3.718021744	P<0.01
CKAP2L	3.335075227	P<0.01
BUB1	3.295871834	P<0.01
PYDC1	4.721712125	P<0.01
NSG2	4.94645022	P<0.01
FABP6	4.361483603	P<0.01
CDK1	3.152523489	P<0.01
CST5	6.586562882	P<0.01
CST2	4.78231371	P<0.01
CST1	6.930223838	P<0.01
VSTM2A	6.32301477	P<0.01
KRT75	3.375522906	P<0.01
COX7B2	5.246604309	P<0.01
DYDC1	3.2436692	P<0.01
TRH	4.105439968	P<0.01
PGK2	3.236390428	P<0.01
PLAC1	4.758166801	P<0.01
NAT1	3.237117172	P<0.01
KRT20	3.417803504	P<0.01
CDK5R2	4.110592676	P<0.01
RRM2	3.408785692	P<0.01
IFNB1	3.442361475	P<0.01
LRRC15	3.814174522	P<0.01
CCL11	4.095777267	P<0.01
MAB21L4	3.839470599	P<0.01
COL6A5	3.387457156	P<0.01
ADAMTS20	4.549137552	P<0.01
INSM1	4.59578625	P<0.01
APOBEC4	3.465899199	P<0.01
MUC13	3.015805523	P<0.01
CHRNA9	5.15825603	P<0.01
EXO1	3.440012708	P<0.01
CNTNAP2	3.95764615	P<0.01
CNIH2	3.33876285	P<0.01
UBE2C	4.186681307	P<0.01
PCSK1	4.089315262	P<0.01
EIF4E1B	4.106429144	P<0.01
TMEM270	4.35411141	P<0.01
CRYBG2	3.253122797	P<0.01
FOXG1	3.935136228	P<0.01
DCAF4L2	4.072976755	P<0.01
MIR7-3HG	3.012703584	P<0.01
SOX11	3.044007365	P<0.01
ZDHHC22	3.165615462	P<0.01
LINC01561	4.864677619	P<0.01
AMER3	3.993625709	P<0.01
CALML5	3.004620361	P<0.01
PSAPL1	5.045690144	P<0.01
RIIAD1	3.36084971	P<0.01
AURKB	3.392261662	P<0.01
ZFP42	4.04905164	P<0.01
TMEM151A	3.78427261	P<0.01
HTR1D	3.638166407	P<0.01
CCR8	3.220073219	P<0.01
TH	3.059805282	P<0.01
GPR139	4.013782258	P<0.01
OFCC1	3.252067344	P<0.01
SOX2	3.124131044	P<0.01
ZNF716	3.607728125	P<0.01
IFNL1	3.11232907	P<0.01
TEX19	4.005924621	P<0.01
MAFA	3.357255232	P<0.01
TCHHL1	3.735151058	P<0.01
RIPPLY3	3.167644703	P<0.01
POTEC	5.257236416	P<0.01
WT1-AS	4.806078132	P<0.01
CCDC60	3.44048373	P<0.01
BPIFA4P	4.643673148	P<0.01
LINC00518	3.433463673	P<0.01
IFNL2	4.216773986	P<0.01
IQGAP3	3.700713759	P<0.01
CNGA2	4.662809923	P<0.01
NPW	3.861569091	P<0.01
DSCR4	3.378303481	P<0.01
S100A7A	6.133556314	P<0.01
H1-5	3.322154522	P<0.01
OR56A3	4.174702348	P<0.01
NELL2	3.165895908	P<0.01
CLDN6	3.790589627	P<0.01
WT1	4.755600457	P<0.01
PRAME	5.89843338	P<0.01
NBPF6	3.116017758	P<0.01
KIF18B	3.566172306	P<0.01
GABRA5	4.798913972	P<0.01
FOXD3	3.076785625	P<0.01
H1-6	3.796006659	P<0.01
PRR27	3.881867324	P<0.01
SBK2	3.678345017	P<0.01
ISG15	3.525306298	P<0.01
GABRD	3.224510595	P<0.01
LIN28B	4.896506674	P<0.01
FAM25A	3.801107412	P<0.01
TMEM215	3.751415454	P<0.01
IL17REL	3.547548504	P<0.01
HMX3	3.367910768	P<0.01
IGFL3	4.932728054	P<0.01
HMX2	5.07601264	P<0.01
INSYN2A	3.939946461	P<0.01
SBSN	3.14349694	P<0.01
DCAF8L2	3.450342212	P<0.01
DPY19L2P1	3.034369835	P<0.01
MYT1	4.907913761	P<0.01
PRSS29P	3.497252394	P<0.01
NBPF4	3.178108109	P<0.01
MMP1	6.503265914	P<0.01
H2AC13	4.762355568	P<0.01
CLPSL2	3.365875988	P<0.01
H2AC7	3.604706287	P<0.01
H2BU1	3.160568203	P<0.01
IFNL3	4.138109772	P<0.01
H3C12	4.383495103	P<0.01
MAGEA6	7.850985818	P<0.01
H3C4	3.466685627	P<0.01
ZNF695	3.230891296	P<0.01
DMBX1	3.169746876	P<0.01
KLKP1	3.194958259	P<0.01
SLC22A24	3.24477308	P<0.01
LHFPL5	3.838079515	P<0.01
TUBA3C	3.298210242	P<0.01
DSCR8	5.460430903	P<0.01
BPIFA1	3.655486735	P<0.01
CYP2A7P2	4.231852249	P<0.01
MAGEA1	7.228103937	P<0.01
MUC2	7.551308065	P<0.01
CSAG1	8.303385233	P<0.01
SNORA73B	3.311893857	P<0.01
RN7SKP255	3.693899118	P<0.01
RN7SKP203	3.866981291	P<0.01
SNORA74A	3.24717756	P<0.01
RN7SKP71	3.0668038	P<0.01
RN7SKP9	3.101134503	P<0.01
SNORA23	3.694108066	P<0.01
AL162581.1	3.152002266	P<0.01
LINC02408	3.386578278	P<0.01
METTL11B	5.394797666	P<0.01
PLPP4	4.999138974	P<0.01
GLYATL3	5.145319096	P<0.01
CT83	4.607932576	P<0.01
MUC21	3.276140782	P<0.01
TRIM15	3.540443577	P<0.01
SPDYC	6.219765514	P<0.01
ST8SIA6-AS1	3.133627893	P<0.01
IGFL2	3.124506504	P<0.01
CD177	3.822124289	P<0.01
PRSS1	3.24544451	P<0.01
MUC19	3.936421298	P<0.01
LINC01446	3.104944669	P<0.01
RNVU1-7	3.461519094	P<0.01
AC007240.1	3.338005122	P<0.01
RNU1-11P	4.384391944	P<0.01
RNU6-813P	3.437425586	P<0.01
DIO1	3.506777185	P<0.01
IGHE	4.022415004	P<0.01
IGHG1	3.607918407	P<0.01
IGHG3	3.025620102	P<0.01
SNORA74B	3.727548667	P<0.01
ELK2AP	3.738255275	P<0.01
TCL1B	5.13665431	P<0.01
MAGEA12	7.501680513	P<0.01
CYCSP6	3.315456815	P<0.01
PNMA6E	3.099947629	P<0.01
AC131097.1	3.511209519	P<0.01
PRSS41	3.103516681	P<0.01
MUC5AC	4.333804803	P<0.01
H1-12P	3.292142868	P<0.01
AL031777.1	3.387747948	P<0.01
H2AC9P	3.335039367	P<0.01
LINC01644	3.748743155	P<0.01
AC110619.1	3.137462365	P<0.01
MAGEA3	7.310873954	P<0.01
AC112721.1	3.662070509	P<0.01
AC112721.2	3.458631152	P<0.01
Y_RNA	3.028502457	P<0.01
RN7SKP8	3.015228556	P<0.01
AC092198.1	3.138955896	P<0.01
LINC02247	4.054633024	P<0.01
AC044784.1	6.713995619	P<0.01
MIR548XHG	4.015263868	P<0.01
LINC00466	4.307755519	P<0.01
VSTM2A-OT1	5.423367807	P<0.01
AL023754.1	3.11082841	P<0.01
AL117329.1	3.505249363	P<0.01
AC131097.2	4.129744942	P<0.01
PINCR	3.209747419	P<0.01
MED15P4	4.751595537	P<0.01
Z82186.1	4.109808913	P<0.01
FDPSP8	3.010654603	P<0.01
AL513318.1	3.469279283	P<0.01
TACC1P1	3.482596453	P<0.01
AP004289.1	3.002868899	P<0.01
AC092484.1	3.631862618	P<0.01
AC012462.1	3.515440276	P<0.01
CHCHD4P5	3.26809105	P<0.01
PSLNR	4.826883163	P<0.01
AC073325.1	3.449219848	P<0.01
LINC01980	3.084637824	P<0.01
LINC02620	3.589053267	P<0.01
LINC02528	3.175173251	P<0.01
AP001434.1	4.433181479	P<0.01
LGALS17A	3.633568386	P<0.01
PHF2P2	3.968708524	P<0.01
RPL6P4	3.887267756	P<0.01
LINC01811	3.318549319	P<0.01
MLXP1	3.088711013	P<0.01
LCT-AS1	4.090204872	P<0.01
ARHGAP29-AS1	3.006219134	P<0.01
AC092801.1	3.839901167	P<0.01
SPANXB1	5.140783158	P<0.01
AL450345.1	3.393960015	P<0.01
AL136114.1	3.141456159	P<0.01
AL136528.1	3.42222005	P<0.01
LINC00355	4.231632334	P<0.01
SELENOOLP	3.680968129	P<0.01
LINC01429	3.716428662	P<0.01
SNX19P1	3.247384857	P<0.01
ORM2	4.044801417	P<0.01
LINC00392	4.31144108	P<0.01
AL033519.4	3.014830792	P<0.01
CLDN25	4.123007329	P<0.01
AC245100.3	3.161642215	P<0.01
LINC00659	4.012132842	P<0.01
AL691420.1	3.692161656	P<0.01
SRGAP3-AS2	4.417625566	P<0.01
AC096543.2	3.150583562	P<0.01
LINC01344	3.780855333	P<0.01
ORM1	5.288116533	P<0.01
LINC00858	3.111517936	P<0.01
PRAC2	6.205841059	P<0.01
CXCR2P1	3.237090678	P<0.01
MAGEA4-AS1	4.954603758	P<0.01
AC006357.1	3.473808783	P<0.01
ATXN8OS	3.592959187	P<0.01
NFE4	3.340309675	P<0.01
AC114803.1	3.244690177	P<0.01
FOXD3-AS1	4.419786745	P<0.01
LINC01614	5.551682275	P<0.01
SPATA20P1	4.571906052	P<0.01
AP000696.1	4.167097442	P<0.01
KIF26B-AS1	3.773624544	P<0.01
LINC01705	5.756460662	P<0.01
AC004990.1	3.39226576	P<0.01
ACTBP12	4.672825548	P<0.01
LINC01518	3.568679751	P<0.01
MKNK2P1	4.926893481	P<0.01
AL138789.1	3.324621354	P<0.01
POU6F2-AS2	3.273454979	P<0.01
PAGE2	4.503877665	P<0.01
AL138878.2	3.364700974	P<0.01
KCNH1-IT1	4.032352752	P<0.01
AF015262.1	3.975740545	P<0.01
LINC02676	3.840283649	P<0.01
Z82185.1	4.109215984	P<0.01
DSCAM-AS1	7.015587107	P<0.01
AF127577.3	3.885703683	P<0.01
LINC01281	4.206687619	P<0.01
LINC01665	3.917291287	P<0.01
BARX1-DT	3.167528381	P<0.01
SEPTIN14P12	3.014703427	P<0.01
AC018816.1	3.25034705	P<0.01
ELFN1-AS1	3.749468814	P<0.01
LINC01639	3.130596802	P<0.01
LINC01953	3.403333423	P<0.01
SCUBE1-AS2	3.544170877	P<0.01
NDP-AS1	3.191480557	P<0.01
TLX1NB	5.377155936	P<0.01
AC019117.2	3.662615376	P<0.01
AC026355.3	3.562601244	P<0.01
SIX3-AS1	3.020541715	P<0.01
NF1P8	3.105308709	P<0.01
LINC01522	4.66096502	P<0.01
HNRNPA1P57	6.435491475	P<0.01
KIFC1	3.156203562	P<0.01
LINC01238	3.014395242	P<0.01
KCNMB2-AS1	3.15844248	P<0.01
SLC25A24P2	4.197636581	P<0.01
AL390061.1	4.393481581	P<0.01
RNU1-88P	3.9816782	P<0.01
SCARNA10	3.026350981	P<0.01
SNORA84	3.033579076	P<0.01
AC092916.1	4.9737917	P<0.01
AC092910.1	3.098085292	P<0.01
TCAM1P	3.319045793	P<0.01
AC092979.1	4.470587939	P<0.01
SLC25A24P1	4.297800651	P<0.01
CSAG4	3.55755361	P<0.01
ABCC13	5.470796872	P<0.01
AC078882.1	4.170112964	P<0.01
RN7SL151P	3.185825368	P<0.01
LINC02077	4.314642449	P<0.01
PRICKLE2-DT	3.598115506	P<0.01
LINC02086	3.768030732	P<0.01
LINC00461	3.342734536	P<0.01
LINC02466	3.259644144	P<0.01
LINC01194	4.529524334	P<0.01
LINC02438	3.726355706	P<0.01
AC120036.1	3.458561772	P<0.01
AC021134.1	5.533158123	P<0.01
AC022784.1	3.256434775	P<0.01
AC093297.1	4.457242249	P<0.01
AC106771.1	3.350470379	P<0.01
LINC01574	3.138182454	P<0.01
AC093895.1	5.1189554	P<0.01
C5orf66-AS1	6.017975219	P<0.01
LINC02224	5.106494854	P<0.01
CASC16	3.520095682	P<0.01
ARL2BPP4	3.106512435	P<0.01
AC116049.1	3.372146283	P<0.01
BMPR1B-DT	4.372978832	P<0.01
C5orf66-AS2	3.033169833	P<0.01
AC110813.1	3.045830268	P<0.01
AC119150.1	3.276762514	P<0.01
LINC02377	4.111774266	P<0.01
AC010307.4	4.380182892	P<0.01
LINC02197	3.489743365	P<0.01
AC093292.1	6.534739143	P<0.01
AC017037.2	4.451598695	P<0.01
AC079160.1	3.869513938	P<0.01
KNOP1P5	3.302000818	P<0.01
AC119751.4	3.052081051	P<0.01
AC010595.1	4.600441854	P<0.01
LINC02163	3.319454019	P<0.01
AC104663.1	3.220139423	P<0.01
LINC02882	3.27584072	P<0.01
MRPS30-DT	3.026691379	P<0.01
HOXC-AS3	3.469080735	P<0.01
LINC02475	3.347564135	P<0.01
LINC01385	3.981343808	P<0.01
RNU6-848P	3.001562228	P<0.01
SCARNA5	4.252801901	P<0.01
SNORA74D	3.010281519	P<0.01
SCARNA21	3.370613275	P<0.01
SCARNA3	3.052082691	P<0.01
AC055854.1	3.273209894	P<0.01
AC108515.1	4.722713383	P<0.01
LINC01606	3.222442138	P<0.01
COPDA1	4.125457556	P<0.01
AC012213.1	4.050117701	P<0.01
AF279873.3	3.233224195	P<0.01
IGHEP1	3.694308739	P<0.01
SIRLNT	6.949644162	P<0.01
AC090796.1	3.852443525	P<0.01
FER1L6-AS2	3.033196637	P<0.01
LINC01419	4.007563954	P<0.01
AC105118.1	3.756422694	P<0.01
NATP	4.600532468	P<0.01
AC009686.1	3.181534092	P<0.01
AC083967.1	3.883306713	P<0.01
MAFA-AS1	4.034830623	P<0.01
AC105219.1	3.74912251	P<0.01
LINC02685	3.103278477	P<0.01
LINC02489	3.628447474	P<0.01
AP002957.1	3.018817238	P<0.01
C8orf49	3.54783216	P<0.01
LINC02747	3.169255126	P<0.01
MRPL40P1	3.151474838	P<0.01
ASIC5	3.561595277	P<0.01
CYP2B7P	4.33115235	P<0.01
AC112777.1	3.186264723	P<0.01
AC025423.3	3.836397063	P<0.01
SLC5A8	3.615647665	P<0.01
AC025252.2	3.12275658	P<0.01
G2E3-AS1	3.01885382	P<0.01
AL139023.1	4.300307024	P<0.01
AC016705.1	3.542325851	P<0.01
AC069228.1	3.004551824	P<0.01
CLEC5A	3.265253092	P<0.01
AL589182.1	4.299483502	P<0.01
AL358913.1	4.466004021	P<0.01
ARHGAP16P	4.636077962	P<0.01
TUBB3	3.691550832	P<0.01
TMEM179	3.024042805	P<0.01
AC108451.1	3.151002936	P<0.01
MIR4713HG	3.557177914	P<0.01
AC020891.2	3.755176537	P<0.01
AC022196.1	3.263039161	P<0.01
LINC02253	3.061569136	P<0.01
LINC00052	7.378856167	P<0.01
AC103982.1	3.116697439	P<0.01
LINC02109	3.051796692	P<0.01
AC120498.1	3.039386207	P<0.01
AL121578.1	3.032143759	P<0.01
TGFBR3L	3.118683305	P<0.01
LINC01992	3.266218139	P<0.01
AL032819.1	3.06228567	P<0.01
CCDC187	4.837957898	P<0.01
AC020636.2	3.172030012	P<0.01
TPSP2	3.756207804	P<0.01
AC093515.1	4.407581274	P<0.01
AC120498.3	3.087787438	P<0.01
INSYN1-AS1	3.439843068	P<0.01
XKR7	3.767491614	P<0.01
LINC02544	3.654537326	P<0.01
LINC02129	3.00092019	P<0.01
AC134312.5	3.281865283	P<0.01
AC079414.1	4.289341117	P<0.01
FRG2DP	3.105184178	P<0.01
SSTR5-AS1	4.002712244	P<0.01
LINC00922	4.59316271	P<0.01
LINC02616	3.16602855	P<0.01
AC079414.2	5.267596329	P<0.01
TCF24	3.058603496	P<0.01
CCDC92B	3.299081555	P<0.01
BCAR4	3.690107928	P<0.01
AC116025.2	3.755789508	P<0.01
AC090125.1	4.467499921	P<0.01
AP005230.1	3.641721743	P<0.01
AC080037.2	3.490057602	P<0.01
AC104564.4	3.340650514	P<0.01
AC069061.2	4.763339265	P<0.01
PPY2P	3.189384569	P<0.01
AC090358.1	3.145965989	P<0.01
CXADRP3	4.529239065	P<0.01
MIR3609	3.048477106	P<0.01
AC104984.4	3.572366517	P<0.01
PNLIPRP2	3.283370119	P<0.01
AP005262.1	4.371400045	P<0.01
GTF2IP6	4.570034302	P<0.01
AC061975.6	4.118465688	P<0.01
AC005993.1	3.070100976	P<0.01
AP001542.1	3.340810674	P<0.01
LINC01929	3.539615645	P<0.01
LINC01842	3.309401098	P<0.01
MAGEA9B	3.618102172	P<0.01
AC093063.1	3.509352969	P<0.01
GABRQ	4.22898717	P<0.01
ZNF725P	3.08400751	P<0.01
CSAG2	4.711696581	P<0.01
CSAG3	5.739930099	P<0.01
CT45A1	3.429124375	P<0.01
ERVV-2	5.272380929	P<0.01
AC092071.1	4.417220202	P<0.01
LINC01224	3.720861224	P<0.01
H3Y1	3.538257152	P<0.01
ERVV-1	3.023016417	P<0.01
CT45A10	3.203380529	P<0.01
AL162413.1	4.443184331	P<0.01
AC106900.1	3.961099374	P<0.01
RNVU1-31	3.988638227	P<0.01
LINC00221	3.19488003	P<0.01
AC015849.5	3.604637568	P<0.01
LRRC37A9P	3.077574147	P<0.01
SMIM32	3.670403076	P<0.01
AC012213.4	4.692627545	P<0.01
AL445647.1	3.829123086	P<0.01
AC007128.2	3.615213582	P<0.01
AFAP1-AS1	4.163452138	P<0.01
KLHDC7B-DT	3.04938835	P<0.01
AC103702.2	4.063158015	P<0.01
AC133644.1	3.234763219	P<0.01
AC120498.8	4.000438044	P<0.01
H2BC14	4.186381976	P<0.01
LHX1	5.94642901	P<0.01
H3C8	3.041650409	P<0.01
MIR8071-1	3.337851668	P<0.01
H2BC6	3.399010627	P<0.01
TPTE	3.065216716	P<0.01
H2BC17	4.532881129	P<0.01
AC012531.4	3.092054705	P<0.01
AL023803.2	3.582269025	P<0.01
LINC01297	3.549937623	P<0.01
AC132807.2	3.138823328	P<0.01
AL161431.1	4.918053903	P<0.01
H3C11	3.770214574	P<0.01
H2BC9	3.512322255	P<0.01
UHRF1	3.344098675	P<0.01
H2AC14	3.813243924	P<0.01
H2BC3	3.588423564	P<0.01
H2AC16	3.546845924	P<0.01
H4C5	3.028497304	P<0.01
H4C4	3.60158738	P<0.01
H2BC7	3.675068686	P<0.01
AC026355.4	3.063779899	P<0.01
LHX1-DT	5.282902198	P<0.01
AC008406.3	3.34113723	P<0.01
H3C7	3.102070747	P<0.01
RDM1	3.06629769	P<0.01
AL133325.3	3.548678343	P<0.01
H2AC4	3.044039951	P<0.01
H2BC10	3.197329539	P<0.01
LINC02335	3.454079456	P<0.01
H4C1	3.047177751	P<0.01
H2AC17	4.149255352	P<0.01
RN7SL3	4.36398905	P<0.01
H3C10	4.298426536	P<0.01
AC010947.1	3.42103864	P<0.01
AC024595.1	3.38418009	P<0.01
AL356274.2	4.068179146	P<0.01
FAM230C	4.373468116	P<0.01
FP325330.3	3.688605342	P<0.01
AL032819.2	3.118567401	P<0.01
AC017037.4	4.900089148	P<0.01
AC084026.3	3.749808181	P<0.01
AL161658.1	4.09921899	P<0.01
AL157778.1	3.425502098	P<0.01
