# Supplementary material for: MCM10: An effective treatment target and a prognostic biomarker in patients with uterine corpus endometrial carcinoma
Source: J Cell Mol Med. 2023 May 29;27(12):1708–24. doi: 10.1111/jcmm.17772 (PMC10273062; doi:10.1111/jcmm.17772)
Supplement: Supplementary file 7 — Table S3: [file JCMM-27-1708-s013.txt]

gene_name	log2FoldChange	padj
DBNDD1	3.008103679	p<0.01
YBX2	3.573367931	p<0.01
KRT33A	7.463469553	p<0.01
MAP3K9	3.875073923	p<0.01
BAIAP2L1	3.033866088	p<0.01
TTC22	3.188481196	p<0.01
PRSS21	5.494540544	p<0.01
E2F2	6.297751518	p<0.01
CELSR3	4.03463313	p<0.01
PLEKHG6	3.414969342	p<0.01
IL32	3.030054364	p<0.01
PAX7	10.72431676	p<0.01
PRSS3	7.067323285	p<0.01
DPF1	3.008999889	p<0.01
ANLN	5.794389602	p<0.01
GABRA3	6.573795276	p<0.01
BRCA1	3.015513981	p<0.01
TACC3	3.43129062	p<0.01
ACP3	3.887295463	p<0.01
CLCA4	7.333911249	p<0.01
NLRP2	4.890052781	p<0.01
DEPDC1	5.641268362	p<0.01
TYMP	4.20580902	p<0.01
ARNTL2	3.395131557	p<0.01
IBSP	6.125366064	p<0.01
DEPDC1B	5.132250211	p<0.01
CDH1	3.842565066	p<0.01
DNAH5	3.871672099	p<0.01
SOX30	4.04472399	p<0.01
RAB27B	4.60632263	p<0.01
BARX2	4.957555424	p<0.01
ZIC2	8.834468631	p<0.01
ADRB1	3.646741271	p<0.01
DSG2	3.6848593	p<0.01
MAGEC2	20.04228942	p<0.01
ROS1	8.710987835	p<0.01
EPN3	4.336786105	p<0.01
RAD51	4.208664667	p<0.01
POLQ	6.297388463	p<0.01
FSTL4	5.144385537	p<0.01
PLEKHH1	3.104839349	p<0.01
SERPINB3	4.723259908	p<0.01
LAMC2	3.915666262	p<0.01
STYK1	3.569253009	p<0.01
ARSF	6.53187393	p<0.01
DLX3	5.081602789	p<0.01
ABCA7	3.083178006	p<0.01
MCM10	6.216997512	p<0.01
ERBB3	3.079825167	p<0.01
COL17A1	6.229626182	p<0.01
ASPM	6.380018133	p<0.01
FGFR3	4.313008624	p<0.01
PRR11	4.101742667	p<0.01
PITX1	8.186296123	p<0.01
HES2	6.400362344	p<0.01
CNGB1	7.221441296	p<0.01
ST6GALNAC2	3.128544113	p<0.01
TRIP13	4.047031466	p<0.01
HMMR	5.451379529	p<0.01
MCM2	3.812276985	p<0.01
TP63	7.095615628	p<0.01
CDHR2	3.578123256	p<0.01
GTSE1	5.532744418	p<0.01
WNT8B	5.568364662	p<0.01
MOCOS	3.737445568	p<0.01
ATP12A	9.030439607	p<0.01
WDR62	3.500858616	p<0.01
SPAG5	3.91128981	p<0.01
UBE2T	4.23683422	p<0.01
FKBP6	5.636970318	p<0.01
SMC1B	6.027430122	p<0.01
LAMP3	4.911273551	p<0.01
TP73	5.975324164	p<0.01
SLC1A3	3.426866502	p<0.01
DUSP13	6.275594588	p<0.01
PKP1	7.643460269	p<0.01
IL12RB2	4.61718415	p<0.01
GRHL2	4.788425699	p<0.01
IGSF9	5.294880438	p<0.01
ORC1	4.995486447	p<0.01
RAD54L	4.893302776	p<0.01
AQP6	5.206110984	p<0.01
CEACAM6	4.519923891	p<0.01
FAT2	6.945462844	p<0.01
TMPRSS11E	5.934308605	p<0.01
AURKA	4.311493767	p<0.01
SULT2B1	4.488269117	p<0.01
TPX2	5.664982475	p<0.01
FER1L4	3.067880629	p<0.01
TMEM40	6.74825223	p<0.01
LHX5	8.640882074	p<0.01
OAS1	3.304238113	p<0.01
FXYD3	3.53845318	p<0.01
BIRC5	4.849849265	p<0.01
FETUB	8.196339653	p<0.01
KIF4A	5.415154385	p<0.01
DLL3	8.549654719	p<0.01
ORC6	4.664738957	p<0.01
TGM1	5.379068575	p<0.01
WDR76	3.029673345	p<0.01
CLSPN	6.316116488	p<0.01
CDC45	5.278071294	p<0.01
GABRP	4.667200869	p<0.01
KRT31	9.942229154	p<0.01
CDC6	5.471557458	p<0.01
BLNK	3.058613439	p<0.01
MYO3A	5.135093578	p<0.01
TREM2	3.873828806	p<0.01
ITPR3	3.365872433	p<0.01
DSP	5.341133421	p<0.01
CDC7	3.242818205	p<0.01
SCD	4.120976267	p<0.01
MMP11	3.062198477	p<0.01
PRODH	3.340415186	p<0.01
PLA2G3	5.295453952	p<0.01
CENPM	4.013752648	p<0.01
SEPTIN3	5.268087265	p<0.01
MIOX	4.671877264	p<0.01
NEFH	4.798760647	p<0.01
PNPLA3	4.453948909	p<0.01
GZMB	3.635838613	p<0.01
POLE2	3.05742728	p<0.01
CDKN3	4.195573048	p<0.01
PLEK2	5.953285559	p<0.01
MMP9	4.468827137	p<0.01
GINS1	4.266307992	p<0.01
MYBL2	6.545778672	p<0.01
PABPC1L	3.269207687	p<0.01
SALL4	4.90844139	p<0.01
FERMT1	3.541244389	p<0.01
E2F1	4.186064019	p<0.01
FAM83D	6.029424357	p<0.01
LIPG	4.671404601	p<0.01
GABRE	3.343687929	p<0.01
ITIH6	6.012245032	p<0.01
CENPI	3.405333037	p<0.01
KLF5	3.656836643	p<0.01
HAS3	5.135434072	p<0.01
ESRP2	4.18974002	p<0.01
SLC7A5	3.668294696	p<0.01
IL21R	3.069299356	p<0.01
TGM5	5.413527353	p<0.01
RHOV	4.344861159	p<0.01
OIP5	5.249057382	p<0.01
CA2	6.298489496	p<0.01
ESRP1	4.157561591	p<0.01
MCM4	3.948093612	p<0.01
KCNA7	3.551752635	p<0.01
PPP1R13L	3.240571422	p<0.01
KLC3	6.171727361	p<0.01
AMH	4.956993949	p<0.01
ASF1B	5.170672342	p<0.01
TNNT1	5.623034668	p<0.01
EPHX3	5.359743719	p<0.01
CASP14	9.006596265	p<0.01
CCNE1	3.943845204	p<0.01
CCNP	3.897601064	p<0.01
OVOL3	3.457460511	p<0.01
ZFR2	5.28143355	p<0.01
MYH14	4.555647926	p<0.01
ATP1A3	3.641838161	p<0.01
CNFN	3.805951497	p<0.01
GRIN2D	5.769861667	p<0.01
SYNGR4	5.020231405	p<0.01
KLF1	4.628531785	p<0.01
DNAH11	3.762531953	p<0.01
STEAP1B	3.909029104	p<0.01
HOXA1	3.280041043	p<0.01
PTPRZ1	5.631564714	p<0.01
TFR2	5.74774508	p<0.01
EZH2	4.496770717	p<0.01
LHX2	7.331908445	p<0.01
CA9	5.313867877	p<0.01
GATA3	3.146320402	p<0.01
PKD2L1	5.40055843	p<0.01
TLX1	7.745319034	p<0.01
CYP2C18	4.859882008	p<0.01
RAPGEFL1	3.992547501	p<0.01
DLX4	5.538329584	p<0.01
SLC9A3R1	3.387469505	p<0.01
FOXN1	8.387826259	p<0.01
CWH43	8.882522538	p<0.01
SULT1E1	5.318670668	p<0.01
NMU	7.168679074	p<0.01
NEIL3	6.178418641	p<0.01
NCAPG	5.343298971	p<0.01
UPK2	4.928197854	p<0.01
NECTIN1	4.513141086	p<0.01
KIAA1549L	4.480699813	p<0.01
IL23A	3.319434001	p<0.01
CYP27B1	4.494041054	p<0.01
TRPV4	3.541660703	p<0.01
FOXM1	5.93416333	p<0.01
RAD51AP1	4.369119419	p<0.01
OAS3	3.673984659	p<0.01
OAS2	3.15027863	p<0.01
IFNG	4.620751029	p<0.01
TIMELESS	3.444605055	p<0.01
CDCA3	4.551311639	p<0.01
ADTRP	3.79748821	p<0.01
ULBP1	4.624404543	p<0.01
PRDM13	7.427445106	p<0.01
CRYBG1	3.002555446	p<0.01
NR2E1	7.023610682	p<0.01
PERP	3.832278149	p<0.01
TTK	5.139562745	p<0.01
MEP1A	6.054663856	p<0.01
KIF20A	6.003831629	p<0.01
LMNB1	3.705761538	p<0.01
IRX4	9.372110877	p<0.01
SMC4	3.940357766	p<0.01
COL7A1	3.699318606	p<0.01
ECT2	3.695547668	p<0.01
C3orf52	3.150114412	p<0.01
PODXL2	3.180504588	p<0.01
IL1A	4.616548199	p<0.01
CENPA	5.365415112	p<0.01
ITGB6	5.087183103	p<0.01
GRB14	3.999783316	p<0.01
TLX2	7.588714791	p<0.01
OTX1	7.883166863	p<0.01
DLX2	7.079497874	p<0.01
SDC1	4.628934545	p<0.01
KISS1R	6.337393669	p<0.01
DHCR24	3.2509331	p<0.01
MYCL	4.333669608	p<0.01
SLC2A1	3.899936001	p<0.01
CDC20	5.70708239	p<0.01
IRF6	4.421235471	p<0.01
NEK2	6.083069744	p<0.01
CENPF	5.205885076	p<0.01
CHRNB4	5.37944941	p<0.01
KIF14	5.853870327	p<0.01
TNNT2	4.573451402	p<0.01
MREG	3.226885279	p<0.01
MYB	4.263932511	p<0.01
SPP1	3.310982011	p<0.01
ONECUT2	5.732395788	p<0.01
BCL11A	3.284890725	p<0.01
ELOVL3	3.832743329	p<0.01
HELLS	3.613499239	p<0.01
HOXB1	6.342114923	p<0.01
TP53AIP1	7.576194419	p<0.01
TBX4	4.858248619	p<0.01
NCAPH	4.996578603	p<0.01
MND1	3.485401999	p<0.01
ABCC11	3.85446966	p<0.01
CSTA	7.262850025	p<0.01
KIF18A	4.800886854	p<0.01
DEPDC7	3.098585042	p<0.01
GJB6	6.968566338	p<0.01
PLAU	3.134159628	p<0.01
ZWINT	4.652451247	p<0.01
GUCY1B2	4.570662277	p<0.01
CENPK	4.831344778	p<0.01
HOXC13	7.43261115	p<0.01
STIL	4.70827375	p<0.01
HJURP	5.953979059	p<0.01
CKS2	3.808924276	p<0.01
PI3	5.490784314	p<0.01
KCNS1	6.507866418	p<0.01
ARHGAP40	4.335886205	p<0.01
POF1B	4.677992684	p<0.01
LYPD3	6.023967351	p<0.01
H1-3	5.100992013	p<0.01
H2BC11	3.67816205	p<0.01
OR2B6	8.421470962	p<0.01
TCP11	4.717352692	p<0.01
MT1G	4.746373167	p<0.01
SOX21	7.756182886	p<0.01
HROB	3.593973173	p<0.01
SOX9	3.455247525	p<0.01
SRMS	5.088678531	p<0.01
IL37	5.524121887	p<0.01
SH2D3A	3.048058521	p<0.01
FAM83C	11.21317274	p<0.01
SLURP1	6.298667631	p<0.01
WNK4	4.078157822	p<0.01
DLGAP5	6.129461957	p<0.01
BCL11B	3.520934634	p<0.01
AUNIP	4.53027315	p<0.01
SYNGR3	5.213974882	p<0.01
PKMYT1	5.70423786	p<0.01
FBXL16	3.998675244	p<0.01
GNG13	5.331655378	p<0.01
GNGT1	7.336012893	p<0.01
APOBEC3A	4.675046667	p<0.01
KRT17	5.105562561	p<0.01
STRIP2	4.669444683	p<0.01
FEZF1	5.537448158	p<0.01
GAD1	3.355622697	p<0.01
BBOX1	6.279148487	p<0.01
E2F8	6.218775619	p<0.01
PIMREG	4.836957676	p<0.01
FOXA1	7.637631717	p<0.01
SGO1	5.714283473	p<0.01
APOC1	4.519004544	p<0.01
KLHDC7B	6.293297335	p<0.01
TNNI2	4.34240401	p<0.01
MNX1	7.234659534	p<0.01
RBBP8NL	4.769688749	p<0.01
FIBCD1	7.704719077	p<0.01
ARHGEF16	3.061829882	p<0.01
SMPDL3B	3.134855517	p<0.01
DUSP9	7.310530135	p<0.01
ULBP2	5.445514754	p<0.01
ULBP3	4.222899802	p<0.01
TEX101	6.341679192	p<0.01
GINS2	3.540021898	p<0.01
SLC34A1	7.08644297	p<0.01
F12	5.244330596	p<0.01
KCNC3	3.237735258	p<0.01
KREMEN2	7.240891966	p<0.01
TNS4	4.883673631	p<0.01
TOP2A	5.75056583	p<0.01
KRT17P1	5.730321146	p<0.01
C19orf57	3.287416571	p<0.01
RTBDN	6.220595331	p<0.01
SLC6A11	4.234046837	p<0.01
NUP210	3.982304208	p<0.01
SLC52A1	3.76763357	p<0.01
GUCY2D	3.712629469	p<0.01
RHBG	6.478175907	p<0.01
RAB25	3.644909775	p<0.01
ALDH3B2	5.184028394	p<0.01
TESMIN	3.218720716	p<0.01
CHI3L1	3.264301639	p<0.01
CHIT1	4.331829446	p<0.01
FAM83F	5.141179687	p<0.01
SPINK5	5.456090444	p<0.01
ADAMDEC1	5.411299196	p<0.01
CCNB1	4.164501923	p<0.01
VAV3	3.009647161	p<0.01
GRHL1	5.202873692	p<0.01
GRP	4.246131985	p<0.01
CDCA8	5.163809321	p<0.01
HOOK1	3.26133897	p<0.01
CYP2J2	3.954427691	p<0.01
DSC2	6.06147331	p<0.01
DSG3	7.530821838	p<0.01
DSG1	11.79784207	p<0.01
DSC3	7.432237156	p<0.01
SLC37A2	3.446300555	p<0.01
PSAT1	4.547991593	p<0.01
OASL	5.103564056	p<0.01
HRK	4.297171979	p<0.01
BICDL1	4.545279789	p<0.01
EHF	4.083627362	p<0.01
ELF5	7.70526135	p<0.01
PRRG4	3.805586784	p<0.01
TROAP	6.125258321	p<0.01
ESPL1	5.535837874	p<0.01
KRT87P	6.155008708	p<0.01
MIP	4.56007875	p<0.01
EMX1	7.715181236	p<0.01
ZNF670-ZNF695	3.828478658	p<0.01
WNT10A	3.846612673	p<0.01
BORA	3.014088571	p<0.01
SCEL	4.460409686	p<0.01
IGF2BP3	8.328316479	p<0.01
NKX2-8	6.055224677	p<0.01
BRIP1	5.231923503	p<0.01
TBR1	6.205391017	p<0.01
IL36G	5.639792301	p<0.01
IL1RN	3.803328445	p<0.01
IL36A	21.39254012	p<0.01
IL36RN	6.36335375	p<0.01
GAD2	6.431709697	p<0.01
CTSV	5.012978103	p<0.01
TFAP2A	6.183649177	p<0.01
HMGA1	3.143661612	p<0.01
GGH	3.042790569	p<0.01
TRIM29	5.407547183	p<0.01
POU2F3	4.28170373	p<0.01
TMPRSS13	3.265290994	p<0.01
NUSAP1	5.29701504	p<0.01
KIF23	3.653463408	p<0.01
KNL1	5.571109164	p<0.01
ITPKA	3.201903626	p<0.01
PAK6	5.455261619	p<0.01
DUOX1	3.291793176	p<0.01
BCL2L10	3.34888372	p<0.01
SLC44A5	5.022249401	p<0.01
CLCA2	8.507379566	p<0.01
KIF11	4.700646714	p<0.01
CEP55	5.530374545	p<0.01
GPR87	7.207515836	p<0.01
DNA2	3.320989132	p<0.01
CXCL9	5.36359026	p<0.01
CENPE	4.201393644	p<0.01
FAM222A	3.647372872	p<0.01
PDX1	21.73096031	p<0.01
BRCA2	3.529774504	p<0.01
DIAPH3	4.719257429	p<0.01
ZIC5	8.028232069	p<0.01
TTC6	8.666514201	p<0.01
RDH12	5.294711957	p<0.01
STON2	3.397009507	p<0.01
DUOXA1	4.629153587	p<0.01
DUOX2	4.631804694	p<0.01
SLC27A2	4.891894405	p<0.01
PIF1	3.734908389	p<0.01
RHCG	6.16037894	p<0.01
FANCI	3.716245095	p<0.01
TICRR	3.935182904	p<0.01
ST8SIA2	5.666182586	p<0.01
MARVELD3	3.017820419	p<0.01
CARD14	5.107358528	p<0.01
ZNF750	4.552488576	p<0.01
PMAIP1	3.700840733	p<0.01
GRB7	3.065190284	p<0.01
CBLC	3.393548848	p<0.01
TM4SF5	20.60747422	p<0.01
IGLON5	4.585951075	p<0.01
PADI3	8.619576954	p<0.01
PADI1	5.387632984	p<0.01
CNKSR1	3.076344096	p<0.01
IL22RA1	3.947128578	p<0.01
DMRTA2	8.229580498	p<0.01
PLK4	3.59196044	p<0.01
SYTL1	3.071101098	p<0.01
KIF2C	5.019016034	p<0.01
IGSF3	3.131700117	p<0.01
CELSR2	3.296015788	p<0.01
GPA33	4.541473616	p<0.01
NECTIN4	4.522582037	p<0.01
NUF2	5.80266476	p<0.01
CGN	3.051235713	p<0.01
HORMAD1	8.167584696	p<0.01
DTL	4.604809463	p<0.01
SUSD4	4.598656744	p<0.01
S100A8	7.245378326	p<0.01
S100A7	8.015624124	p<0.01
EFNA3	3.010912826	p<0.01
DQX1	6.842451029	p<0.01
NT5DC4	5.670032433	p<0.01
CDCA7	3.154101653	p<0.01
CCDC150	3.582371764	p<0.01
ABCA12	7.284762082	p<0.01
FANCD2	3.175279588	p<0.01
MYH15	4.021279275	p<0.01
UCN2	3.546433598	p<0.01
TM4SF19	5.515708223	p<0.01
ECE2	3.03674298	p<0.01
SLC10A4	4.177151439	p<0.01
CCNA2	3.888993956	p<0.01
HAPLN1	9.285883944	p<0.01
SPINK7	9.035323379	p<0.01
TRIM7	3.798564673	p<0.01
PLA2G7	3.028280178	p<0.01
MTFR2	4.692012978	p<0.01
CDCA5	4.54085622	p<0.01
AC211486.1	5.843493718	p<0.01
EPHA1	3.549919667	p<0.01
RAB19	4.636467071	p<0.01
MAGEA4	11.03183125	p<0.01
RGS20	4.721793331	p<0.01
GINS4	3.366810818	p<0.01
ATP6V0D2	5.6840813	p<0.01
MAL2	3.83700175	p<0.01
FAM83A	7.622460916	p<0.01
GSDMC	7.722421954	p<0.01
CDKN2B	3.482478813	p<0.01
CDKN2A	6.839713072	p<0.01
VAX1	8.07522152	p<0.01
MKI67	5.537801252	p<0.01
INA	7.07110242	p<0.01
SYT8	6.521822402	p<0.01
KLHL35	3.97449117	p<0.01
PLCH2	4.749889865	p<0.01
TLCD3B	4.543688255	p<0.01
HMGA2	5.097946125	p<0.01
MMP3	5.214070184	p<0.01
LYPD1	4.264356706	p<0.01
C11orf53	5.214244559	p<0.01
BTBD11	3.393972241	p<0.01
TMEM45B	3.799185337	p<0.01
CENPU	5.44291488	p<0.01
TDO2	3.777871091	p<0.01
POU4F1	9.101564762	p<0.01
SPC25	4.047786531	p<0.01
KCNK13	3.18780307	p<0.01
ANKRD22	3.37204219	p<0.01
ADGRF1	4.856017353	p<0.01
ADGRF4	5.794672086	p<0.01
TMPRSS11D	6.05113583	p<0.01
CLCA3P	4.586884168	p<0.01
C16orf74	3.307538999	p<0.01
CERS3	7.24052714	p<0.01
WNT3A	4.926364462	p<0.01
GBP5	4.592208158	p<0.01
SLFN13	3.298110319	p<0.01
SKA1	5.850783845	p<0.01
EME1	4.068051744	p<0.01
PROM2	3.20017187	p<0.01
SPAG17	4.561261292	p<0.01
RAET1L	7.036260432	p<0.01
CXCL13	3.956499542	p<0.01
SH3RF2	4.169022858	p<0.01
MAPK13	3.495981466	p<0.01
ATAD2	3.551234635	p<0.01
BUB1B	5.78056334	p<0.01
TMEM171	4.992455053	p<0.01
CCNB2	4.922622885	p<0.01
GRHL3	7.076342291	p<0.01
RHBDL2	3.314790101	p<0.01
CDC25C	4.66585892	p<0.01
CD1A	5.208967177	p<0.01
DNAH3	4.169025032	p<0.01
ITLN2	5.685881649	p<0.01
PLA2G2F	6.027627659	p<0.01
LAD1	4.105967213	p<0.01
PRAC1	20.60372321	p<0.01
HOXB13	7.99967043	p<0.01
IGF2BP1	9.561567959	p<0.01
TUBBP5	3.992342143	p<0.01
CLDN14	5.866063591	p<0.01
PLA2G4D	6.033663702	p<0.01
HK2	4.157909976	p<0.01
TCHH	6.055390315	p<0.01
SPRR2G	23.10789313	p<0.01
PGLYRP3	9.426591708	p<0.01
ISL2	6.159822568	p<0.01
ADGRG5	3.428963546	p<0.01
LYPD5	3.164782218	p<0.01
CILP2	3.542649165	p<0.01
COX6B2	4.694000181	p<0.01
TLCD1	3.40385759	p<0.01
LY6K	4.419457946	p<0.01
TONSL	3.303700926	p<0.01
RECQL4	3.610411823	p<0.01
KASH5	5.310142996	p<0.01
RACGAP1	3.635499443	p<0.01
KRT84	5.886866539	p<0.01
SYCE2	3.15506316	p<0.01
SPC24	3.625681182	p<0.01
ALOX15	6.131074902	p<0.01
FGF11	3.544342329	p<0.01
SSTR5	7.45931692	p<0.01
HS3ST6	5.492224698	p<0.01
TEDC2	4.29138218	p<0.01
CCNF	3.606076292	p<0.01
PAQR4	3.974217323	p<0.01
FGF19	20.83403161	p<0.01
LEXM	5.426447063	p<0.01
AKR7A3	3.517010105	p<0.01
DRAXIN	3.005654662	p<0.01
C1orf74	3.835025619	p<0.01
TDRD5	7.057428557	p<0.01
C1orf147	3.096908126	p<0.01
VSNL1	6.161314957	p<0.01
NEURL3	3.14124012	p<0.01
BNIPL	6.217543167	p<0.01
IVL	7.691868691	p<0.01
SPRR3	8.206862995	p<0.01
SPRR2D	7.745805222	p<0.01
PGLYRP4	5.345192029	p<0.01
S100A9	6.547192291	p<0.01
TGFA	3.254682796	p<0.01
NIPAL1	4.127357414	p<0.01
DAPL1	6.16879855	p<0.01
INAVA	5.14701637	p<0.01
TSACC	4.434281323	p<0.01
TMEM79	3.65445081	p<0.01
CRYBA2	6.601404735	p<0.01
CIP2A	3.374840367	p<0.01
NUAK2	3.119272138	p<0.01
AIM2	6.101984648	p<0.01
CFAP20DC	3.049796131	p<0.01
FANCD2OS	4.589711582	p<0.01
KIF15	4.33875903	p<0.01
CDCP1	3.245615879	p<0.01
CAMK2N2	5.196166615	p<0.01
LIPH	3.323589445	p<0.01
CDC25A	4.22909529	p<0.01
CAMP	5.558238162	p<0.01
FBXW12	3.675977242	p<0.01
HSPA4L	3.303154038	p<0.01
MST1R	4.208965458	p<0.01
POC1A	3.25368625	p<0.01
PITX2	7.045216084	p<0.01
MAD2L1	3.300980448	p<0.01
ITGA2	3.161765283	p<0.01
ADGRV1	4.324798037	p<0.01
F2RL1	3.673867714	p<0.01
CAGE1	4.075729528	p<0.01
TERT	9.274600236	p<0.01
FOXQ1	3.667289523	p<0.01
ADGRF2	5.277818085	p<0.01
CSF2	4.262565014	p<0.01
TLX3	9.62699925	p<0.01
IL31RA	5.310847007	p<0.01
RAET1E	3.41041806	p<0.01
PTTG1	4.879213	p<0.01
SP8	7.760322701	p<0.01
FABP5	5.435350257	p<0.01
CHMP4C	3.224579821	p<0.01
EN2	4.510019004	p<0.01
TMEM184A	3.779994896	p<0.01
RASEF	3.571198104	p<0.01
TRPV6	3.81392879	p<0.01
SHOC1	5.395475028	p<0.01
ZNF367	3.450036973	p<0.01
AQP3	5.054781317	p<0.01
MELK	5.551153419	p<0.01
GJB2	5.209034732	p<0.01
SKA3	5.570742965	p<0.01
DDIAS	3.099612448	p<0.01
TMEM63C	4.011474325	p<0.01
NGB	7.891334413	p<0.01
TMEM52B	5.106885114	p<0.01
SLC39A2	4.765697248	p<0.01
RNASE7	4.958045318	p<0.01
ANKRD2	3.892985216	p<0.01
E2F7	7.473029472	p<0.01
LARGE2	4.705599279	p<0.01
SMCO2	4.395556443	p<0.01
CENPN	3.410376749	p<0.01
A2ML1	6.412500508	p<0.01
MMP10	5.263959491	p<0.01
HTR3A	5.605344665	p<0.01
STRCP1	3.299200537	p<0.01
LDHC	7.169398773	p<0.01
PCLAF	5.122215413	p<0.01
PLK1	4.714957824	p<0.01
C15orf48	3.542380175	p<0.01
B4GALNT2	9.952112606	p<0.01
UGT1A6	9.976680304	p<0.01
NOD2	3.285329526	p<0.01
MYO5B	3.164947121	p<0.01
CDT1	4.903885498	p<0.01
CYP2S1	4.997051731	p<0.01
LAIR2	3.677455552	p<0.01
NLRP7	7.75715896	p<0.01
LY6D	4.681686938	p<0.01
TRPV3	3.652102013	p<0.01
KLK6	5.021271538	p<0.01
KLK13	5.602283833	p<0.01
KRT80	5.773978402	p<0.01
EVPL	4.432949641	p<0.01
TK1	4.082901804	p<0.01
RAB26	4.276766098	p<0.01
MAJIN	8.40264694	p<0.01
PBK	4.39927996	p<0.01
FAM83B	6.083825153	p<0.01
H1-4	3.053515945	p<0.01
HR	3.559416374	p<0.01
FEN1	3.072601281	p<0.01
GBX2	7.999403071	p<0.01
PLA2G4F	5.817383188	p<0.01
PCSK9	3.920667556	p<0.01
RAB3B	3.878835803	p<0.01
CXCL10	6.035062888	p<0.01
CXCL11	5.6359394	p<0.01
GPRIN1	4.053934311	p<0.01
SPRR1B	7.565650863	p<0.01
SPRR1A	7.336990645	p<0.01
MUC15	6.210410048	p<0.01
CLIC3	3.106952182	p<0.01
BNC1	7.588179809	p<0.01
CKAP2L	6.088589799	p<0.01
BUB1	5.05398376	p<0.01
RAC3	3.516948898	p<0.01
NRG4	3.243613871	p<0.01
TMEM154	3.645764194	p<0.01
FABP6	4.883283773	p<0.01
LGALS9B	5.305655575	p<0.01
CDK1	4.551959886	p<0.01
FRMPD2	5.841451988	p<0.01
KRT78	8.48134661	p<0.01
KRT86	4.340460197	p<0.01
KRT75	6.178380874	p<0.01
KRT6C	6.203191473	p<0.01
KRT4	6.384685184	p<0.01
KRT74	7.237178892	p<0.01
KRT83	6.247986927	p<0.01
IRX2	6.83879957	p<0.01
SIX2	3.948242315	p<0.01
ZNF296	3.828457215	p<0.01
CEL	5.979096244	p<0.01
PLAC1	5.52793627	p<0.01
LRRC8E	4.128734402	p<0.01
KCNG3	3.58673061	p<0.01
NETO2	4.645961979	p<0.01
CDC42BPG	4.226855638	p<0.01
SHCBP1	4.635539021	p<0.01
ESCO2	5.606236216	p<0.01
KRT19	3.008973046	p<0.01
KRT15	7.712999975	p<0.01
KRT13	8.461901066	p<0.01
KRT9	3.73265541	p<0.01
KSR2	3.844254527	p<0.01
LPAR3	3.750750215	p<0.01
FGG	20.71092959	p<0.01
NMRAL2P	7.716805784	p<0.01
RRM2	5.819549962	p<0.01
FRMD5	4.355688946	p<0.01
CYP4F11	5.020237516	p<0.01
LGALS9C	4.137200631	p<0.01
PRSS27	3.804537791	p<0.01
MAB21L4	3.773459369	p<0.01
FADS6	7.932595301	p<0.01
OVOL1	5.543633752	p<0.01
MYEOV	4.343210086	p<0.01
MAB21L3	9.188435155	p<0.01
SYT12	5.129123473	p<0.01
LIPM	3.631942808	p<0.01
DMRT2	6.259945506	p<0.01
OLR1	4.121865476	p<0.01
HAP1	3.944319284	p<0.01
CBY2	7.471715719	p<0.01
NWD2	6.214553123	p<0.01
CHRNA9	6.568001572	p<0.01
EXO1	5.781166768	p<0.01
GCSAM	3.239581327	p<0.01
SLC26A9	5.447989492	p<0.01
IL20RB	6.824476005	p<0.01
PCP2	4.549031665	p<0.01
CNIH2	3.916793701	p<0.01
UBE2C	5.418932965	p<0.01
DSG4	7.552839988	p<0.01
WFDC5	6.635045248	p<0.01
CCNE2	4.058927484	p<0.01
CST6	4.878992391	p<0.01
GRAMD2A	3.4272087	p<0.01
RMI2	3.779933709	p<0.01
KDF1	3.752151456	p<0.01
SFN	7.475028892	p<0.01
FAM172BP	6.640009595	p<0.01
CREG2	5.953598147	p<0.01
TMEM270	4.488565933	p<0.01
TMPRSS7	5.26290764	p<0.01
ZNF683	3.892124886	p<0.01
CRYBG2	6.894324487	p<0.01
ACBD7	4.051939123	p<0.01
B3GNT4	3.302293369	p<0.01
IRX5	5.64328501	p<0.01
GRIN1	5.380665636	p<0.01
TYMS	3.965809973	p<0.01
TYMSOS	3.239684149	p<0.01
UMODL1	6.481786295	p<0.01
NHLH2	5.706306071	p<0.01
HASPIN	4.575829257	p<0.01
AL672207.1	3.317479324	p<0.01
SPINK6	7.800652335	p<0.01
GEN1	3.318109001	p<0.01
CALML3	9.034115042	p<0.01
CALML5	9.441157689	p<0.01
GLDC	5.058043893	p<0.01
PSAPL1	8.033661351	p<0.01
STX19	3.028546775	p<0.01
ERFE	4.163011545	p<0.01
CPNE7	4.710158416	p<0.01
C5orf46	7.199100298	p<0.01
FOXE1	7.67179392	p<0.01
LGALS7B	9.343017146	p<0.01
EXD1	5.195722367	p<0.01
AURKB	5.45266533	p<0.01
AC020907.1	5.643464644	p<0.01
C10orf67	5.563745592	p<0.01
ALOXE3	5.039495109	p<0.01
ALOX12B	7.461460119	p<0.01
LBX2	3.474194919	p<0.01
ALOX15B	4.686484312	p<0.01
ARL14	4.639936048	p<0.01
APOBEC3B	4.592419411	p<0.01
NKPD1	4.730742478	p<0.01
ABCA13	4.766956026	p<0.01
CCR8	6.794730617	p<0.01
LINC02870	5.231384488	p<0.01
ANKRD18A	4.865729325	p<0.01
FAR2P1	6.938410988	p<0.01
ADGRD2	4.799219999	p<0.01
PNPLA1	4.91041903	p<0.01
TPRXL	4.39655031	p<0.01
H2BC4	3.456274832	p<0.01
SLC47A2	3.690709531	p<0.01
S1PR5	5.678073096	p<0.01
LINC01559	5.035639505	p<0.01
FAM83H	4.538829682	p<0.01
HEPHL1	5.618022895	p<0.01
OFCC1	6.207103132	p<0.01
DDN	5.642402773	p<0.01
SOX2	7.366694644	p<0.01
FANCB	3.243147515	p<0.01
C6orf223	3.849266673	p<0.01
PHLDA2	3.265824413	p<0.01
RTKN2	4.670242936	p<0.01
NXPH4	7.028044665	p<0.01
EPGN	9.662555095	p<0.01
GALR2	3.782403743	p<0.01
HCAR2	5.391861084	p<0.01
C1orf116	3.062940237	p<0.01
OTOP3	7.102929059	p<0.01
NKX2-5	7.81115065	p<0.01
RIPPLY3	4.451952241	p<0.01
GPR19	3.790216686	p<0.01
EPHA10	4.754526359	p<0.01
GBP6	7.023397034	p<0.01
RIPK4	3.671822129	p<0.01
AC131971.1	3.480512874	p<0.01
LINC00518	6.006077203	p<0.01
ACP7	4.681968261	p<0.01
IQGAP3	5.772638376	p<0.01
SPRR4	8.00820351	p<0.01
H2AC21	4.488211069	p<0.01
TACSTD2	3.939700212	p<0.01
S100A7A	10.65981883	p<0.01
H1-5	3.64265924	p<0.01
SPATA32	4.672154265	p<0.01
PKP3	4.568906897	p<0.01
A3GALT2	4.506410007	p<0.01
KNTC1	3.286259093	p<0.01
GAST	8.428880169	p<0.01
LPAR5	3.228498799	p<0.01
CDCA2	5.879068377	p<0.01
IFNE	4.498448236	p<0.01
MROH2A	7.817965911	p<0.01
ANO9	4.281325896	p<0.01
H2BC13	4.404592816	p<0.01
C12orf56	5.400057075	p<0.01
TMEM105	5.066355623	p<0.01
KPNA7	4.292813641	p<0.01
KRT6B	6.880683827	p<0.01
KRT79	7.24077682	p<0.01
TMPRSS11B	21.99508021	p<0.01
DLEU7	4.037828644	p<0.01
KRT5	7.478964709	p<0.01
CYP4Z1	4.408021326	p<0.01
KIF18B	6.405813169	p<0.01
FFAR4	3.399631806	p<0.01
SAPCD2	4.932836349	p<0.01
EDARADD	4.092064471	p<0.01
SOWAHB	4.225906483	p<0.01
RGS9BP	3.600110451	p<0.01
KRT3	8.64167448	p<0.01
KLK12	7.188204599	p<0.01
C5orf38	5.403629487	p<0.01
CYP4F8	6.489491535	p<0.01
CYP4F3	5.400341228	p<0.01
HPDL	4.069368152	p<0.01
FOXE3	5.151232071	p<0.01
KRT16	6.577253874	p<0.01
KRT14	8.119192516	p<0.01
ERCC6L	5.014576364	p<0.01
C1QL4	5.033390993	p<0.01
FAM183A	3.927984343	p<0.01
TMPRSS11A	9.172831847	p<0.01
ATP13A5	8.272864037	p<0.01
PLEKHN1	4.59444698	p<0.01
ISG15	3.576261455	p<0.01
AMTN	7.430490243	p<0.01
FANCA	4.108041145	p<0.01
AC091057.1	4.871634746	p<0.01
C17orf99	4.225677812	p<0.01
NWD1	4.599114056	p<0.01
WNT7B	4.364158331	p<0.01
PLA2G4E	9.542778167	p<0.01
MESP2	5.20805717	p<0.01
FAM25A	6.573214835	p<0.01
C6orf132	3.102720964	p<0.01
RUFY4	4.663991877	p<0.01
IGFL1	7.095165495	p<0.01
SBK1	3.010747861	p<0.01
C10orf99	6.817669283	p<0.01
CLEC2A	19.75146733	p<0.01
NCCRP1	4.690867347	p<0.01
KRTDAP	6.846770861	p<0.01
FAM72B	4.037393394	p<0.01
IDO2	4.824799972	p<0.01
HMX2	7.759354329	p<0.01
KLRG2	7.345771614	p<0.01
GJB3	4.917995566	p<0.01
SBSN	7.238135179	p<0.01
KIR2DL4	3.539923086	p<0.01
RNF222	5.397261669	p<0.01
FAM111B	5.967917069	p<0.01
ANKRD34B	6.425872608	p<0.01
CLDN4	3.154336933	p<0.01
JPT1	3.174189738	p<0.01
KRT77	7.249833629	p<0.01
GJB5	7.019703559	p<0.01
S100A14	5.201640553	p<0.01
ALG1L	3.222257098	p<0.01
RASSF10	4.661428516	p<0.01
GJB4	5.730222753	p<0.01
SYCP2	5.492390302	p<0.01
PAX5	4.51732387	p<0.01
RYR1	4.771593742	p<0.01
STK31	3.631959263	p<0.01
ADH7	7.001242258	p<0.01
THEM5	4.073015993	p<0.01
SPTSSB	5.754042563	p<0.01
FAM72A	3.008381696	p<0.01
XRCC2	4.014458075	p<0.01
MMP1	5.679826211	p<0.01
H2AC13	8.236014719	p<0.01
S100A2	5.831191717	p<0.01
H2AC11	3.871624498	p<0.01
H2AC7	5.995311818	p<0.01
LAMB3	3.241951414	p<0.01
LCE1C	7.383436437	p<0.01
H3C12	5.763050045	p<0.01
CYSRT1	4.587084096	p<0.01
BLM	4.77592787	p<0.01
GATA3-AS1	6.256298251	p<0.01
ZNF695	4.172316556	p<0.01
SLC28A3	3.248952027	p<0.01
DMBX1	7.148705483	p<0.01
SERPINB2	7.572920224	p<0.01
SERPINB13	7.208341528	p<0.01
AL157838.1	3.655990379	p<0.01
OCLN	3.3514565	p<0.01
SLC22A20P	3.762397779	p<0.01
AKR1B10	7.58260404	p<0.01
TMPRSS11F	10.01625802	p<0.01
KRTAP4-1	7.240855957	p<0.01
MAGEA1	22.10458619	p<0.01
PPP1R14C	6.699149522	p<0.01
EGFL6	3.215968941	p<0.01
PAX9	4.943814236	p<0.01
ARHGAP11A	4.789332546	p<0.01
PRC1	3.878758746	p<0.01
MIR429	4.313954398	p<0.01
LINC00449	4.549194141	p<0.01
IQANK1	5.683498942	p<0.01
RAET1G	3.776879713	p<0.01
SPRR2E	7.484600615	p<0.01
H2BC18	3.203522987	p<0.01
ZYG11A	6.869455623	p<0.01
GPRIN2	5.519533221	p<0.01
LINC02783	5.623138243	p<0.01
PKP4-AS1	4.417920904	p<0.01
LY6G6C	5.86419757	p<0.01
PSORS1C2	6.06625383	p<0.01
MUC21	6.719211845	p<0.01
DISP3	3.853074853	p<0.01
SPDYC	6.352927728	p<0.01
SMPD5	4.546784807	p<0.01
MROH6	3.025541118	p<0.01
FAM83A-AS1	8.345859133	p<0.01
LGALS7	7.366353325	p<0.01
CCNI2	4.016466464	p<0.01
AC005863.1	7.417770933	p<0.01
MT1H	5.399685128	p<0.01
KRT6A	7.571299355	p<0.01
KRT81	7.174992708	p<0.01
CALML3-AS1	6.337375115	p<0.01
LINC00634	3.786718693	p<0.01
OR7E91P	6.300400003	p<0.01
AC108134.1	4.450581575	p<0.01
ONECUT3	6.367241084	p<0.01
SERPINB11	6.484065526	p<0.01
SERPINB4	6.83957148	p<0.01
SERPINB5	7.161313281	p<0.01
SNORD101	4.320414724	p<0.01
RNU6-140P	7.503415998	p<0.01
SNORD7	4.879952378	p<0.01
MIR200A	6.196671724	p<0.01
MIR200B	5.417010214	p<0.01
TRAV26-1	5.126146754	p<0.01
AKR1B10P1	6.545230365	p<0.01
LTB4R	3.353456306	p<0.01
LTB4R2	3.613646989	p<0.01
PGAM1P7	5.408761628	p<0.01
LINC02026	6.418039845	p<0.01
AC004980.2	3.597139797	p<0.01
ATP5MC1P6	5.956932352	p<0.01
FOXI3	7.529024566	p<0.01
KRT42P	4.886812246	p<0.01
CAPN14	5.207392159	p<0.01
AC010168.1	5.892969904	p<0.01
KRT16P3	7.003042677	p<0.01
RAD51AP2	4.691881828	p<0.01
KRT16P1	9.03281945	p<0.01
EVPLL	7.837939142	p<0.01
LINC01588	3.685408285	p<0.01
AC129492.1	3.914260008	p<0.01
AATBC	3.7083021	p<0.01
GCGR	4.87809787	p<0.01
FAM72D	5.103231056	p<0.01
FMO9P	6.811687938	p<0.01
TSTD1	3.015876954	p<0.01
RPTN	8.887230171	p<0.01
H1-12P	3.257035467	p<0.01
SP9	5.634807846	p<0.01
AL355864.1	4.627931817	p<0.01
RAET1K	6.643861093	p<0.01
H2AC10P	4.736215676	p<0.01
PTMAP3	4.337364096	p<0.01
AL356234.1	5.295066893	p<0.01
HMSD	5.646374383	p<0.01
SLC12A8	3.308053561	p<0.01
AC011997.1	6.574675902	p<0.01
C10orf55	3.752886125	p<0.01
Y_RNA	4.788522767	p<0.01
CKMT1A	4.005357535	p<0.01
TINCR	5.06105541	p<0.01
AL645941.1	4.698961554	p<0.01
MTRF1LP2	5.241498494	p<0.01
C5orf66	3.881531882	p<0.01
LINC00466	5.674913008	p<0.01
AL023754.1	7.014102808	p<0.01
MSL3P1	3.451724776	p<0.01
LINC01527	8.086311671	p<0.01
AL139246.1	6.361217376	p<0.01
AC114489.2	6.060302037	p<0.01
TMLHE-AS1	4.261177746	p<0.01
TNK2-AS1	3.334551972	p<0.01
LINC00885	5.177194046	p<0.01
CDKN2A-DT	6.575096803	p<0.01
LINC00184	4.860006385	p<0.01
AL512363.1	7.883423775	p<0.01
LINC00337	5.229229728	p<0.01
ZBTB45P1	4.687309275	p<0.01
SNX18P3	4.437125586	p<0.01
CR786580.1	4.424467355	p<0.01
LINC01671	7.132422855	p<0.01
AL354707.1	3.603267785	p<0.01
CYP4A22-AS1	5.75752347	p<0.01
MKRN2OS	3.366109359	p<0.01
LINC01980	20.99833193	p<0.01
C2CD4D	3.615784455	p<0.01
LINC02036	4.360934641	p<0.01
MIAT	3.407057101	p<0.01
AC245100.2	3.124025062	p<0.01
CTAGE4	5.629981291	p<0.01
NTF4	4.059640205	p<0.01
LGALS17A	6.396211106	p<0.01
KRT16P6	7.848453882	p<0.01
CYP4F26P	7.700746522	p<0.01
PSMD10P2	4.752408011	p<0.01
AC021028.1	5.140323236	p<0.01
ANKRD20A10P	6.632758776	p<0.01
ERVMER34-1	3.980966061	p<0.01
IL9RP3	4.2900212	p<0.01
LTA	3.091952818	p<0.01
LINC00511	3.669138911	p<0.01
GTF2IP7	4.710966057	p<0.01
Z98257.1	8.814767765	p<0.01
HDGFP1	6.834700454	p<0.01
ARID3BP1	5.076706948	p<0.01
KRT16P2	7.48019035	p<0.01
DLG1-AS1	3.75036265	p<0.01
AKR1B15	5.77794394	p<0.01
AC099066.2	5.919956664	p<0.01
SOX21-AS1	7.006472798	p<0.01
AL358075.2	4.989786989	p<0.01
MRLN	5.895758847	p<0.01
AL160408.1	4.897330141	p<0.01
GAPDHP1	4.040236379	p<0.01
LINC00392	20.08085748	p<0.01
AP001610.2	5.085447045	p<0.01
AC024937.1	5.148131828	p<0.01
FNDC10	3.082206669	p<0.01
LINC02577	6.907598109	p<0.01
NECTIN4-AS1	6.125599688	p<0.01
TMPRSS11GP	7.584423553	p<0.01
SPRR2C	9.934453124	p<0.01
RUNX3-AS1	3.661572501	p<0.01
RGS17P1	4.509069701	p<0.01
KRT16P4	7.616968305	p<0.01
NKX1-2	7.144684399	p<0.01
AC011287.1	6.326472707	p<0.01
CXCR2P1	5.198101186	p<0.01
UBE2Q1-AS1	3.732733808	p<0.01
TFAP2A-AS1	4.075947909	p<0.01
MAGEA4-AS1	15.49102294	p<0.01
KRT16P5	7.438555396	p<0.01
AL022316.1	4.615698191	p<0.01
CNOT6LP1	5.969576378	p<0.01
FEZF1-AS1	6.910951429	p<0.01
EXOSC10-AS1	4.188316346	p<0.01
ANKRD18B	7.055858755	p<0.01
AL139095.3	6.191006939	p<0.01
AL445933.1	7.212726306	p<0.01
AC140479.2	6.056329122	p<0.01
FOXD3-AS1	3.74864466	p<0.01
MIR205HG	6.861735037	p<0.01
LINC02541	4.628743597	p<0.01
LINC01305	7.376992318	p<0.01
LINC02595	4.041733087	p<0.01
KRT17P6	4.739245266	p<0.01
MTHFD1P1	5.02098669	p<0.01
AL031848.1	3.899902447	p<0.01
KRT17P3	8.178749665	p<0.01
DARS-AS1	3.130118996	p<0.01
EP300-AS1	3.050724343	p<0.01
GRHL3-AS1	4.412487723	p<0.01
HLA-DQB2	3.912593336	p<0.01
AC097717.1	5.618458622	p<0.01
TNF	3.322363733	p<0.01
DUX4L50	3.591788431	p<0.01
PTGES2-AS1	4.792040053	p<0.01
AC243772.2	3.64505954	p<0.01
AC008105.1	3.274058029	p<0.01
DHCR24-DT	3.283238227	p<0.01
MROH3P	7.454245392	p<0.01
AC133785.1	7.354616837	p<0.01
HMGA1P5	6.292009826	p<0.01
PDXP-DT	3.628422812	p<0.01
RPSAP69	3.717836825	p<0.01
TMEM238	3.09025674	p<0.01
KRT8P39	3.251992962	p<0.01
AL138789.1	4.931322756	p<0.01
AP000695.2	3.861746682	p<0.01
SNX18P7	4.945831992	p<0.01
MCIDAS	8.173042905	p<0.01
C2CD4D-AS1	4.694732877	p<0.01
OR7E62P	7.282577558	p<0.01
APOC2	5.868039622	p<0.01
FABP5P7	5.295732859	p<0.01
AC009495.3	3.191684164	p<0.01
LINC02154	5.534095642	p<0.01
DBF4P1	3.280198061	p<0.01
SEPTIN14P12	4.904383709	p<0.01
LINC01814	4.344953681	p<0.01
AL354766.2	6.520219998	p<0.01
ELFN1-AS1	4.740268021	p<0.01
AL445231.1	3.34247987	p<0.01
SCAT8	7.990651311	p<0.01
AL358115.1	3.027152158	p<0.01
LINC00479	3.978723196	p<0.01
AC092573.1	5.179737005	p<0.01
HMGA1P1	4.785565901	p<0.01
LINC01010	4.455593936	p<0.01
AL033384.1	4.724592191	p<0.01
LINC01186	3.808002043	p<0.01
CTAGE9	4.874501092	p<0.01
LINC00299	3.253576242	p<0.01
FABP5P1	4.684463287	p<0.01
CKMT1B	4.080475193	p<0.01
PRSS56	20.73995898	p<0.01
HLA-DQA2	4.620612117	p<0.01
PYY2	5.112631563	p<0.01
AP000251.1	5.899577104	p<0.01
KIFC1	4.47546716	p<0.01
DGUOK-AS1	3.130459687	p<0.01
KCNMB2-AS1	6.835260565	p<0.01
ABCA17P	3.411836519	p<0.01
IFNWP19	4.743927168	p<0.01
LINC02031	6.318666725	p<0.01
RN7SL535P	4.660600509	p<0.01
HMGN1P7	4.811291114	p<0.01
TCAM1P	7.577883313	p<0.01
CDKN2B-AS1	4.537954901	p<0.01
PLCXD2	3.898517725	p<0.01
CDRT1	4.622162581	p<0.01
ARHGAP8	3.915172143	p<0.01
AC069499.1	3.553363777	p<0.01
AC104411.1	4.521521059	p<0.01
SPRR2A	7.125096799	p<0.01
AC084864.1	5.047889459	p<0.01
AC093904.2	6.93767724	p<0.01
LASTR	3.70578494	p<0.01
AC096536.2	4.932116436	p<0.01
UGT1A10	19.84030631	p<0.01
STRC	4.425139104	p<0.01
PSG4	7.95801167	p<0.01
MNX1-AS1	6.850686567	p<0.01
AC082651.3	4.09812893	p<0.01
SPRR2F	6.631448633	p<0.01
UGT1A7	21.25949336	p<0.01
AC128688.1	5.183111122	p<0.01
AC117394.2	4.638760651	p<0.01
LINC02086	3.864429008	p<0.01
MIR3150BHG	5.814087626	p<0.01
ARNTL2-AS1	4.982131003	p<0.01
AC022075.1	3.619284334	p<0.01
AC138904.1	5.661466386	p<0.01
PLA2G4E-AS1	5.431593257	p<0.01
MTND4P12	5.622444028	p<0.01
AC114956.1	4.113924947	p<0.01
LUCAT1	5.38845763	p<0.01
C5orf34-AS1	3.363907024	p<0.01
AL691482.3	3.607189414	p<0.01
C5orf66-AS1	7.699914624	p<0.01
IRX4-AS1	7.6063073	p<0.01
IL20RB-AS1	6.67007296	p<0.01
HOXC13-AS	6.284224161	p<0.01
AC106795.2	3.237543173	p<0.01
LINC00964	7.504295481	p<0.01
TMPRSS11BNL	22.99724189	p<0.01
AC025176.1	6.45739264	p<0.01
HOXC-AS2	3.537834929	p<0.01
RDH10-AS1	3.281780865	p<0.01
KLHL2P1	3.27886525	p<0.01
AC005674.1	5.4500308	p<0.01
ST3GAL1P1	4.489529339	p<0.01
AC009123.1	7.514835506	p<0.01
AC098869.2	5.446528471	p<0.01
GAPDHP35	4.923702427	p<0.01
GAPDHP62	4.588275214	p<0.01
LINC00589	5.282712695	p<0.01
LINC01337	5.117597034	p<0.01
LINC00958	4.627079046	p<0.01
RTEL1P1	4.378655982	p<0.01
FOXD1	3.890852857	p<0.01
AC105460.2	19.71134482	p<0.01
RN7SKP116	5.124201706	p<0.01
AC068228.1	5.842304669	p<0.01
AC083973.1	4.847914428	p<0.01
LINC02159	6.62484259	p<0.01
AC012213.1	7.297663117	p<0.01
LINC02099	4.89320579	p<0.01
CA3-AS1	4.446069433	p<0.01
MAL2-AS1	6.167548642	p<0.01
AC007991.4	6.723917929	p<0.01
CHKB-CPT1B	3.321634701	p<0.01
BBOX1-AS1	7.97619916	p<0.01
RASSF10-DT	5.82911867	p<0.01
LMNTD2-AS1	3.53989539	p<0.01
AC105219.3	3.678919003	p<0.01
AC136475.3	3.745062139	p<0.01
AC067930.4	6.856797717	p<0.01
OVOL1-AS1	6.424554956	p<0.01
CARD17	5.320467415	p<0.01
CSRP3-AS1	4.682649255	p<0.01
AC108136.1	5.516102829	p<0.01
SMILR	6.186423646	p<0.01
HCAR3	5.114737033	p<0.01
CD44-AS1	3.157967091	p<0.01
MIR9-3HG	6.481931453	p<0.01
C10orf88B	6.884504852	p<0.01
LINC00944	3.977258911	p<0.01
AC006206.2	8.007860409	p<0.01
AC112777.1	7.467121475	p<0.01
KLRF2	6.402224155	p<0.01
CAPNS2	7.685182905	p<0.01
PPP1R14B-AS1	3.464486823	p<0.01
AC121757.1	7.933286108	p<0.01
DDN-AS1	3.787920458	p<0.01
LINC02416	5.475582454	p<0.01
AC078923.1	6.383703628	p<0.01
PPIAP45	3.973242009	p<0.01
LINC00592	4.847332194	p<0.01
RCCD1-AS1	3.046411767	p<0.01
AL583810.1	5.902955302	p<0.01
AL355922.2	4.549451559	p<0.01
BCL2L2-PABPN1	3.430063466	p<0.01
AL079303.1	6.387324663	p<0.01
AL049874.3	6.921369679	p<0.01
LINC01269	5.04752863	p<0.01
LINC00520	7.829839542	p<0.01
AL133153.2	4.418357198	p<0.01
LINC02321	6.662299783	p<0.01
TUBB3	4.140560324	p<0.01
AL132639.3	3.191416518	p<0.01
AL121790.2	5.815573088	p<0.01
LINC02345	3.589309958	p<0.01
LINC02323	3.255077202	p<0.01
MIR4713HG	6.710990031	p<0.01
AC020891.2	6.743587668	p<0.01
AC015660.1	6.168210482	p<0.01
AC013652.1	5.948751211	p<0.01
LINC01833	9.762803658	p<0.01
AC027243.1	5.984671786	p<0.01
AC092384.2	3.780620903	p<0.01
TPSP2	8.065645463	p<0.01
AC083801.2	6.568440797	p<0.01
AP002761.4	3.912978111	p<0.01
AL023284.4	3.327440034	p<0.01
FAM157C	3.59909192	p<0.01
AC011374.1	6.544645257	p<0.01
AC009097.2	5.722263527	p<0.01
AL445531.1	6.129729802	p<0.01
AC120498.4	5.125896512	p<0.01
AC106886.2	3.608876406	p<0.01
LINC01633	6.01367544	p<0.01
AC244034.2	6.032897395	p<0.01
LINC01572	3.593259778	p<0.01
AC092718.4	3.252898553	p<0.01
AL512274.1	3.103681642	p<0.01
LINC02178	8.241728612	p<0.01
AC093904.4	7.857898002	p<0.01
AL049555.1	6.151358746	p<0.01
AL031058.1	3.834182566	p<0.01
AL031123.2	3.261793683	p<0.01
AC008870.3	5.18244762	p<0.01
ATP2C2-AS1	3.924542809	p<0.01
VPS9D1-AS1	3.580803695	p<0.01
AC108860.2	3.868042595	p<0.01
AC020978.4	3.820856718	p<0.01
AC013391.3	5.98080088	p<0.01
TBILA	4.161123045	p<0.01
AC007728.2	3.623944217	p<0.01
AC027228.2	3.355063598	p<0.01
LINC02582	19.75765752	p<0.01
TCF24	3.897593581	p<0.01
AL033527.2	3.375254879	p<0.01
AC007342.4	4.975864769	p<0.01
GFY	7.081915575	p<0.01
AC004706.1	3.174291326	p<0.01
LINC00514	6.254629149	p<0.01
AC116914.1	5.017105846	p<0.01
MMP12	5.6114145	p<0.01
AC009121.3	3.769735889	p<0.01
AC007342.5	4.041629072	p<0.01
AC100791.2	5.382405156	p<0.01
LINC01977	5.195419084	p<0.01
AC015921.1	5.142969518	p<0.01
TMPOP2	3.420082868	p<0.01
ALOX12P2	3.685885792	p<0.01
AC124319.1	7.026289449	p<0.01
AC027763.2	5.477069613	p<0.01
AC003965.2	6.364774273	p<0.01
FAM72C	5.121326822	p<0.01
MSMB	6.635106103	p<0.01
AC007639.1	4.842154799	p<0.01
SEPTIN9-DT	3.422354564	p<0.01
AP005230.1	8.241291177	p<0.01
AC022211.1	4.16188905	p<0.01
AC080037.2	3.926206463	p<0.01
AC015818.3	6.742915297	p<0.01
ANXA8L1	6.974143648	p<0.01
MIR4258	4.774728329	p<0.01
MIR4653	4.272216218	p<0.01
KIAA0895LP1	6.667174992	p<0.01
DSG2-AS1	5.232651334	p<0.01
ANXA8	7.638288187	p<0.01
AC099850.3	4.322714653	p<0.01
MIR4664	5.049560808	p<0.01
AP001099.1	5.625579616	p<0.01
ZNF488	4.491673315	p<0.01
AC022211.3	4.328853957	p<0.01
AC016888.1	3.955397376	p<0.01
MIR3176	5.292842257	p<0.01
AL449423.1	5.377014288	p<0.01
DSG1-AS1	9.533163457	p<0.01
AC005993.1	6.385147674	p<0.01
AC005336.1	7.202711035	p<0.01
AC005256.1	6.106904446	p<0.01
AC015802.1	3.288285418	p<0.01
AC004490.1	5.204321976	p<0.01
SCAT1	7.429166053	p<0.01
AC012615.4	4.661666334	p<0.01
AC008649.1	6.826592131	p<0.01
AC003070.1	3.066977541	p<0.01
MIR924HG	4.818491819	p<0.01
AC023043.3	5.265834861	p<0.01
AC020922.1	6.744543514	p<0.01
AC024592.2	7.206354258	p<0.01
AP005264.5	7.29194609	p<0.01
CCDC177	4.549167903	p<0.01
AC093063.1	6.245321466	p<0.01
GABRQ	4.850009362	p<0.01
AC008763.1	5.686145258	p<0.01
AC008687.3	7.002290369	p<0.01
LINC02560	6.535807799	p<0.01
IGFL2-AS1	5.280169721	p<0.01
AC020922.3	4.698963589	p<0.01
CYP4F23P	8.369778697	p<0.01
AC011466.3	3.592142343	p<0.01
RNF225	7.159369478	p<0.01
AP006621.4	4.65571749	p<0.01
AC036176.3	5.830673386	p<0.01
AC027243.2	5.113246695	p<0.01
AL591806.3	3.942630747	p<0.01
AC106900.1	5.714706935	p<0.01
AL355877.1	4.208297366	p<0.01
NANOGNBP3	4.992220909	p<0.01
H4C14	4.178134548	p<0.01
AC015849.5	4.160501013	p<0.01
LRRC37A9P	6.107397668	p<0.01
AL033384.2	3.002476602	p<0.01
AC026740.1	3.320167735	p<0.01
AC011337.1	3.138246015	p<0.01
AL590822.2	4.620478626	p<0.01
AC012213.4	7.605472227	p<0.01
AC012073.1	3.618564154	p<0.01
U47924.1	4.878499926	p<0.01
AL139424.1	4.35118373	p<0.01
AL365181.2	3.679168389	p<0.01
AC122710.2	5.253344909	p<0.01
AL512413.1	7.213664567	p<0.01
AC005041.3	4.964439483	p<0.01
AL024508.1	3.456365036	p<0.01
AL365181.3	3.780063543	p<0.01
AL021807.1	3.464474774	p<0.01
AFAP1-AS1	6.190118042	p<0.01
KLHDC7B-DT	5.205759736	p<0.01
AC019069.1	3.030491049	p<0.01
AC103702.2	4.7629617	p<0.01
U62317.1	3.08008613	p<0.01
AL356299.2	3.524620947	p<0.01
AP000553.2	4.940486857	p<0.01
LINC02012	3.192477863	p<0.01
AL390726.4	6.16248752	p<0.01
AL355312.3	3.888400598	p<0.01
U62317.3	4.559955467	p<0.01
AL008718.3	4.578244725	p<0.01
AL645608.8	4.781264488	p<0.01
H2BC14	4.972847318	p<0.01
AC245041.1	9.563036955	p<0.01
AC020658.4	4.566558758	p<0.01
H2BC8	3.74746786	p<0.01
AL096828.3	3.202596037	p<0.01
H3C8	7.348890125	p<0.01
H2BC17	6.859219952	p<0.01
AL023803.2	5.26169891	p<0.01
AL139260.3	3.28277643	p<0.01
AL031710.2	4.386353723	p<0.01
CCL18	7.063555551	p<0.01
AC018695.6	6.517702826	p<0.01
H2BC9	7.575068791	p<0.01
PICSAR	8.438754212	p<0.01
AL139385.1	3.121752555	p<0.01
UHRF1	6.3686728	p<0.01
AC024884.2	6.005413864	p<0.01
H2AC14	6.363488897	p<0.01
MIR6835	5.048056089	p<0.01
AL109614.1	3.467622862	p<0.01
CSPG4P10	3.05892442	p<0.01
AC245041.2	6.03494659	p<0.01
AC002401.4	5.018261448	p<0.01
H2AC16	5.945662957	p<0.01
H4C5	3.109641785	p<0.01
AC243829.4	6.101605005	p<0.01
H4C4	6.158135583	p<0.01
H2BC7	5.891635321	p<0.01
AC244093.4	4.282776937	p<0.01
AC008406.3	7.962916714	p<0.01
AL354709.2	4.969888591	p<0.01
H3C7	4.784083389	p<0.01
NLRP3P1	6.047235808	p<0.01
RDM1	6.104386551	p<0.01
AC068831.5	3.629525433	p<0.01
H2BC10	4.592145479	p<0.01
AC141557.2	3.514176917	p<0.01
H2AC17	5.960982072	p<0.01
H3C10	3.794707499	p<0.01
AC130686.1	5.078454149	p<0.01
AL031602.1	5.3524523	p<0.01
AL031009.1	4.399098756	p<0.01
LINC01451	7.274272385	p<0.01
AL031123.3	3.526863706	p<0.01
AC020658.6	4.654280029	p<0.01
AL513497.1	3.538974411	p<0.01
AC244230.1	5.608143475	p<0.01
AC131649.2	3.044311429	p<0.01
AC007342.8	5.329231305	p<0.01
AC018629.1	4.972320111	p<0.01
AC007342.9	4.959244347	p<0.01
AC016866.3	4.846291883	p<0.01
LINC01348	4.585796116	p<0.01
SH3PXD2A-AS1	3.782081439	p<0.01
AL139035.1	5.065442583	p<0.01
LINC00628	5.453660061	p<0.01
