# Supplementary material for: MCM10: An effective treatment target and a prognostic biomarker in patients with uterine corpus endometrial carcinoma
Source: J Cell Mol Med. 2023 May 29;27(12):1708–24. doi: 10.1111/jcmm.17772 (PMC10273062; doi:10.1111/jcmm.17772)
Supplement: Supplementary file 8 — Table S4: [file JCMM-27-1708-s009.txt]

gene_name	log2FoldChange	padj
AOC1	6.112089808	p<0.01
KRT33A	3.68641693	p<0.01
SLC13A2	3.679787288	p<0.01
CEACAM7	5.986456754	p<0.01
TKTL1	3.705154183	p<0.01
E2F2	3.411042631	p<0.01
TFAP2B	4.814015209	p<0.01
IYD	3.434963363	p<0.01
PRSS3	3.299164321	p<0.01
ANLN	3.127354035	p<0.01
LTF	3.959718546	p<0.01
TACC3	3.12854447	p<0.01
DPEP1	3.232929775	p<0.01
CLCA4	3.436589393	p<0.01
SYT13	3.045392613	p<0.01
DEPDC1	3.511425712	p<0.01
IBSP	3.325519506	p<0.01
DEPDC1B	3.541156007	p<0.01
ZIC2	7.600359195	p<0.01
GUCA2B	3.20159822	p<0.01
MAGEC2	6.185573847	p<0.01
ROS1	3.07233003	p<0.01
POLQ	3.323212998	p<0.01
PRSS8	3.086574076	p<0.01
FSTL4	3.304673952	p<0.01
SERPINB3	3.282756947	p<0.01
DLX3	4.020922651	p<0.01
DMRT3	3.1402852	p<0.01
MCM10	3.977004549	p<0.01
ASPM	3.612392771	p<0.01
PAGE1	4.064140005	p<0.01
PITX1	5.061269909	p<0.01
TRPC7	3.01045325	p<0.01
CHAT	3.887812865	p<0.01
EPHA8	3.686874627	p<0.01
SLC12A3	3.403112009	p<0.01
CYP2W1	3.117436323	p<0.01
GTSE1	3.445045919	p<0.01
FGF4	7.487323893	p<0.01
CACNG5	3.847581197	p<0.01
ATP12A	3.110653889	p<0.01
SPAG5	3.187806076	p<0.01
FGF20	3.981986316	p<0.01
BPIFB2	5.601044387	p<0.01
CACNA1S	4.414784992	p<0.01
PKP1	4.279247135	p<0.01
LRP2	4.701196695	p<0.01
OPRK1	3.894626798	p<0.01
AC000061.1	3.328964975	p<0.01
SLCO1A2	3.787453656	p<0.01
ORC1	3.07735498	p<0.01
RAD54L	3.380554795	p<0.01
AQP6	3.342201724	p<0.01
HBQ1	3.030075951	p<0.01
CEACAM6	3.766883714	p<0.01
TMPRSS11E	5.446845366	p<0.01
MT3	3.324166823	p<0.01
AURKA	3.311461019	p<0.01
SULT2B1	4.286365375	p<0.01
TPX2	3.817924189	p<0.01
LHX5	3.561492141	p<0.01
BIRC5	3.994850641	p<0.01
KIF4A	3.250789837	p<0.01
DLL3	3.424763374	p<0.01
MYH7	3.354997063	p<0.01
TBX15	3.169839388	p<0.01
CLSPN	3.406215411	p<0.01
CDC45	3.753713864	p<0.01
KRT31	6.078054596	p<0.01
CDC6	3.303871849	p<0.01
CYP26A1	3.467147755	p<0.01
SMIM24	3.369334244	p<0.01
MAGEB2	3.116540957	p<0.01
PLA2G3	4.196679834	p<0.01
SEZ6L	3.386141916	p<0.01
SEPTIN3	3.725235738	p<0.01
MIOX	3.931956581	p<0.01
CHGA	4.253902492	p<0.01
DHRS2	3.059141705	p<0.01
MMP9	3.98105911	p<0.01
MYBL2	4.506520926	p<0.01
HRH3	3.83839326	p<0.01
NTSR1	3.278761123	p<0.01
NKAIN4	3.02345594	p<0.01
EEF1A2	3.47443822	p<0.01
PDYN	3.274339008	p<0.01
E2F1	3.065017363	p<0.01
CST4	3.328520277	p<0.01
FAM83D	3.757896117	p<0.01
LIPG	3.331844409	p<0.01
LAMA1	3.356196119	p<0.01
VSIG1	3.587086717	p<0.01
OLFM4	4.173765466	p<0.01
MT4	9.757223286	p<0.01
TGM5	4.112416518	p<0.01
RHOV	3.173515069	p<0.01
OIP5	3.007996007	p<0.01
CA2	3.48027821	p<0.01
CALB1	4.052997627	p<0.01
DKK4	8.0982045	p<0.01
ADAM2	4.693503488	p<0.01
CGB2	4.272508759	p<0.01
CGB3	3.732047029	p<0.01
KLC3	3.460149152	p<0.01
AMH	4.034609187	p<0.01
ASF1B	3.725827806	p<0.01
CASP14	4.602250556	p<0.01
CCNE1	4.134940808	p<0.01
CEACAM5	6.668939101	p<0.01
GRIN2D	4.982086627	p<0.01
FGF21	4.109037449	p<0.01
ATP4A	3.777058844	p<0.01
ATP6V0A4	3.843387017	p<0.01
PAX4	3.452574932	p<0.01
POU6F2	4.118458641	p<0.01
LHX2	4.865335529	p<0.01
AMBP	3.541069693	p<0.01
CA9	4.081683181	p<0.01
LHX3	4.989481264	p<0.01
TLX1	5.693971167	p<0.01
FGF8	4.586781889	p<0.01
DKK1	4.301479058	p<0.01
CYP2C18	4.554434218	p<0.01
DLX4	3.802155486	p<0.01
ODAM	3.515123466	p<0.01
SMR3A	3.301529189	p<0.01
NMU	4.259985425	p<0.01
PF4V1	5.008756071	p<0.01
NEIL3	3.294893586	p<0.01
NCAPG	3.493734506	p<0.01
FOLR3	3.301854144	p<0.01
UPK2	3.878130525	p<0.01
SCGB2A2	5.616918611	p<0.01
CALCA	6.77126683	p<0.01
FOXM1	3.787560749	p<0.01
CDCA3	3.145886789	p<0.01
SLCO1B3	3.045141595	p<0.01
APOBEC1	3.197042466	p<0.01
ULBP1	3.583570513	p<0.01
GLP1R	3.172938915	p<0.01
BMP5	4.40844457	p<0.01
TREML2	3.038617717	p<0.01
PRDM13	5.45974495	p<0.01
SIM1	4.290724569	p<0.01
COL9A1	4.276757238	p<0.01
NR2E1	3.590676297	p<0.01
TTK	3.501761634	p<0.01
KIF20A	3.406175324	p<0.01
CDH9	3.111129393	p<0.01
HAND1	3.419263725	p<0.01
HAVCR1	4.327475016	p<0.01
GABRG2	3.006086159	p<0.01
KNG1	3.189757836	p<0.01
HGD	3.249473815	p<0.01
LRRC31	3.943280382	p<0.01
UPK1B	3.873855151	p<0.01
CSPG5	3.29193204	p<0.01
TNNC1	3.424263343	p<0.01
TFCP2L1	3.064324078	p<0.01
CENPA	3.791315225	p<0.01
TLX2	4.844197328	p<0.01
OTX1	5.971088329	p<0.01
DLX2	5.388708121	p<0.01
SDC1	3.565113708	p<0.01
KISS1R	4.394263917	p<0.01
VAX2	3.637042619	p<0.01
PRAMEF12	3.169478528	p<0.01
ACTL8	6.621757431	p<0.01
CDC20	4.27874248	p<0.01
FMO6P	5.49348809	p<0.01
NEK2	3.730692808	p<0.01
CENPF	3.4714975	p<0.01
MUC5B	4.300122207	p<0.01
KIF14	3.495386812	p<0.01
ONECUT2	4.010871341	p<0.01
CPN1	3.84227748	p<0.01
INSL6	3.043576095	p<0.01
INSL4	5.152278966	p<0.01
TNFSF11	3.763187682	p<0.01
NCAPH	3.715865077	p<0.01
MND1	3.201760964	p<0.01
KIF18A	3.009358314	p<0.01
NXPH1	3.943543319	p<0.01
SPINK4	3.213307696	p<0.01
NEUROG3	3.675205125	p<0.01
ZWINT	3.263874109	p<0.01
HOXC13	5.794254868	p<0.01
HOXC12	5.693539956	p<0.01
HJURP	3.630721012	p<0.01
H2BW1	3.716329684	p<0.01
MAGEA9	4.555235584	p<0.01
CTCFL	5.739187744	p<0.01
PI3	5.697605508	p<0.01
KCNS1	3.507806218	p<0.01
ARHGAP40	3.014905032	p<0.01
SEMG2	3.656530015	p<0.01
GTSF1L	3.088802093	p<0.01
MAGEA10	6.519634431	p<0.01
OR2B6	4.970934783	p<0.01
EREG	3.7125691	p<0.01
MT1G	4.18797582	p<0.01
SOX21	3.610548265	p<0.01
SRMS	3.166693028	p<0.01
DEFB126	5.496518118	p<0.01
NKX2-2	6.530926381	p<0.01
CSTL1	3.332889984	p<0.01
GFRA4	3.482755508	p<0.01
FAM83C	3.169041233	p<0.01
SLURP1	5.524034163	p<0.01
IFI6	3.037063045	p<0.01
SIX1	4.516721505	p<0.01
DLGAP5	3.762320623	p<0.01
BEST3	4.714893748	p<0.01
AUNIP	3.346159199	p<0.01
PKMYT1	4.007496335	p<0.01
GNG13	3.808997587	p<0.01
VIL1	6.508751249	p<0.01
GNGT1	3.724612528	p<0.01
ADM2	3.965725238	p<0.01
KRT17	3.643363376	p<0.01
CPA4	4.230612069	p<0.01
FEZF1	3.598544912	p<0.01
GAD1	4.356499268	p<0.01
HOXD13	3.835424676	p<0.01
MYOD1	5.489780355	p<0.01
PIMREG	3.062742535	p<0.01
FOXA1	3.344145794	p<0.01
SGO1	3.741162199	p<0.01
LBP	3.444736729	p<0.01
TNNI3	3.167433693	p<0.01
KIF1A	5.272717741	p<0.01
GDF15	3.206364897	p<0.01
MNX1	5.297939393	p<0.01
FIBCD1	3.42990748	p<0.01
DUSP9	4.183669869	p<0.01
SLC7A10	3.450949812	p<0.01
F12	3.498751662	p<0.01
BARX1	5.445171251	p<0.01
CA6	5.753356827	p<0.01
KRT33B	3.278475016	p<0.01
TOP2A	3.424624365	p<0.01
NR0B2	3.636834214	p<0.01
LIN28A	3.0175467	p<0.01
RTBDN	4.890327377	p<0.01
DDC	3.443836847	p<0.01
RHBG	3.06642018	p<0.01
ALDH3B2	3.069477052	p<0.01
KANK4	4.393209937	p<0.01
SLC14A2	3.567698777	p<0.01
SPINK5	3.489182983	p<0.01
ADAMDEC1	3.260606504	p<0.01
CCNB1	3.087264702	p<0.01
REG4	3.567758614	p<0.01
VAV3	3.087218074	p<0.01
HMGCS2	3.864088063	p<0.01
MYCN	3.301707547	p<0.01
SAA2	3.249175171	p<0.01
CFHR4	3.429333273	p<0.01
ERN2	4.756591333	p<0.01
RAX	3.754973526	p<0.01
CDCA8	3.58443214	p<0.01
DSG3	6.384993748	p<0.01
CSN2	3.681546197	p<0.01
CGA	3.656274642	p<0.01
ELF5	7.312150865	p<0.01
TROAP	3.848688799	p<0.01
ESPL1	3.806631044	p<0.01
SCEL	4.917963711	p<0.01
IGF2BP3	4.344028106	p<0.01
NKX2-8	4.092806737	p<0.01
NKX2-1	6.144236077	p<0.01
ERMN	4.105297238	p<0.01
IL36G	4.631101412	p<0.01
IL36RN	4.371991337	p<0.01
IL36B	3.028277364	p<0.01
NR5A1	4.513920689	p<0.01
CTSV	4.535716705	p<0.01
DMRT1	5.631010041	p<0.01
TFAP2A	5.284114759	p<0.01
TINAG	4.514009037	p<0.01
FOXF2	3.314178484	p<0.01
FGFBP1	3.343219143	p<0.01
TMPRSS4	4.232694006	p<0.01
MMP13	4.518314459	p<0.01
TMPRSS13	3.891955631	p<0.01
KNL1	3.318534115	p<0.01
CLCA2	4.134718545	p<0.01
SLC3A1	3.480684246	p<0.01
SIX3	5.103417032	p<0.01
LBX1	4.855930626	p<0.01
CEP55	3.611438588	p<0.01
GPR87	3.045219911	p<0.01
CHRNA1	4.88455159	p<0.01
FBN2	3.000038711	p<0.01
COL2A1	4.26612369	p<0.01
PDX1	6.106389825	p<0.01
DIAPH3	3.435912065	p<0.01
ZIC5	6.959937153	p<0.01
TTC6	3.198554597	p<0.01
LMAN1L	3.805313862	p<0.01
RHCG	5.873195704	p<0.01
RLBP1	3.054114169	p<0.01
ZNF750	3.685305654	p<0.01
IL19	4.149973533	p<0.01
PADI3	6.219293284	p<0.01
PADI1	3.352273084	p<0.01
DMRTA2	5.445952906	p<0.01
KIF2C	3.590554221	p<0.01
NECTIN4	3.090371885	p<0.01
NUF2	3.399273949	p<0.01
HORMAD1	3.742627661	p<0.01
CRNN	3.20370666	p<0.01
S100A8	3.920774114	p<0.01
S100A7	5.818066135	p<0.01
TRIM43B	3.977354268	p<0.01
TRIM43	4.874907072	p<0.01
DQX1	4.306976545	p<0.01
C1QL2	3.046158475	p<0.01
DLX1	3.986169408	p<0.01
PTH2R	3.12942161	p<0.01
ABCA12	3.54417759	p<0.01
NYAP2	3.815463423	p<0.01
ECE2	3.046273525	p<0.01
SLC10A4	3.44104984	p<0.01
GC	3.028136842	p<0.01
NKD2	3.283487729	p<0.01
CDH18	5.095796662	p<0.01
UGT3A1	4.543547275	p<0.01
HAPLN1	4.145552979	p<0.01
SLC25A48	3.150367049	p<0.01
SPINK7	4.42161748	p<0.01
CPLX2	4.799252814	p<0.01
GFRA3	3.884086159	p<0.01
LGSN	4.174815492	p<0.01
MTFR2	3.531662198	p<0.01
CDCA5	3.565279396	p<0.01
HTR2C	3.053224182	p<0.01
MAGEA4	6.469558796	p<0.01
CRH	3.977910805	p<0.01
GSDMC	3.249090965	p<0.01
CDKN2A	4.723792868	p<0.01
LCN2	3.061857681	p<0.01
RGR	4.96309531	p<0.01
VAX1	6.732026478	p<0.01
MKI67	3.614281984	p<0.01
INA	5.22920942	p<0.01
NKX6-2	3.020654561	p<0.01
SLC5A12	3.404744828	p<0.01
SCGB1A1	3.576715606	p<0.01
SYT8	4.299336596	p<0.01
HMGA2	3.392408262	p<0.01
KLHL1	4.375560953	p<0.01
GPR158	3.68488848	p<0.01
LYZL2	3.007696516	p<0.01
POU4F1	4.90326017	p<0.01
SPC25	3.226945471	p<0.01
ANKRD22	3.583772759	p<0.01
ZIC1	7.470150135	p<0.01
FEZF2	3.030597024	p<0.01
TMPRSS11D	4.006297045	p<0.01
CLCA3P	3.793096775	p<0.01
WNT7A	3.457794948	p<0.01
SKA1	3.500945761	p<0.01
SEPTIN14	3.250539881	p<0.01
MAGEC1	3.107834047	p<0.01
XAGE2	4.926155296	p<0.01
RAET1L	4.619132264	p<0.01
UGT2B4	3.692751096	p<0.01
CLDN17	4.313429648	p<0.01
GLYATL2	5.529446841	p<0.01
ZIC3	3.714446792	p<0.01
BUB1B	3.317634297	p<0.01
SST	5.061943233	p<0.01
CCNB2	3.566170337	p<0.01
KCNJ15	3.80920371	p<0.01
DPYSL5	3.187019314	p<0.01
SLC30A2	3.199640977	p<0.01
GRHL3	3.267174976	p<0.01
XDH	4.032248453	p<0.01
CDC25C	3.711745166	p<0.01
H4C8	3.044486392	p<0.01
HTR6	3.253089574	p<0.01
PLA2G2F	3.145276246	p<0.01
HOXB13	6.925024294	p<0.01
IGF2BP1	4.303299488	p<0.01
CLDN14	3.399504113	p<0.01
TGM7	4.895182016	p<0.01
SPRR2G	4.172070702	p<0.01
PGLYRP3	4.964597923	p<0.01
ISL2	4.828107573	p<0.01
CILP2	3.109545299	p<0.01
TFF3	4.585360543	p<0.01
TFF1	4.808263525	p<0.01
RECQL4	3.020876089	p<0.01
COL26A1	4.05979604	p<0.01
FOXH1	3.399045743	p<0.01
USP41	3.651328964	p<0.01
AQP5	4.010377308	p<0.01
KRT84	3.413923404	p<0.01
SPC24	3.538697418	p<0.01
TEDC2	3.199195477	p<0.01
FGF19	4.046764256	p<0.01
PIGR	3.478472987	p<0.01
CAPN13	4.68740457	p<0.01
EN1	3.043025072	p<0.01
IVL	5.781674507	p<0.01
SPRR3	5.349204775	p<0.01
SPRR2D	6.50032604	p<0.01
S100A9	4.027519389	p<0.01
CRYGC	4.385538371	p<0.01
ALPP	3.597901039	p<0.01
ALPG	5.51462844	p<0.01
ALPI	4.448949334	p<0.01
TEX55	4.422325234	p<0.01
PDCL2	6.402968337	p<0.01
DPPA2	3.930156181	p<0.01
FABP1	3.344500488	p<0.01
CXCL5	4.294594226	p<0.01
OTOP1	3.578362078	p<0.01
S100P	4.345231665	p<0.01
CLDN19	4.289243831	p<0.01
CAMP	4.631503663	p<0.01
CAMKV	5.383049405	p<0.01
POC1A	3.260795988	p<0.01
PITX2	6.155532431	p<0.01
SPINK1	4.299221673	p<0.01
CDC20B	3.582044792	p<0.01
TERT	4.318526855	p<0.01
FABP7	4.005193282	p<0.01
TLX3	6.818916909	p<0.01
TBX20	4.78556323	p<0.01
PTTG1	3.573018243	p<0.01
SP8	6.458224793	p<0.01
DEFA5	9.909348963	p<0.01
DEFA6	5.750545592	p<0.01
NKX6-3	5.145787281	p<0.01
RNF183	3.274560493	p<0.01
MELK	3.863221859	p<0.01
SKA3	3.317516171	p<0.01
CDX2	6.101405265	p<0.01
OTX2	4.482099224	p<0.01
SOHLH1	4.487317195	p<0.01
PRAP1	3.478164383	p<0.01
E2F7	3.382653526	p<0.01
AC126323.1	4.006104306	p<0.01
LRTM2	4.223342144	p<0.01
TBATA	3.245332623	p<0.01
LMO1	3.172645895	p<0.01
CRABP1	6.031216135	p<0.01
SLC38A8	4.462416863	p<0.01
HTR3A	4.73150758	p<0.01
PCLAF	3.455402287	p<0.01
MESP1	4.765218621	p<0.01
ANPEP	3.856738318	p<0.01
PLK1	3.732728848	p<0.01
MS4A15	3.957168573	p<0.01
B4GALNT2	3.507655752	p<0.01
BPIFB6	3.022140222	p<0.01
UGT1A6	4.594369551	p<0.01
JSRP1	4.93760003	p<0.01
CDT1	3.33963731	p<0.01
NLRP7	3.461906912	p<0.01
PSCA	3.975937693	p<0.01
LY6D	4.98568793	p<0.01
TBX10	3.622264169	p<0.01
TK1	3.532951456	p<0.01
RAB26	3.611801899	p<0.01
PBK	3.629571871	p<0.01
OR1F1	3.158510626	p<0.01
OR2W6P	3.475951607	p<0.01
FOXI1	4.953145222	p<0.01
SCNN1B	3.541359748	p<0.01
GBX2	4.610942048	p<0.01
SCGB1D1	4.957320947	p<0.01
ADAM18	3.234867451	p<0.01
UGT3A2	3.608462132	p<0.01
WFDC12	4.145391641	p<0.01
SOX14	5.19183706	p<0.01
SFTPB	3.651385295	p<0.01
PLA2G4F	4.234546844	p<0.01
TRIM49	3.058100165	p<0.01
PCSK9	3.936989102	p<0.01
OR5AU1	3.41956486	p<0.01
GP2	4.238083516	p<0.01
KCNK9	3.575358025	p<0.01
SPRR1B	7.141790863	p<0.01
SPRR1A	6.290391467	p<0.01
ZNF280A	4.236230034	p<0.01
VPREB1	3.391892586	p<0.01
CKAP2L	3.228193527	p<0.01
BUB1	3.756789445	p<0.01
MT1B	3.119363713	p<0.01
ONECUT1	4.410151742	p<0.01
S100G	3.350955387	p<0.01
CST2	4.116001377	p<0.01
CST1	4.776424243	p<0.01
KRT78	4.435557314	p<0.01
KRT75	6.81113386	p<0.01
KRT6C	6.354416138	p<0.01
COX7B2	3.202081095	p<0.01
KRT83	4.239227739	p<0.01
HOXB9	4.484148067	p<0.01
OBP2B	3.324740125	p<0.01
FUT3	3.411566232	p<0.01
MUC7	3.218134852	p<0.01
OPRPN	4.473615644	p<0.01
SMR3B	3.332951474	p<0.01
SHCBP1	3.030299219	p<0.01
ESCO2	3.415470877	p<0.01
KRT15	3.537860082	p<0.01
KRT38	3.432702814	p<0.01
KRT27	3.374098949	p<0.01
CDK5R2	3.851610806	p<0.01
OR1N1	3.280737971	p<0.01
DEFB4A	4.513252045	p<0.01
RRM2	3.692372069	p<0.01
FOXB1	3.350320417	p<0.01
MAL	3.850077959	p<0.01
ATOH1	3.232310259	p<0.01
MAB21L4	3.333613229	p<0.01
MUCL1	4.097569726	p<0.01
OVOL1	3.149506719	p<0.01
MYEOV	4.434556408	p<0.01
RXFP4	3.148611711	p<0.01
LIPM	3.822408588	p<0.01
INSM1	3.065937472	p<0.01
SAA1	3.150998906	p<0.01
KRT28	5.347904136	p<0.01
NWD2	3.02451596	p<0.01
EXO1	3.506027803	p<0.01
ZIC4	6.280891146	p<0.01
UBE2C	4.053979345	p<0.01
DSG4	4.535239018	p<0.01
ANKS4B	3.962907118	p<0.01
ISX	3.585131265	p<0.01
ACRP1	3.250646576	p<0.01
SFN	4.822673987	p<0.01
CALCB	4.41252586	p<0.01
PLEKHD1	3.614020601	p<0.01
CRYBG2	3.595452336	p<0.01
GPX2	4.156653463	p<0.01
FOXG1	5.84164876	p<0.01
GRIN1	3.832296972	p<0.01
SOX11	4.151690168	p<0.01
OLIG3	3.686692641	p<0.01
ST8SIA3	3.491178432	p<0.01
HASPIN	3.299708239	p<0.01
LCN15	5.702639379	p<0.01
SPINK6	6.625630791	p<0.01
CALML3	5.353558238	p<0.01
CALML5	5.886785006	p<0.01
CCDC185	3.216670695	p<0.01
NEUROG2	5.717528227	p<0.01
GLDC	3.752787664	p<0.01
AMBN	7.867951817	p<0.01
OTOS	3.803065473	p<0.01
ERFE	4.819281956	p<0.01
C5orf46	3.859662043	p<0.01
FOXE1	3.414674418	p<0.01
LGALS7B	4.95293491	p<0.01
AURKB	3.827676075	p<0.01
ZFP42	3.225484996	p<0.01
AC020907.1	3.483993701	p<0.01
LBX2	3.172584808	p<0.01
B3GNT3	3.729821821	p<0.01
CCR8	3.228397373	p<0.01
LINC02870	3.505271966	p<0.01
FAR2P1	3.852111879	p<0.01
SLC9A4	3.05596886	p<0.01
BHLHA15	3.223256081	p<0.01
CLRN3	3.316175426	p<0.01
LINC01559	3.671346855	p<0.01
NQO1	3.102629361	p<0.01
OFCC1	4.588589185	p<0.01
SAGE1	5.18463101	p<0.01
C6orf223	3.295727112	p<0.01
PHLDA2	3.094640665	p<0.01
NEUROG1	4.601047316	p<0.01
ZNF716	3.72214746	p<0.01
CRYGB	3.367392042	p<0.01
ZAR1	3.566421106	p<0.01
CRIP1P4	3.405300522	p<0.01
NXPH4	5.224646246	p<0.01
TEX19	3.979660174	p<0.01
RNASE10	3.179934575	p<0.01
KRTAP11-1	4.526771046	p<0.01
GALR2	4.120563351	p<0.01
SLC35D3	4.050400334	p<0.01
MAFA	3.809156369	p<0.01
TCHHL1	5.263357071	p<0.01
NKX2-5	4.359311247	p<0.01
RIPPLY3	4.530538077	p<0.01
PMCH	3.55709373	p<0.01
TFDP3	3.144805858	p<0.01
IQGAP3	3.716484206	p<0.01
CNGA2	3.397548905	p<0.01
DSCR4	5.50281297	p<0.01
OLIG1	3.036426292	p<0.01
H2AC21	3.444032309	p<0.01
S100A7A	4.840728135	p<0.01
H1-5	4.181586175	p<0.01
OR56A3	4.323942307	p<0.01
CDCA2	3.81011955	p<0.01
CLDN6	7.62669752	p<0.01
LRRC26	4.367538087	p<0.01
AQP12A	4.152856096	p<0.01
MROH2A	5.08415208	p<0.01
H2BC13	3.27113399	p<0.01
AQP12B	3.749195804	p<0.01
MAGEA11	7.791130928	p<0.01
NOTUM	3.989263569	p<0.01
KRT6B	5.405573767	p<0.01
PDIA2	4.06908989	p<0.01
KRT79	4.599250463	p<0.01
PRAME	4.335482967	p<0.01
TMEM210	4.213489673	p<0.01
KRT5	4.885172174	p<0.01
KIF18B	3.772216482	p<0.01
BPIFB3	3.200610414	p<0.01
BPIFB4	3.212319255	p<0.01
SAPCD2	3.37351427	p<0.01
KRT3	3.599769644	p<0.01
KLK12	3.160517884	p<0.01
KRT16	4.767784804	p<0.01
KRT14	3.118597263	p<0.01
ERCC6L	3.184486309	p<0.01
TNFRSF18	3.287732553	p<0.01
FGF3	7.603226886	p<0.01
C1QL4	4.766032416	p<0.01
BAGE2	3.502137551	p<0.01
ISG15	3.394962563	p<0.01
AMTN	6.175926286	p<0.01
SLC18A3	6.708799454	p<0.01
LIN28B	6.602552879	p<0.01
TMEM72	3.558945472	p<0.01
MESP2	3.888140852	p<0.01
FAM25A	3.848241586	p<0.01
ALOX15P2	3.271361526	p<0.01
OTOG	4.328925554	p<0.01
IGFL1	5.752700527	p<0.01
SBK1	3.146450327	p<0.01
C10orf99	5.989767865	p<0.01
IGHV1OR15-9	3.412748398	p<0.01
NCCRP1	4.273958342	p<0.01
HMX3	4.785731006	p<0.01
HMX2	6.593270239	p<0.01
KLRG2	3.459563193	p<0.01
BSX	4.167931842	p<0.01
SBSN	3.595434562	p<0.01
CGB5	4.029345035	p<0.01
ANKRD34B	4.509707656	p<0.01
KRT77	3.052283498	p<0.01
GJB5	3.070521613	p<0.01
CXCL17	3.19231558	p<0.01
GJB4	3.529496084	p<0.01
SFTA2	4.062660008	p<0.01
LINC00523	3.03549613	p<0.01
CRYBA4	3.626433324	p<0.01
MMP1	3.877919226	p<0.01
H2AC13	3.778954856	p<0.01
CLPSL2	4.709687582	p<0.01
S100A2	4.533457612	p<0.01
H2AC7	3.910334139	p<0.01
FAM163B	3.23744353	p<0.01
ZNF679	3.862717158	p<0.01
H3C12	4.355627495	p<0.01
MAGEA6	5.568950401	p<0.01
GATA3-AS1	3.840591736	p<0.01
CYP2B6	5.37977146	p<0.01
H3C4	3.571321751	p<0.01
ZNF695	3.861076985	p<0.01
DMBX1	6.135825526	p<0.01
SERPINB13	3.946306405	p<0.01
LHFPL5	3.903240161	p<0.01
AVPR1B	3.376179476	p<0.01
DSCR8	7.259271103	p<0.01
POTEH	3.212871029	p<0.01
AKR1B10	5.098085144	p<0.01
BPIFA1	4.238033685	p<0.01
KRTAP4-1	4.730448674	p<0.01
AC133561.1	4.595782126	p<0.01
FAM3D	4.373246989	p<0.01
MAGEA1	4.806567963	p<0.01
EPS8L3	3.900648314	p<0.01
MUC2	4.818411847	p<0.01
PAX9	3.4094617	p<0.01
POU3F3	6.937399443	p<0.01
RNA5SP370	3.148023285	p<0.01
RNA5SP145	3.380709623	p<0.01
RNA5-8SP2	3.99135885	p<0.01
RNU4-1	3.793712875	p<0.01
RNA5SP202	3.08938558	p<0.01
RNA5S9	3.438746906	p<0.01
RNA5SP141	4.595645501	p<0.01
RNA5SP149	4.442182046	p<0.01
RNA5SP428	3.379112969	p<0.01
RNA5SP355	4.513831392	p<0.01
OR1F2P	3.036902296	p<0.01
PRR9	7.783827793	p<0.01
SPRR2E	3.092912231	p<0.01
GLYATL3	6.046798191	p<0.01
ZYG11A	4.126817108	p<0.01
CT83	3.406781985	p<0.01
LIPK	3.494314151	p<0.01
SLC12A5-AS1	3.368638116	p<0.01
TDRG1	3.505481792	p<0.01
C2orf72	3.168382954	p<0.01
CLPSL1	5.657984068	p<0.01
BTBD17	3.967393266	p<0.01
LINC02783	3.709424073	p<0.01
LINC01854	4.234362475	p<0.01
MCCD1	4.696900062	p<0.01
PSORS1C2	3.030209049	p<0.01
C6orf15	6.787047114	p<0.01
MUC21	4.254962468	p<0.01
TRIM15	5.720674351	p<0.01
TRIM10	3.805326381	p<0.01
SPDYC	4.580600103	p<0.01
PRSS1	5.072356049	p<0.01
CLLU1-AS1	3.731735232	p<0.01
LGALS7	3.700549741	p<0.01
FRG2	3.015843923	p<0.01
FABP9	3.627513352	p<0.01
AC005863.1	3.000289831	p<0.01
MT1H	5.39435128	p<0.01
SLCO6A1	4.933973833	p<0.01
KRT6A	5.984292142	p<0.01
LINC01446	3.274543267	p<0.01
LINC00898	4.411512491	p<0.01
ARSH	3.537983245	p<0.01
ADARB2-AS1	3.143997476	p<0.01
OR7E91P	3.133624839	p<0.01
ONECUT3	3.918135966	p<0.01
OR7E161P	3.32022154	p<0.01
SERPINB5	3.398733969	p<0.01
AC109583.1	3.119100622	p<0.01
SNORA14B	3.129486132	p<0.01
RNU6-140P	3.886948986	p<0.01
SNORA80E	3.303193989	p<0.01
MT-TM	4.099337064	p<0.01
MIR196A1	3.017892433	p<0.01
IGKJ5	4.852861745	p<0.01
IGKV5-2	3.171696223	p<0.01
IGLV4-69	3.173039531	p<0.01
IGLV10-54	3.098269866	p<0.01
IGLV5-48	3.25651688	p<0.01
IGLV1-40	3.267949301	p<0.01
IGLV2-33	3.015374403	p<0.01
IGLV3-25	3.454265021	p<0.01
IGLV3-21	3.17225387	p<0.01
IGLV3-19	3.108846903	p<0.01
IGLV3-16	3.303608241	p<0.01
IGLV3-10	3.35378291	p<0.01
IGLV4-3	3.355667339	p<0.01
IGLJ2	4.425554076	p<0.01
IGLJ3	5.087493497	p<0.01
IGLJ6	3.503538543	p<0.01
IGHA2	3.027118375	p<0.01
IGHA1	3.113034899	p<0.01
IGHM	3.043047487	p<0.01
IGHJ2	3.427363138	p<0.01
IGHJ1	3.347507336	p<0.01
IGHD3-22	4.342564004	p<0.01
IGHD2-15	3.863766927	p<0.01
IGHD2-2	3.479916463	p<0.01
IGHV1-3	3.772276494	p<0.01
IGHV1-18	3.78275061	p<0.01
IGHV3-20	3.390533869	p<0.01
IGHV3-21	3.237006825	p<0.01
IGHV1-46	3.095772602	p<0.01
IGHV3-48	3.445231286	p<0.01
IGHV1-58	3.015713965	p<0.01
IGHV4-61	3.047700889	p<0.01
IGHV1-69	3.727799275	p<0.01
IGHV2-70D	3.306070002	p<0.01
KRTAP2-3	4.496160122	p<0.01
KRTAP3-3	4.503872889	p<0.01
KRTAP3-1	5.53002308	p<0.01
PTTG3P	3.548630325	p<0.01
AKR1B10P1	3.77412162	p<0.01
AC092474.1	3.207592877	p<0.01
LINC02418	3.714113023	p<0.01
PGAM1P4	3.011600709	p<0.01
TMEM213	3.493755154	p<0.01
FOXI3	5.499076647	p<0.01
LINC00488	3.545179486	p<0.01
CYCSP6	3.057126486	p<0.01
SLC6A10P	6.242866709	p<0.01
TUBAP5	3.566585953	p<0.01
MUC5AC	6.790609678	p<0.01
HMX1	4.387551884	p<0.01
GCGR	4.024811898	p<0.01
RPTN	7.205117336	p<0.01
H1-12P	3.409194347	p<0.01
IGSF23	4.439332954	p<0.01
AL031777.1	3.065192714	p<0.01
AL121949.1	3.607804347	p<0.01
RAET1K	3.18188148	p<0.01
AL121949.3	3.287223249	p<0.01
AC011298.1	4.41142887	p<0.01
RNU6ATAC	3.281994975	p<0.01
MAGEA3	5.870350485	p<0.01
KRTAP1-3	4.121027541	p<0.01
MYBPHL	3.139352419	p<0.01
AC106876.1	4.308029455	p<0.01
AC011997.1	3.490368534	p<0.01
IGLV9-49	3.08630742	p<0.01
DSCR4-IT1	3.30745883	p<0.01
MED15P9	3.610062601	p<0.01
AL357507.1	6.079325118	p<0.01
LINC01874	3.072862465	p<0.01
AC108681.1	3.432885667	p<0.01
MIR548XHG	5.542570392	p<0.01
SOX1-OT	3.692226562	p<0.01
AL117329.1	5.153197765	p<0.01
LINC00620	3.805395457	p<0.01
AC093698.1	3.245089175	p<0.01
LINC01087	3.070463848	p<0.01
AL356277.2	4.7849996	p<0.01
AC010789.1	5.109177501	p<0.01
LINC00393	4.775294753	p<0.01
LINC02830	3.208416528	p<0.01
KRT8P30	3.377306669	p<0.01
OR7E116P	4.06226987	p<0.01
LINC00337	3.312490216	p<0.01
AC012354.1	3.652360521	p<0.01
OSTM1-AS1	3.12445115	p<0.01
AC069152.1	3.453725059	p<0.01
PSLNR	6.580323517	p<0.01
AC009478.1	3.362994224	p<0.01
AC093840.1	3.14127485	p<0.01
AL354707.1	3.199050839	p<0.01
LINC01980	5.046150528	p<0.01
AL163953.1	3.388740313	p<0.01
LINC02620	4.162650013	p<0.01
DDX39AP1	3.175559239	p<0.01
LINC00626	3.78755354	p<0.01
AC010970.1	3.041658597	p<0.01
LINC01456	3.166762329	p<0.01
MTND1P23	5.18301835	p<0.01
PHF2P2	4.144751016	p<0.01
LINC01811	3.035168075	p<0.01
AC018641.1	3.372843229	p<0.01
LINC01748	5.168098955	p<0.01
MLXP1	4.430259161	p<0.01
KIF4B	3.102122817	p<0.01
AC244035.1	3.343638481	p<0.01
LBX1-AS1	3.94161717	p<0.01
MIR663AHG	4.754642352	p<0.01
KRT16P2	3.08552648	p<0.01
ATP5MC1P4	3.276559138	p<0.01
AKR1B15	5.381540919	p<0.01
SOX21-AS1	3.130398242	p<0.01
LINC00355	3.781370452	p<0.01
AL713998.1	4.163627943	p<0.01
SELENOOLP	5.044061263	p<0.01
LINC02474	3.757608546	p<0.01
AC106875.1	7.349808676	p<0.01
LINC00659	3.942883968	p<0.01
LINC02577	4.837085098	p<0.01
LINC02041	4.632558285	p<0.01
RUNX3-AS1	3.48377865	p<0.01
LINC00858	4.385484691	p<0.01
SPINK8	3.49224564	p<0.01
NKX1-2	5.203318925	p<0.01
PRAC2	7.86526619	p<0.01
LINC01159	5.499650122	p<0.01
CXCR2P1	3.335374636	p<0.01
TFAP2A-AS1	3.927220488	p<0.01
MAGEA4-AS1	6.02584284	p<0.01
AC007128.1	3.835689946	p<0.01
TRPM2-AS	3.400632641	p<0.01
AC092569.1	4.817673559	p<0.01
FEZF1-AS1	4.273384838	p<0.01
LINC01036	4.735206253	p<0.01
AC114803.1	4.313509161	p<0.01
NOS2P3	3.540631175	p<0.01
AL139095.3	3.276765207	p<0.01
FOXD3-AS1	3.315393369	p<0.01
MIR205HG	4.89577447	p<0.01
RPL23AP11	3.951818341	p<0.01
LINC01804	4.192697451	p<0.01
AC103563.2	3.294389066	p<0.01
SPATA20P1	3.577910177	p<0.01
KLF2P1	3.077983625	p<0.01
AP000696.1	5.763137766	p<0.01
AC103563.3	3.128518477	p<0.01
AC005392.2	3.484373481	p<0.01
FAR2P4	4.690076972	p<0.01
AL033397.1	3.413196291	p<0.01
LINC01611	3.406771688	p<0.01
LINC01198	3.292494811	p<0.01
FAM238B	3.647330941	p<0.01
AL442224.1	3.423993656	p<0.01
VN1R54P	4.274450828	p<0.01
AL596442.1	4.695479704	p<0.01
MRPL45P1	3.103410957	p<0.01
CCT6P4	3.317105954	p<0.01
AC107057.1	4.334542928	p<0.01
LINC01687	3.059373345	p<0.01
MROH3P	3.149124919	p<0.01
AL390786.1	3.066786009	p<0.01
RPS6P12	3.421824193	p<0.01
DSCR10	3.590883253	p<0.01
MTND4P20	3.402191079	p<0.01
LINC01518	6.055980938	p<0.01
AC003035.2	3.828004301	p<0.01
PANTR1	6.641669138	p<0.01
POU6F2-AS2	3.407942541	p<0.01
PAGE2	4.627418024	p<0.01
AKAP8P1	3.228761052	p<0.01
LINC01114	3.114353334	p<0.01
DEPDC1-AS1	3.035963472	p<0.01
AC009264.1	3.329765034	p<0.01
AL592546.2	3.075078344	p<0.01
LINC00458	3.02570118	p<0.01
PCMTD1P3	3.494770507	p<0.01
OR7E62P	3.852249623	p<0.01
DPP10-AS1	3.029075964	p<0.01
MNX1-AS2	3.962064443	p<0.01
AF127577.3	4.857947367	p<0.01
AC007422.1	3.919744841	p<0.01
AL135924.2	3.020334252	p<0.01
BARX1-DT	4.047693608	p<0.01
AC007389.2	3.501406639	p<0.01
AC007405.2	3.898473544	p<0.01
ELFN1-AS1	4.012084225	p<0.01
AC010729.1	3.348362493	p<0.01
KRTAP21-4P	3.712371569	p<0.01
FAM157A	3.034085808	p<0.01
AC123023.1	3.271457937	p<0.01
SIX3-AS1	5.279263722	p<0.01
KLF2P4	4.083203824	p<0.01
DLX2-DT	3.323607074	p<0.01
NF1P8	4.447810423	p<0.01
CKMT1B	3.163632385	p<0.01
PRSS56	5.138429363	p<0.01
AC007384.1	3.382621826	p<0.01
SHISA9	5.013509866	p<0.01
OR7E24	4.354336486	p<0.01
KIFC1	3.619788884	p<0.01
LINC00686	3.026053719	p<0.01
Z94160.1	4.212505429	p<0.01
KCNMB2-AS1	5.780846884	p<0.01
LINC02257	3.653997297	p<0.01
PAGE2B	3.546138104	p<0.01
AC068299.1	3.550839841	p<0.01
AC092916.1	3.862358774	p<0.01
PRR20G	4.77892636	p<0.01
IGKV1D-8	3.070480352	p<0.01
AC092969.1	5.043515018	p<0.01
TCAM1P	3.966792745	p<0.01
KRT8P36	4.019549303	p<0.01
KRTAP4-7	3.02688245	p<0.01
C3orf85	3.184062777	p<0.01
IGKV1D-16	3.242097484	p<0.01
SPRR2A	5.428148051	p<0.01
AC084864.1	3.455496385	p<0.01
AC093904.2	3.303569689	p<0.01
ARHGDIG	3.312661205	p<0.01
HOXB-AS4	3.538819038	p<0.01
AC091179.1	5.504703899	p<0.01
AC010729.2	3.465275568	p<0.01
IGHJ3	3.669899223	p<0.01
GSTA9P	4.756702717	p<0.01
IGKV2D-29	3.005492488	p<0.01
MNX1-AS1	5.52611834	p<0.01
LEFTY1	6.473487743	p<0.01
CFAP61-AS1	3.657015312	p<0.01
AC093001.1	4.27851599	p<0.01
LINC02086	5.747123216	p<0.01
AC108676.1	3.188338396	p<0.01
AC138904.1	3.12727366	p<0.01
LINC02466	3.875981484	p<0.01
AC092343.1	3.993972144	p<0.01
LINC01194	4.885138086	p<0.01
AC010275.1	3.311574339	p<0.01
LINC02122	3.003183082	p<0.01
AC016642.1	3.944701784	p<0.01
ASNSP1	4.750899944	p<0.01
LINC02267	3.636995612	p<0.01
AC022784.1	3.495510357	p<0.01
LINC02428	4.751792345	p<0.01
AC106771.1	3.528698276	p<0.01
AC093895.1	4.028612292	p<0.01
C5orf66-AS1	5.062347804	p<0.01
AC093821.1	3.916958232	p<0.01
TMEM132D-AS1	4.820908559	p<0.01
CASC9	4.408910636	p<0.01
AC116049.1	4.177715522	p<0.01
NEUROG2-AS1	4.380997459	p<0.01
LINC01234	4.922442863	p<0.01
HOXC13-AS	4.843796612	p<0.01
AC099509.1	3.162907576	p<0.01
SCARNA22	3.410118621	p<0.01
AC119150.1	3.300214178	p<0.01
PANCR	4.23852197	p<0.01
LINC02232	3.057087547	p<0.01
AC010307.4	4.07698928	p<0.01
AC093844.1	3.431377343	p<0.01
RDH10-AS1	3.325780002	p<0.01
MGC32805	3.366826321	p<0.01
AC113404.1	3.671084556	p<0.01
H3P21	3.079216829	p<0.01
AACSP1	5.103440764	p<0.01
AC034213.1	3.438458216	p<0.01
AC079160.1	4.011296488	p<0.01
AC109454.3	3.744601965	p<0.01
AC021088.1	4.078412248	p<0.01
LINC00491	4.822497463	p<0.01
AC106872.8	3.148155887	p<0.01
AC024022.1	3.400078712	p<0.01
AC010595.1	3.408652681	p<0.01
LINC02208	4.20939139	p<0.01
AC105460.1	4.546428374	p<0.01
LINC02382	3.424909126	p<0.01
LINC02163	5.815909774	p<0.01
AC104126.1	3.605494233	p<0.01
LINC02882	4.931340688	p<0.01
HOXC-AS3	3.82563764	p<0.01
AC025244.1	3.103755307	p<0.01
LINC02475	5.323980154	p<0.01
AC091133.5	3.10091336	p<0.01
LINC02241	3.180658272	p<0.01
RNA5-8SP6	3.802209106	p<0.01
RNA5SP413	3.314427267	p<0.01
SCARNA21	3.492694967	p<0.01
AC004707.1	3.099757893	p<0.01
AC055854.1	4.104838722	p<0.01
IGHV3-62	3.164696317	p<0.01
AC100801.1	3.500413531	p<0.01
IGLV2-5	3.383397531	p<0.01
IGLVI-70	4.032208842	p<0.01
IGHV1-67	3.309730902	p<0.01
LINC01606	4.53978507	p<0.01
AC111149.2	4.240735673	p<0.01
AC090809.1	4.112343069	p<0.01
AL356133.1	3.804066778	p<0.01
LINC02159	4.732856528	p<0.01
IGLV3-6	3.142948262	p<0.01
AC012213.1	3.758848755	p<0.01
NKX2-1-AS1	3.985750928	p<0.01
IGKV2OR22-4	3.036230623	p<0.01
IGHEP1	4.399046718	p<0.01
IGLV1-41	4.187877376	p<0.01
LINC01151	3.702202957	p<0.01
AC105118.1	3.076076099	p<0.01
AC007991.3	3.073490466	p<0.01
AC021613.1	3.418808163	p<0.01
CD8B2	3.347251877	p<0.01
AC015522.1	3.816307694	p<0.01
IGHV3-42	3.432538941	p<0.01
AC021242.2	3.04913366	p<0.01
AL451137.2	3.878056471	p<0.01
AC083967.1	4.363030805	p<0.01
MAFA-AS1	3.990401471	p<0.01
IGHV4-55	3.056303008	p<0.01
GLYATL1P4	3.592350634	p<0.01
LINC02732	3.22951446	p<0.01
BBOX1-AS1	4.369954671	p<0.01
TRIM53CP	4.002319416	p<0.01
OR7E15P	3.804782204	p<0.01
AC090692.1	5.138736159	p<0.01
OR7E158P	3.128523378	p<0.01
SAA2-SAA4	3.429824667	p<0.01
AP001360.1	3.290324557	p<0.01
AP002957.1	3.128232903	p<0.01
AC107886.1	4.331703641	p<0.01
CARD18	4.518338926	p<0.01
AC243972.3	3.499537037	p<0.01
SALL3	3.077106487	p<0.01
MTRNR2L1	3.746767255	p<0.01
LINC01965	3.560499952	p<0.01
AC112777.1	3.430108419	p<0.01
PPP1R14B-AS1	3.126921498	p<0.01
HP	3.117541911	p<0.01
FOXG1-AS1	3.923998585	p<0.01
AC124947.2	3.886164608	p<0.01
AC025154.2	3.678370908	p<0.01
G2E3-AS1	3.951163711	p<0.01
LINC02588	3.274447802	p<0.01
AL139023.1	3.988957195	p<0.01
AC016705.1	3.371201264	p<0.01
AC078923.1	3.602264643	p<0.01
AL589182.1	6.211978785	p<0.01
AL391152.1	3.114025637	p<0.01
AL079303.1	3.074542225	p<0.01
AL049874.3	3.577610758	p<0.01
LINC02820	3.591363781	p<0.01
KRT8P2	3.336493248	p<0.01
AL162511.1	3.125757215	p<0.01
LINC02321	3.441828723	p<0.01
LINC01956	3.097587765	p<0.01
AL133467.2	5.395951718	p<0.01
TUBB3	3.001971524	p<0.01
SALRNA1	4.883191906	p<0.01
AC068722.1	3.095387708	p<0.01
MIR4713HG	3.462054576	p<0.01
AC020891.2	4.367697995	p<0.01
LINC01833	8.004128374	p<0.01
LINC00052	3.031302761	p<0.01
AC087612.1	4.28423845	p<0.01
AL354993.2	3.555431157	p<0.01
SLC22A31	3.390303409	p<0.01
LYPD8	4.420121163	p<0.01
AC025810.1	3.88503415	p<0.01
AC091304.2	3.242484998	p<0.01
TPSP2	3.752936673	p<0.01
AC087481.1	3.134671192	p<0.01
AC104794.4	4.069035337	p<0.01
AC106785.2	3.619222096	p<0.01
AC005307.1	3.417376142	p<0.01
LINC01254	3.002599637	p<0.01
LINC01633	3.422708988	p<0.01
WFDC21P	3.083526916	p<0.01
LINC02178	6.238984093	p<0.01
AC093904.4	3.662925948	p<0.01
LINC02167	8.133530522	p<0.01
AC007159.1	3.736587191	p<0.01
AC140912.1	3.355587664	p<0.01
AC013391.3	3.751836569	p<0.01
LINC01976	4.043644452	p<0.01
AC091230.1	4.012561036	p<0.01
LY6L	3.816758003	p<0.01
LINC00165	3.235573376	p<0.01
SSTR5-AS1	3.412651792	p<0.01
AL034346.1	4.211187358	p<0.01
LINC02582	3.916427545	p<0.01
GFY	5.485631484	p<0.01
SNORD3B-2	4.306631049	p<0.01
U95743.1	3.12081825	p<0.01
MMP12	4.228134402	p<0.01
AJ003147.2	3.205170911	p<0.01
AC100791.2	3.392405759	p<0.01
U91319.1	4.546277296	p<0.01
C19orf84	3.250682337	p<0.01
AC100872.2	3.120989527	p<0.01
FAM72C	3.178214628	p<0.01
MSMB	3.744446544	p<0.01
LINC02864	4.05402236	p<0.01
PPY2P	3.980212014	p<0.01
SNORD3B-1	4.325176044	p<0.01
LINC00668	4.839236458	p<0.01
AP005262.1	5.581291883	p<0.01
AC021534.1	3.175605954	p<0.01
AC061975.6	6.212461582	p<0.01
AC005993.1	4.527768695	p<0.01
AC079466.1	4.030217502	p<0.01
AC005256.1	3.637519162	p<0.01
SCAT1	3.148119621	p<0.01
AC005381.1	3.553566898	p<0.01
AC022031.2	3.480603931	p<0.01
AC008649.1	3.499546867	p<0.01
AC020934.1	3.255895648	p<0.01
LINC00868	3.003050062	p<0.01
AP005264.5	3.816613854	p<0.01
MAGEA9B	6.445801329	p<0.01
AC073544.1	3.057274678	p<0.01
CSAG2	3.465685265	p<0.01
CT45A1	4.357961917	p<0.01
ERVV-2	4.418050681	p<0.01
LINC01224	3.633800706	p<0.01
H3Y1	3.999441393	p<0.01
CT45A10	5.818971599	p<0.01
AC018730.1	4.52123643	p<0.01
AL133467.4	5.484171087	p<0.01
AC004080.4	5.67694149	p<0.01
IGKV3OR2-5	3.20535645	p<0.01
AL162413.1	5.7390157	p<0.01
AC008725.1	3.084749391	p<0.01
AC106900.1	5.017868668	p<0.01
AC015849.5	3.182071307	p<0.01
LRRC37A9P	3.315138205	p<0.01
AP000526.1	3.148941254	p<0.01
KRT8P49	3.093314246	p<0.01
AC012213.4	3.888226933	p<0.01
AC064834.1	3.566721426	p<0.01
AC006058.3	3.135870212	p<0.01
AC007128.2	3.571276882	p<0.01
AFAP1-AS1	5.38932609	p<0.01
AP005137.2	3.190588904	p<0.01
AC103702.2	5.767605882	p<0.01
GRIN2B	3.132224174	p<0.01
AL355312.3	3.199421018	p<0.01
H2BC14	3.220281157	p<0.01
AC020658.4	3.078323569	p<0.01
H3C8	3.67020716	p<0.01
AC012354.2	4.955561271	p<0.01
AL356274.1	4.765805125	p<0.01
IGHV2-70	3.080457863	p<0.01
DGKK	3.06255212	p<0.01
H2BC17	4.159300171	p<0.01
AC126915.2	3.652893823	p<0.01
AL023803.2	3.274805538	p<0.01
LINC01297	4.28421687	p<0.01
AC132807.2	3.559826587	p<0.01
H2AC12	3.757861758	p<0.01
AL161431.1	5.70125883	p<0.01
H3C11	3.567700193	p<0.01
CCL18	3.947997318	p<0.01
H2BC9	4.32026225	p<0.01
PICSAR	3.46550316	p<0.01
PRSS2	5.721282989	p<0.01
UHRF1	3.600942899	p<0.01
AC012354.4	3.867443273	p<0.01
AL355974.2	3.079206143	p<0.01
H2AC14	3.834036608	p<0.01
FLJ36000	4.681890443	p<0.01
IGKV1D-13	3.037369559	p<0.01
RNA5SP411	3.894120118	p<0.01
H2AC16	3.668513459	p<0.01
AL589743.4	3.362062762	p<0.01
H4C4	3.09062356	p<0.01
H2BC7	3.898763021	p<0.01
AC083809.1	3.061343607	p<0.01
AC012354.7	4.529942385	p<0.01
AP001065.4	3.043183897	p<0.01
AP003900.1	3.253731212	p<0.01
H3C7	4.565298421	p<0.01
RNVU1-28	3.013078773	p<0.01
AL133325.3	4.214301676	p<0.01
GRAMD4P3	3.253550926	p<0.01
H2AC4	4.096916543	p<0.01
IGHV3-41	3.070853933	p<0.01
AC116165.3	3.287523867	p<0.01
H2BC10	4.014872118	p<0.01
LINC02335	3.935319578	p<0.01
H4C1	3.39498843	p<0.01
H2AC17	4.214785693	p<0.01
RN7SL3	3.084986056	p<0.01
H3C10	3.579138392	p<0.01
IGKV1D-12	3.250926099	p<0.01
BANCR	3.545575475	p<0.01
AP003068.4	3.595935554	p<0.01
AC091931.1	3.395895353	p<0.01
AP005242.4	3.007570784	p<0.01
GPR1-AS	3.130717009	p<0.01
AL356274.2	6.014216514	p<0.01
FAM230C	4.215343927	p<0.01
AC011270.2	4.675314718	p<0.01
FP325330.3	3.728552726	p<0.01
LINC01667	4.087817062	p<0.01
GGT4P	3.3040238	p<0.01
AC006058.4	3.028905228	p<0.01
FOXCUT	3.691719448	p<0.01
LINC00628	3.17645094	p<0.01
LINC01163	3.52303149	p<0.01
SCHLAP1	5.452423523	p<0.01
