# Supplementary material for: MCM10: An effective treatment target and a prognostic biomarker in patients with uterine corpus endometrial carcinoma
Source: J Cell Mol Med. 2023 May 29;27(12):1708–24. doi: 10.1111/jcmm.17772 (PMC10273062; doi:10.1111/jcmm.17772)
Supplement: Supplementary file 9 — Table S5: [file JCMM-27-1708-s011.txt]

gene_name	logFC	adj.P.Val
MYBL2	6.156946663	p<0.01
BIRC5	5.783081622	p<0.01
BUB1	4.425970673	p<0.01
NCAPH	4.74834848	p<0.01
CDC25C	4.020214887	p<0.01
ASPM	4.194667614	p<0.01
DLGAP5	4.653506791	p<0.01
CENPA	4.973417385	p<0.01
TPX2	6.035914844	p<0.01
NEK2	4.832903119	p<0.01
TTK	4.403885643	p<0.01
PIMREG	4.957968191	p<0.01
NCAPG	4.33073595	p<0.01
CCNB2	4.825397361	p<0.01
CDC20	6.356797994	p<0.01
KIF20A	5.075273653	p<0.01
MAD2L1	3.9380095	p<0.01
KIF4A	4.303471897	p<0.01
UBE2C	7.048469153	p<0.01
MELK	4.544811557	p<0.01
HJURP	4.4977299	p<0.01
CDCA5	4.606907546	p<0.01
SGO1	3.414213143	p<0.01
EXO1	3.894663021	p<0.01
AURKA	4.317202834	p<0.01
KIFC1	4.746547933	p<0.01
KIF11	4.128234874	p<0.01
PTTG1	5.582372441	p<0.01
CEP55	4.313343718	p<0.01
SPC25	4.268159633	p<0.01
CDCA8	4.041405975	p<0.01
ANLN	4.109365772	p<0.01
CCNB1	4.324023138	p<0.01
ASF1B	4.48881512	p<0.01
NUF2	4.412506843	p<0.01
SKA3	3.66443752	p<0.01
UHRF1	4.60613718	p<0.01
BUB1B	4.098102766	p<0.01
AURKB	5.338887488	p<0.01
DEPDC1	3.461311426	p<0.01
SAPCD2	4.243546889	p<0.01
MND1	4.067573467	p<0.01
TK1	4.897177445	p<0.01
CDK1	4.189732693	p<0.01
KIF15	3.563338298	p<0.01
CCNE1	4.883524235	p<0.01
TOP2A	5.979045466	p<0.01
PCLAF	5.9160895	p<0.01
FOXM1	4.722843462	p<0.01
NUSAP1	4.253153455	p<0.01
KIF18B	3.916275524	p<0.01
RAD51	3.230776594	p<0.01
KIF2C	4.267437014	p<0.01
ZNF695	3.544925203	p<0.01
PRR11	3.440261479	p<0.01
CENPF	5.028263435	p<0.01
MKI67	4.576904153	p<0.01
JPT1	4.572864496	p<0.01
OIP5	3.39359679	p<0.01
TROAP	4.937984772	p<0.01
RAD54L	3.959248021	p<0.01
ZWINT	4.887047131	p<0.01
BLM	3.537066921	p<0.01
DEPDC1B	3.207586956	p<0.01
TRIP13	3.781973621	p<0.01
UBE2T	3.919278323	p<0.01
CDC25A	3.154487481	p<0.01
MCM10	3.238441222	p<0.01
PRAME	7.03349638	p<0.01
CDT1	4.143581703	p<0.01
SKA1	3.374441261	p<0.01
FAM83D	3.915977429	p<0.01
PLK1	3.726945317	p<0.01
HMMR	3.689314369	p<0.01
DTL	3.559568454	p<0.01
GTSE1	3.600588527	p<0.01
GINS1	3.470263513	p<0.01
RRM2	5.071325616	p<0.01
CENPM	4.493563118	p<0.01
CKS2	4.589760108	p<0.01
CKAP2L	3.177620607	p<0.01
POC1A	3.200039775	p<0.01
PKMYT1	4.719889581	p<0.01
CDCA2	3.480427677	p<0.01
CDC45	4.154705541	p<0.01
PODXL2	4.040573091	p<0.01
TEDC2	3.845814326	p<0.01
TACC3	3.710351076	p<0.01
CHEK1	3.163695305	p<0.01
LMNB1	4.277087367	p<0.01
ORC6	3.336736176	p<0.01
E2F1	3.781160421	p<0.01
ESPL1	3.386050723	p<0.01
SPC24	3.791942746	p<0.01
CDKN2A	6.585219382	p<0.01
SIX1	5.157396087	p<0.01
CENPU	3.525782209	p<0.01
NMU	4.485994008	p<0.01
PBK	4.07428019	p<0.01
HMGB3	4.442125356	p<0.01
DNAH14	3.374398349	p<0.01
RAD51AP1	3.175306316	p<0.01
RPL17P36	3.208804164	p<0.01
CTSV	4.010294906	p<0.01
NXPH4	5.038035122	p<0.01
CDKN3	3.923615833	p<0.01
CDC6	3.607631223	p<0.01
TLCD1	3.735636713	p<0.01
SHCBP1	3.024812469	p<0.01
GGH	3.549887192	p<0.01
CENPN	3.315432642	p<0.01
RMI2	3.812559534	p<0.01
UBE2S	3.37009879	p<0.01
SDC1	5.111477518	p<0.01
MCM2	3.268460297	p<0.01
SPAG5	3.522130712	p<0.01
KIF1A	5.000916607	p<0.01
ECE2	3.095294144	p<0.01
RPS2P55	3.35624184	p<0.01
RPS10P26	3.397567021	p<0.01
INAVA	4.406296076	p<0.01
MEX3A	3.692241534	p<0.01
CRABP1	7.621722809	p<0.01
SBK1	4.228861579	p<0.01
SOX9	4.744997219	p<0.01
TYMS	4.004256331	p<0.01
KPNA2	3.33022283	p<0.01
IQGAP3	3.262453243	p<0.01
COL26A1	5.321869839	p<0.01
SEPTIN3	3.045974779	p<0.01
ESM1	4.20314995	p<0.01
GINS2	3.091861964	p<0.01
SPTBN2	3.543477599	p<0.01
RAC3	3.974596047	p<0.01
WWC1	4.103281971	p<0.01
HMGA1	3.869899912	p<0.01
FAM83H	3.775986446	p<0.01
CBX2	3.520101747	p<0.01
SYT13	3.268800568	p<0.01
RAP1GAP	3.28869668	p<0.01
RPL37P6	3.567535844	p<0.01
RECQL4	3.262406868	p<0.01
TUBB3	5.384547504	p<0.01
PAFAH1B3	3.110744666	p<0.01
KANK4	3.832461474	p<0.01
APBA2	3.179363665	p<0.01
FSCN1	3.257776612	p<0.01
METTL7B	3.3382431	p<0.01
NUP210	3.075226301	p<0.01
HOXB13	4.027013755	p<0.01
SUSD4	3.502186235	p<0.01
CILP2	3.801144021	p<0.01
EPHB2	3.101326389	p<0.01
LYPD1	4.837407355	p<0.01
CERS1	3.438618692	p<0.01
PYCR1	4.122214234	p<0.01
PSAT1	4.573911556	p<0.01
DUSP9	3.327900517	p<0.01
SLC25A10	3.033217726	p<0.01
MYH14	4.361795584	p<0.01
NETO2	3.11217307	p<0.01
WNT10A	3.407619202	p<0.01
MTFP1	3.005674203	p<0.01
DLX4	3.272338568	p<0.01
SERINC2	4.516698665	p<0.01
IGF2BP3	3.713587503	p<0.01
LINC00511	3.431068397	p<0.01
TSPAN33	3.400028838	p<0.01
ENC1	3.435258719	p<0.01
NKAIN1	3.257983639	p<0.01
SMPDL3B	4.046791753	p<0.01
HMGA2	5.504243447	p<0.01
PNMA3	3.22646203	p<0.01
BMP7	5.079595297	p<0.01
PRAC2	4.246853813	p<0.01
IQANK1	3.1107581	p<0.01
MDFI	4.273012116	p<0.01
LYPD6B	3.769194747	p<0.01
DBNDD1	3.532092462	p<0.01
RIPK4	3.266575007	p<0.01
UCP2	3.474106978	p<0.01
DUXAP10	3.512134415	p<0.01
ESPN	3.842506457	p<0.01
UCHL1	3.836885791	p<0.01
APOC1	3.956208166	p<0.01
HK2	3.133817477	p<0.01
ARL4C	3.276615274	p<0.01
EFNA3	3.039668041	p<0.01
PLEKHG4B	3.428121331	p<0.01
EPCAM	5.861135429	p<0.01
GALNT14	3.97177079	p<0.01
RCOR2	3.428538499	p<0.01
LINC00958	3.611902128	p<0.01
FSD1	3.307159978	p<0.01
SPP1	4.770033424	p<0.01
FOLR1	4.404198877	p<0.01
C4orf48	3.392854836	p<0.01
LAD1	3.924637078	p<0.01
SLC29A4	3.037062417	p<0.01
FBN2	3.488004198	p<0.01
SLC7A5	3.217341252	p<0.01
KRT17	5.411659375	p<0.01
TREM2	3.205924136	p<0.01
GAL	3.324935282	p<0.01
SLC12A5	4.130351697	p<0.01
MAP2K6	3.118508583	p<0.01
CRISPLD1	3.307842056	p<0.01
CACNG4	3.437093618	p<0.01
IGSF9	3.378521271	p<0.01
PROM1	4.39816517	p<0.01
COL2A1	5.344376411	p<0.01
IL4I1	3.047277587	p<0.01
TFAP2A	3.322384702	p<0.01
PEG10	4.347305948	p<0.01
LAMB3	3.626188259	p<0.01
MMP9	4.710484417	p<0.01
BCL11A	3.419240778	p<0.01
DUXAP8	3.005585883	p<0.01
PPP1R14C	3.241065431	p<0.01
SPINT1	4.262851947	p<0.01
FNDC10	3.142979301	p<0.01
EGFL6	4.087353172	p<0.01
CTHRC1	3.988396638	p<0.01
EYA1	3.146247333	p<0.01
SOSTDC1	3.070348267	p<0.01
APLP1	3.252209843	p<0.01
MISP	3.112240534	p<0.01
MAL2	4.397713728	p<0.01
KRT18	3.936996169	p<0.01
KREMEN2	3.463599021	p<0.01
PITX1	3.618715927	p<0.01
CLUL1	3.006093207	p<0.01
CD24	4.814466399	p<0.01
ETV4	3.93007742	p<0.01
WFDC21P	3.390208999	p<0.01
MYO5B	3.01433158	p<0.01
TUBB2B	4.162257887	p<0.01
CAMSAP3	3.051375108	p<0.01
IGF2BP1	3.175418467	p<0.01
LGR5	3.699592653	p<0.01
MT1G	3.900811903	p<0.01
NKD2	3.701508412	p<0.01
CDH1	3.97726009	p<0.01
ST14	3.96184358	p<0.01
MMP1	3.114986577	p<0.01
TNNI3	3.612208265	p<0.01
TMSB15A	3.062327332	p<0.01
APOE	3.704134692	p<0.01
ZIC1	4.406622284	p<0.01
SHISA2	3.551009366	p<0.01
SPINT1-AS1	3.077595532	p<0.01
BARX2	3.37424922	p<0.01
CHODL	3.103033597	p<0.01
BARX1	3.678449803	p<0.01
DPYSL5	3.058922673	p<0.01
ESRP1	3.815360181	p<0.01
CLDN3	4.837678696	p<0.01
NKAIN4	4.231270061	p<0.01
AQP5	3.751540169	p<0.01
MEST	4.033927176	p<0.01
TNNT1	5.584455677	p<0.01
MT1F	3.013025275	p<0.01
KAZALD1	3.149481821	p<0.01
SPINT2	3.85237413	p<0.01
ERBB3	3.120886667	p<0.01
LARGE2	3.677866002	p<0.01
RIMS4	3.135760834	p<0.01
FOXJ1	3.190327315	p<0.01
HOXB9	3.901321657	p<0.01
CRABP2	4.158447159	p<0.01
NOTUM	3.078431137	p<0.01
KRT7	4.691015656	p<0.01
IGLON5	3.638745117	p<0.01
CLDN6	4.458371922	p<0.01
DSCR8	4.66770592	p<0.01
CDH2	3.043097636	p<0.01
CLDN4	4.539542025	p<0.01
PRSS8	4.680562096	p<0.01
LOC105369760	3.718946857	p<0.01
COL9A3	3.806274318	p<0.01
SLPI	4.772073728	p<0.01
S100A2	3.660949768	p<0.01
IDO1	3.085008828	p<0.01
CHRNA1	3.806126646	p<0.01
WFDC2	4.677645044	p<0.01
PI3	3.817320673	p<0.01
PITX2	3.447243226	p<0.01
TMPRSS4	3.401212845	p<0.01
DLX6	3.102374439	p<0.01
S100A1	3.674208291	p<0.01
AP1M2	3.784808905	p<0.01
ZACN	3.472308179	p<0.01
SIX2	3.791119295	p<0.01
ELF3	4.330963827	p<0.01
MTND4P12	3.487737166	p<0.01
CA9	3.938442071	p<0.01
FABP6	3.030383913	p<0.01
SCX	3.470177464	p<0.01
RAB25	4.149241268	p<0.01
VTCN1	3.099920562	p<0.01
EDN3	3.387190013	p<0.01
AGR2	3.693590054	p<0.01
COL11A1	3.725301917	p<0.01
GPC3	3.041947745	p<0.01
LAMP5	3.102426849	p<0.01
SST	3.696647186	p<0.01
SMIM22	3.975175201	p<0.01
SEZ6L2	3.125788281	p<0.01
KRT8	3.271851926	p<0.01
WIF1	3.475821017	p<0.01
CLDN7	3.160949277	p<0.01
S100A14	3.122566968	p<0.01
C19orf33	3.535828797	p<0.01
PPP1R1B	3.458297593	p<0.01
SLC34A2	3.004759566	p<0.01
NPTX2	3.173297003	p<0.01
LCN2	3.594042884	p<0.01
RNU4-1	3.609107911	p<0.01
CXCL14	3.456821263	p<0.01
DLK1	5.295212441	p<0.01
STRA6	3.071066501	p<0.01
FXYD3	3.022621008	p<0.01
DLX5	3.384894001	p<0.01
IGF2	3.506667083	p<0.01
MYOG	3.186062624	p<0.01
MYLPF	3.960254252	p<0.01
TNNI1	3.270073827	p<0.01
