# Supplementary material for: MCM10: An effective treatment target and a prognostic biomarker in patients with uterine corpus endometrial carcinoma
Source: J Cell Mol Med. 2023 May 29;27(12):1708–24. doi: 10.1111/jcmm.17772 (PMC10273062; doi:10.1111/jcmm.17772)
Supplement: Supplementary file 10 — Table S6: [file JCMM-27-1708-s004.txt]

	log2FoldChange	padj
HOXB13	6.925024294	p<0.01
PITX1	5.061269909	p<0.01
MYBL2	4.506520926	p<0.01
IGF2BP1	4.303299488	p<0.01
CDC20	4.27874248	p<0.01
NMU	4.259985425	p<0.01
CA9	4.081683181	p<0.01
UBE2C	4.053979345	p<0.01
PKMYT1	4.007496335	p<0.01
BIRC5	3.994850641	p<0.01
MCM10	3.977004549	p<0.01
MMP1	3.877919226	p<0.01
MELK	3.863221859	p<0.01
ZNF695	3.861076985	p<0.01
TROAP	3.848688799	p<0.01
AURKB	3.827676075	p<0.01
TPX2	3.817924189	p<0.01
CENPA	3.791315225	p<0.01
FOXM1	3.787560749	p<0.01
KIF18B	3.772216482	p<0.01
DLGAP5	3.762320623	p<0.01
FAM83D	3.757896117	p<0.01
BUB1	3.756789445	p<0.01
SGO1	3.741162199	p<0.01
PLK1	3.732728848	p<0.01
ASF1B	3.725827806	p<0.01
IQGAP3	3.716484206	p<0.01
CDC25C	3.711745166	p<0.01
RRM2	3.692372069	p<0.01
HJURP	3.630721012	p<0.01
PBK	3.629571871	p<0.01
KIFC1	3.619788884	p<0.01
MKI67	3.614281984	p<0.01
ASPM	3.612392771	p<0.01
CEP55	3.611438588	p<0.01
UHRF1	3.600942899	p<0.01
KIF2C	3.590554221	p<0.01
CDCA8	3.58443214	p<0.01
PTTG1	3.573018243	p<0.01
CCNB2	3.566170337	p<0.01
CDCA5	3.565279396	p<0.01
SPC24	3.538697418	p<0.01
TK1	3.532951456	p<0.01
DEPDC1	3.511425712	p<0.01
EXO1	3.506027803	p<0.01
SKA1	3.500945761	p<0.01
NCAPG	3.493734506	p<0.01
CENPF	3.4714975	p<0.01
PCLAF	3.455402287	p<0.01
GTSE1	3.445045919	p<0.01
TOP2A	3.424624365	p<0.01
KIF20A	3.406175324	p<0.01
NUF2	3.399273949	p<0.01
SKA3	3.317516171	p<0.01
AURKA	3.311461019	p<0.01
CDC6	3.303871849	p<0.01
KIF4A	3.250789837	p<0.01
CKAP2L	3.228193527	p<0.01
ANLN	3.127354035	p<0.01
CILP2	3.109545299	p<0.01
PIMREG	3.062742535	p<0.01
TUBB3	3.001971524	p<0.01
