# Supplementary material for: MCM10: An effective treatment target and a prognostic biomarker in patients with uterine corpus endometrial carcinoma
Source: J Cell Mol Med. 2023 May 29;27(12):1708–24. doi: 10.1111/jcmm.17772 (PMC10273062; doi:10.1111/jcmm.17772)
Supplement: Supplementary file 11 — Table S7: [file JCMM-27-1708-s003.xlsx]

## Sheet: Sheet3
gene_name	log2FoldChange	padj
GAGE2A	4.1286	4.64733e-10
CTCFL	3.35251	1.65719e-27
LINC02582	3.1594	1.4213e-12
CALB1	3.03823	6.51043e-39
NTS	2.9736	7.67538e-23
COX7B2	2.94352	2.51222e-08
IGF2BP1	2.86432	3.58482e-35
LINC02335	2.85853	5.93144e-06
MIR663AHG	2.81238	2.94037e-14
INSL6	2.80234	7.27198e-13
AC105460.1	2.78346	3.28358e-11
CT45A1	2.7762	1.71139e-10
MYOD1	2.71543	2.45006e-16
LINC01036	2.60643	1.88098e-07
CALCB	2.58508	2.91937e-26
RTL1	2.57809	4.92291e-11
ZNF679	2.56422	5.09142e-12
HOXC12	2.56396	4.99139e-08
ESRG	2.54209	6.21595e-09
FAM133A	2.53789	6.64881e-23
SCARNA1	2.52235	2.42046e-10
CALCA	2.50956	5.37001e-16
AL121904.1	2.50486	0.000156752
AC092447.5	2.49672	1.73129e-09
DOCK4-AS1	2.48794	3.24017e-10
LINC02864	2.45675	2.83111e-10
AC097512.1	2.45524	2.72333e-06
AC104009.1	2.45367	1.14577e-09
LINC02616	2.44204	1.50256e-05
TKTL1	2.43792	3.1254e-22
SLC6A15	2.4142	2.26874e-15
MAGEA10	2.41105	1.49674e-08
MAGEB2	2.4053	1.83156e-07
MEI4	2.39563	1.65787e-12
FAM9C	2.37181	2.04897e-11
NPEPPSP1	2.36267	4.68924e-22
NPFFR2	2.35754	4.18701e-11
LINC01446	2.34893	2.61862e-08
ANKRD30BP3	2.34713	6.22129e-09
HOXD13	2.2704	2.81035e-14
ZFP42	2.26236	4.44237e-08
AL606517.1	2.25133	0.0121263
AP005119.2	2.25032	5.038e-15
KLHL1	2.24953	1.00835e-07
CYCSP6	2.23961	1.25022e-08
AL512324.1	2.23419	4.6934e-07
ZIC3	2.2275	2.63783e-06
DLK1	2.21043	1.32878e-10
FOXD3	2.20799	1.15326e-09
SNORD116-13	2.20647	2.79621e-06
MAGEA6	2.20306	7.86382e-07
NKX2-1-AS1	2.18734	0.000216981
MAGEC2	2.18386	5.17729e-05
CT45A5	2.17895	0.00194743
CRH	2.17359	7.35005e-06
SYT4	2.15416	1.17071e-10
AC079466.1	2.14469	1.64991e-10
LINC01695	2.13622	2.84613e-20
LINC02575	2.12819	1.09568e-12
MAGEA1	2.11865	1.34612e-05
ACTL8	2.11605	1.20028e-18
LINC01257	2.1107	6.56305e-11
SLITRK2	2.10849	9.47014e-13
AL138789.1	2.10555	1.05329e-30
AL512324.3	2.10281	4.98542e-07
LINC02241	2.09903	2.26773e-07
AL358394.1	2.09756	4.42506e-09
GRID2	2.09026	5.52481e-16
AC074389.2	2.08742	5.6265e-06
LINC02476	2.07922	2.94442e-05
AC011632.1	2.05304	6.50052e-10
MIR483	2.03613	0.000502116
PDYN	2.03188	5.07294e-06
SNORA38B	2.02697	2.50446e-12
TRHDE	2.01403	1.49763e-14
AP003900.1	2.00942	0.000109414
AL031668.1	2.00327	1.24991e-08
AL161431.1	1.99081	2.6424e-10
TMPRSS15	1.98795	4.66057e-12
AC011287.1	1.98632	2.85319e-08
AC012443.1	1.96925	0.028352
AC060834.2	1.96556	0.0123136
RNU5D-1	1.96516	8.82489e-10
LINC01967	1.96045	5.24888e-05
G2E3-AS1	1.95991	3.7717e-07
AL359095.1	1.95938	2.80088e-05
DLX2	1.95596	1.29114e-16
PCDH9	1.95067	4.7752e-26
SOHLH1	1.94377	8.56671e-14
AC126407.1	1.9419	4.64579e-06
AC087855.2	1.94016	4.41387e-05
PRR20G	1.93688	3.38526e-08
SOX2	1.93258	2.10995e-12
CT83	1.92917	0.000500694
ANKRD20A17P	1.92859	0.000143173
COL9A1	1.92799	2.76872e-15
LINC02404	1.92404	0.00016441
AC104126.1	1.92402	6.2096e-08
CPS1	1.92388	3.17228e-26
CDH19	1.92278	3.14538e-06
CSN3	1.92221	0.000290239
XAGE2	1.89926	2.34306e-05
KLK5	1.88999	7.73183e-12
MIR548XHG	1.88321	4.50334e-05
HSPE1P11	1.88292	2.16597e-11
RNU6-705P	1.88038	2.67001e-09
PLCB1-IT1	1.87237	0.0227204
KCNQ2	1.86975	1.37832e-10
HMGA2	1.86853	8.52068e-26
PNMA5	1.86716	6.65467e-10
AC096721.1	1.86697	0.0430781
TCEAL3-AS1	1.86411	4.03222e-09
TMEFF1	1.86125	9.82136e-29
TRIM71	1.85939	1.81241e-14
AC104350.1	1.85917	0.0109774
SULT1C3	1.85837	0.00172215
SPSB4	1.85664	2.11852e-22
AC100801.1	1.85519	3.42764e-09
AC008957.3	1.85171	1.62057e-16
RNU7-75P	1.84847	1.36062e-08
AC093821.1	1.84684	1.03587e-07
FTH1P24	1.84103	5.72706e-05
NAA11	1.84061	3.14719e-06
AC021766.1	1.83771	0.00272883
CAB39P1	1.83737	6.72678e-17
AP003072.5	1.83077	3.40869e-05
ZBTB20-AS5	1.83018	2.12192e-05
CLDN16	1.82718	8.41526e-15
GABRG2	1.82236	0.000475778
AF178030.1	1.81943	2.93952e-05
AC010595.1	1.81926	0.00020759
AC007919.1	1.81794	4.13357e-09
RN7SKP74	1.81311	5.74765e-12
SPOCK3	1.81015	2.12929e-12
Y_RNA	1.80956	0.00021463
AC234772.2	1.80825	1.00843e-09
YWHAZP5	1.80622	6.61043e-20
MAGEA4	1.80382	8.51659e-05
SLIT2-IT1	1.80374	2.6738e-06
GPR1-AS	1.80352	3.06374e-07
AC017007.5	1.80188	1.02306e-05
SOX11	1.80153	5.78423e-13
TRIM43B	1.80044	9.36491e-08
LINC01524	1.79928	1.45094e-07
AC079753.1	1.79699	9.96082e-10
AC010275.1	1.79575	3.39644e-06
AC013410.1	1.79179	0.00593693
MIR181A2	1.79067	0.0242652
PDSS1P1	1.78991	2.06817e-07
HERC2P5	1.78914	3.80299e-08
RN7SL151P	1.7889	5.13617e-05
AF131216.3	1.78885	4.70322e-08
SNORA22B	1.78171	5.65074e-12
GAGE1	1.78072	0.000387858
AL109763.1	1.77971	0.0196535
AC027698.1	1.77407	5.74068e-05
GJA8	1.77196	3.24848e-06
RTBDN	1.77134	1.40419e-17
BMS1P22	1.77121	5.65643e-09
PNRC2P1	1.7708	2.16994e-10
AC022973.4	1.7698	1.05202e-10
ZNF209P	1.76091	6.56435e-05
CTD-2297D10.2	1.75632	1.57803e-08
AC004130.1	1.7558	2.49699e-07
TACR3	1.7542	2.43139e-07
SLC30A6P1	1.74894	0.0228522
AC073651.1	1.74649	0.000290239
AC109439.1	1.74588	0.00435342
Y_RNA	1.74514	0.0318661
AP001065.4	1.74457	1.14954e-05
TEX15	1.7429	3.65025e-10
AC126177.5	1.74024	4.49182e-10
BACH1-IT3	1.73824	0.0196026
SP8	1.73713	2.35675e-08
AP000829.1	1.73541	1.2356e-07
AP005262.1	1.73158	4.07083e-05
MGAT4C	1.73096	1.61893e-12
LINC01804	1.73026	7.25705e-07
CRTAC1	1.72988	1.8718e-14
RFPL4B	1.72673	6.55423e-07
TAS2R46	1.72601	8.03619e-08
MAGEB6	1.72586	0.00013557
PCSK1	1.72442	1.74961e-14
AL133467.2	1.72428	3.4144e-08
LINC02232	1.72305	6.2189e-05
ZSCAN23	1.72256	2.90573e-16
PMCHL2	1.7224	5.36793e-06
AC073488.1	1.71895	2.95626e-06
AL157778.1	1.71826	0.000147077
RALYL	1.71633	2.36561e-10
MYH8	1.71402	4.5181e-07
NDST3	1.71355	2.55449e-13
AC002075.1	1.71234	0.000256095
AC022905.1	1.71216	2.20406e-09
AL035634.1	1.70352	0.00358454
MAGEA12	1.70186	1.23348e-05
AL390754.1	1.70136	0.00254773
AL139042.1	1.69959	0.0393826
FAM230C	1.69922	0.00484659
SNORA80B	1.69895	7.53299e-10
KCNIP4-IT1	1.69161	0.000105521
IGF2BP3	1.68926	3.41296e-21
XKR7	1.68779	2.34552e-13
OPN5	1.68593	1.93639e-08
AC132807.2	1.68511	0.000763131
AC009480.1	1.68375	0.00193813
FREM3	1.68285	8.58351e-10
RN7SL736P	1.68265	0.000208595
RNVU1-29	1.68117	3.05752e-06
RN7SL141P	1.68104	0.00031436
DUTP7	1.6809	0.000882015
CFHR4	1.68057	7.99761e-07
LINC00052	1.67828	1.66389e-05
POU6F2	1.67593	1.86797e-08
AL050341.1	1.67468	3.57512e-11
DDX25	1.67461	1.57348e-14
AC107896.1	1.67358	0.0274437
LINC01448	1.67066	0.000547644
RNU5E-1	1.66969	4.39358e-11
GRIN2B	1.66703	4.8069e-15
AC017101.1	1.66537	2.10718e-06
AC107886.1	1.66497	0.000242139
MIR938	1.66477	0.0331925
RNU2-59P	1.65948	0.000536869
LIPI	1.65829	1.46385e-14
MAGEA11	1.65717	1.06722e-05
IQCM	1.65648	2.63505e-05
PLAC1	1.65562	6.40674e-14
Y_RNA	1.64987	0.00448784
AL079341.1	1.64684	4.14266e-07
AC092835.1	1.6437	7.49695e-29
SNORD116-14	1.64137	9.25469e-05
PPY2P	1.64057	2.26824e-09
GABRB2	1.63143	4.14479e-15
TMSB15A	1.62996	2.07414e-28
AL132655.1	1.62916	3.69919e-06
AC090673.1	1.62899	1.751e-12
LINC02315	1.62781	0.000136706
AL356473.1	1.62694	1.99203e-06
SEMA5A-AS1	1.62043	5.34805e-05
PPP2R2B	1.62031	5.842e-19
RNU6-130P	1.61732	0.000258529
AC079316.2	1.61546	8.36865e-05
ZNF727	1.61359	2.29875e-12
MYO3A	1.61171	2.31684e-07
PAGE2	1.61155	1.61026e-05
LINC02249	1.6052	5.01817e-07
MAGEA10-MAGEA5	1.60353	0.000144307
ST8SIA3	1.60295	5.32717e-05
AC005307.1	1.60152	1.44759e-06
AC007435.1	1.60081	4.23115e-09
MAGEA3	1.6003	0.000345801
SNORA14A	1.59899	6.15118e-07
RNU6-890P	1.59763	0.000213733
SNX18P7	1.59586	0.000203597
TCAM1P	1.59383	3.81779e-08
VSTM2B	1.59354	2.86913e-05
LINC02432	1.59298	4.91332e-11
CBX3P5	1.59101	2.66144e-06
AC025576.2	1.58985	9.37507e-05
AC092903.1	1.58971	7.15218e-07
CBSL	1.58803	2.40941e-11
EEF1B2P8	1.58751	0.00313251
E2F3-IT1	1.58674	7.35695e-05
AC243773.1	1.58533	0.00139018
MIR9-3HG	1.58266	6.71961e-18
AC098798.1	1.58177	0.000324619
EPHA6	1.58092	1.99223e-17
AF279873.3	1.58039	6.18629e-05
AC099850.3	1.57922	4.21711e-88
ELOVL2	1.57842	9.13926e-22
LINC02588	1.57662	0.000312496
Z98749.1	1.57548	8.15917e-05
TAS2R30	1.57539	1.97776e-07
AL157414.1	1.57382	9.45786e-05
AL353771.1	1.57322	6.23509e-05
AC010729.1	1.57315	0.000175312
AP005119.1	1.57216	0.0133544
AC023813.2	1.57	0.00206771
AL590632.1	1.5693	4.99981e-05
OR2W6P	1.56888	1.76176e-11
LINC00314	1.5687	0.0023134
AIDAP1	1.5679	2.65981e-09
AC073544.1	1.56786	2.7941e-07
RN7SL398P	1.56716	5.04971e-05
SNORA72	1.56586	0.0265765
AC096921.1	1.56475	0.000217133
CDH18	1.56375	1.1467e-06
LURAP1L-AS1	1.56318	7.03979e-07
RNU5E-4P	1.55935	0.000525198
AC011287.2	1.55817	0.00226561
MAGEB1	1.55743	0.00347246
AL117329.1	1.55646	3.92089e-07
XAGE5	1.55563	0.0291835
CBS	1.55546	9.17868e-19
SNORD116-19	1.55027	9.7742e-05
LINC00390	1.54993	0.00166999
Y_RNA	1.54961	0.00114186
HSPE1P26	1.54955	2.1336e-05
DHFRP1	1.54915	5.9487e-28
Y_RNA	1.54877	3.22458e-09
HMSD	1.54813	6.97659e-16
EMX1	1.54735	3.2763e-08
AL079305.1	1.54685	1.9677e-05
PWWP2AP1	1.54662	4.63621e-05
HSPA8P3	1.54608	8.5235e-07
RPL7P49	1.54531	1.75142e-06
AC005230.1	1.545	0.0027063
HORMAD1	1.54279	3.33108e-09
PCDH15	1.54192	1.01425e-08
SNORA40B	1.54078	0.0101874
SNORA63D	1.54068	0.000669449
PCDH10	1.5399	3.28774e-12
RNY3P12	1.53966	0.0217962
LINC01151	1.53953	1.41964e-05
CYYR1-AS1	1.53892	4.92842e-08
HMGN2P38	1.53805	1.84336e-08
MYCBP2-AS2	1.53697	0.000364774
NANOGP2	1.53411	0.00181984
TPRKBP2	1.53386	0.00609958
AC106785.2	1.5337	0.000765416
AC011853.2	1.53295	0.00622252
AL163192.1	1.53281	0.000412368
FAM133EP	1.53202	1.02925e-05
PTX3	1.53177	4.30443e-18
SDR16C5	1.53096	2.88336e-10
TUBB4A	1.52746	4.89987e-13
AL669841.1	1.52743	0.00667962
GUSBP12	1.52733	0.0093788
CCDC92B	1.52669	3.56049e-06
RNU6ATAC16P	1.52546	1.35434e-07
AL627402.1	1.52398	3.10057e-19
HTR2C	1.5239	0.000115049
RN7SL296P	1.52346	0.000914155
GFY	1.52304	3.10844e-12
AC092612.1	1.523	0.000647052
RBM48P1	1.52209	0.0154877
HMGN2P3	1.52152	8.23116e-19
KCNB2	1.5209	4.28912e-10
RNY1P15	1.5206	0.0187162
FOXD3-AS1	1.51899	3.79096e-07
LINC02267	1.51739	0.00336553
RNU6-875P	1.51667	2.51181e-07
RHOXF1P1	1.51567	1.15667e-08
7SK	1.51368	0.00241515
AL158055.1	1.51321	2.89354e-07
AL391863.2	1.51138	0.000459424
GBX1	1.511	6.99733e-08
RTP3	1.50891	1.7444e-05
XIRP2	1.50875	7.75056e-07
MIR133A1HG	1.50857	1.69537e-09
DBX1	1.50793	0.000893537
AC022336.1	1.5077	7.4612e-12
COL18A1-AS2	1.50762	3.22332e-10
LINC02474	1.50488	1.25913e-06
AC009303.3	1.50488	0.0218104
RSU1P2	1.50482	6.43243e-05
U95743.1	1.50438	0.000137701
AL592437.2	1.50366	0.00035541
AL049646.1	1.50296	1.25155e-05
NKX2-5	1.5019	1.06662e-09
CLSPN	1.50159	1.08917e-76
HMGN2P41	1.50142	6.93221e-15
SNORD116-1	1.50137	6.55234e-05
H19	1.50124	3.88746e-14
AL160394.2	1.50102	1.15531e-07
AL139095.3	1.50034	1.39686e-06
Y_RNA	1.50033	1.19858e-05
HOXD1	1.49828	4.56436e-09
AL353718.1	1.49779	1.03517e-06
AC104058.1	1.49647	0.0118839
LINC01159	1.49467	3.34627e-05
RNA5SP44	1.49307	0.00664915
AC107419.1	1.4909	2.18877e-06
RN7SL517P	1.4908	0.0401158
FBXL21P	1.48904	0.000393988
AC110813.1	1.48806	0.000135359
AL359851.1	1.48561	0.000327193
TCEA1P2	1.48411	3.74011e-32
ZFHX4-AS1	1.48378	0.000102455
UGT3A1	1.48353	2.83775e-07
AC103725.1	1.48341	0.00291883
NAALADL2-AS2	1.4832	8.19878e-08
RN7SL285P	1.48279	0.000138001
AC119751.4	1.47983	0.0119515
MEOX1	1.4797	1.26143e-16
LINC00470	1.47952	1.1866e-05
AC011411.1	1.47936	8.83188e-08
AC009884.1	1.47788	0.0287053
AC009509.4	1.4776	0.0239887
AC004888.1	1.47727	5.60895e-05
AC134349.1	1.47635	2.32471e-05
OTOP1	1.47338	2.31167e-05
AC022679.2	1.47324	0.00602539
AC068491.1	1.47251	4.58098e-07
AL513475.2	1.47244	6.68276e-06
AP002336.3	1.47092	0.000350438
CNGA2	1.47027	0.00342857
AC104365.2	1.46851	9.01557e-07
AC015923.1	1.46835	0.00324317
AC011840.1	1.46713	0.00251336
HOMER2P1	1.46659	0.000235803
SNORD53B	1.46606	1.03389e-07
Y_RNA	1.46522	0.000174177
AL139147.1	1.46501	2.41508e-06
VENTXP5	1.46437	0.000543273
LINC01194	1.4634	0.00617071
AC002351.1	1.463	2.39341e-05
SLCO4C1	1.46271	3.85569e-17
AC087276.3	1.46141	1.443e-05
AC106798.1	1.46114	2.35137e-06
SNORA71C	1.46036	3.62029e-20
SNORA62	1.45807	0.0113734
TP53TG3D	1.45757	1.17018e-05
AC131391.1	1.45692	0.00567375
AL355598.1	1.45664	0.00025097
AC023825.1	1.45591	0.000294431
AC104461.1	1.4548	2.37774e-06
AC079594.1	1.45443	0.000236793
AC069236.1	1.45254	2.04754e-08
TSPEAR	1.45136	2.28957e-12
RBP2	1.45097	6.52591e-10
ATP5PBP1	1.45079	1.22249e-05
SAMMSON	1.45077	3.2473e-10
PTTG4P	1.45025	8.89188e-06
AC004597.1	1.45003	0.0037531
KIAA1549L	1.44967	6.50061e-17
PKIA	1.44676	1.61722e-17
ZNF840P	1.44552	3.48336e-05
RNA5SP282	1.44479	0.00721825
SP9	1.44436	3.6067e-06
TMEFF2	1.44422	1.72927e-08
AKAP12	1.44178	8.92886e-31
AL033504.1	1.44172	0.000434261
MKRN3	1.441	1.02784e-06
AC010200.1	1.44066	5.78928e-10
DIO2-AS1	1.44023	0.00138409
COX5BP3	1.43978	0.00526008
LINC02595	1.43878	3.13221e-08
ASPM	1.43808	1.01981e-79
RN7SL559P	1.43765	1.54174e-06
SNORA28	1.43701	5.09788e-10
WNK3	1.43581	7.66664e-22
PRB4	1.43577	0.00357618
CCNB2P1	1.43551	9.47972e-09
CASR	1.4338	1.2861e-09
LINC02293	1.43361	0.00490253
GSX1	1.4336	0.0227298
NKX2-1	1.43267	0.000329851
MIR421	1.43265	7.86294e-05
FOXI3	1.43238	3.47139e-07
LHX1	1.43194	1.68953e-05
CIP2A	1.43098	7.52048e-104
RPL7P21	1.43065	5.34768e-09
CCNYL2	1.43063	1.29799e-06
RPL7L1P2	1.43024	0.00239475
FAM133FP	1.42972	2.47316e-06
AMELX	1.42805	0.000830549
AC237221.2	1.42717	0.000175167
AL078599.2	1.4257	0.0463346
RN7SL246P	1.42538	0.000260767
SCARNA18	1.42508	0.00216409
DEPDC1	1.42491	8.17335e-89
UGT3A2	1.42391	2.40632e-10
AC079416.4	1.42188	0.00260325
SLC17A6	1.42172	0.00862467
RN7SL47P	1.42112	0.00570325
MAGEA9	1.4204	0.0424301
CENPVL3	1.41984	0.0201528
AC243972.3	1.41963	0.00224889
EIF1AX-AS1	1.41882	1.01322e-05
COL9A3	1.41876	5.65101e-13
BX322639.1	1.4182	3.30665e-10
AL355802.2	1.41669	8.02882e-06
AC007319.1	1.41641	2.25316e-06
RN7SL381P	1.41632	7.95583e-16
SNRPGP18	1.41396	0.0311354
AC015522.1	1.41367	0.00118473
OR56A3	1.41274	0.000982425
KATNBL1P3	1.41256	0.00039108
PRSS37	1.4123	7.64503e-08
ZNF724	1.41184	6.53736e-52
LINC02250	1.41112	0.000238416
HERC2P8	1.40996	0.000186833
AL079343.1	1.40923	9.06684e-05
DCAF4L2	1.40906	0.00753074
CDH9	1.4078	0.000666315
HMGA1P1	1.40674	8.03359e-22
GAD2	1.40632	0.000291513
BMPR1AP1	1.40612	8.80372e-15
SCN2A	1.405	1.72742e-11
SNORA58	1.40455	1.6731e-05
ARHGAP29	1.40416	2.80476e-28
AL139274.1	1.40385	9.48473e-05
OLFM3	1.40378	9.10199e-07
RN7SKP163	1.40172	0.000204846
AL160281.1	1.40064	0.000269507
RNU6-652P	1.40033	1.50727e-06
AL133260.2	1.40029	6.08974e-05
MAGEC1	1.40021	0.00642112
AL035409.1	1.39978	1.08317e-07
AL133480.1	1.39977	0.000918542
SNORA2B	1.39886	1.95681e-05
MIR1296	1.39829	0.0225863
BTBD17	1.39812	5.43343e-05
AC096759.2	1.39764	0.00112627
CLEC2L	1.39683	4.57275e-10
RN7SL683P	1.39665	0.00813422
AP003086.2	1.39617	0.00127363
ASXL3	1.3954	2.78886e-11
PNOC	1.39495	3.28654e-08
AC027228.1	1.39438	0.000487171
FAM83D	1.39315	3.92323e-76
TSPEAR-AS1	1.39275	7.27181e-10
SPON1	1.39127	2.99278e-13
Y_RNA	1.38894	1.49754e-05
AC090589.2	1.38879	1.63899e-07
LINC02492	1.38869	0.000109448
RPS27AP10	1.38855	3.35733e-05
SNORD53	1.38844	9.48686e-05
AL023581.1	1.38796	0.021271
AL512785.1	1.38787	0.000430237
Y_RNA	1.38677	0.00025375
AC068790.6	1.38643	3.40484e-08
CLDN6	1.38498	2.0476e-06
FAM72B	1.38414	1.51492e-73
Z86062.1	1.38346	8.11283e-09
ZBTB45P1	1.38335	2.44724e-05
CKAP2L	1.38298	5.96097e-90
PEG10	1.38126	3.37282e-16
DHRS2	1.38014	1.03621e-10
HOXD12	1.38006	0.00389748
AC009630.2	1.37972	8.83544e-09
LINC00492	1.37955	0.0170758
AC106771.1	1.37884	0.0191685
RN7SKP287	1.37798	2.37521e-07
CTAG2	1.3773	0.020388
RNU4-80P	1.37601	0.0390828
TRHDE-AS1	1.37558	1.42416e-06
RNU1-11P	1.37547	0.000839044
ADAMTS16	1.37534	4.82302e-12
SLC6A11	1.37484	2.14848e-06
MIR181B2	1.37478	0.0291236
TAS2R50	1.37377	1.05288e-05
AC083805.2	1.37343	3.06367e-16
FGD5P1	1.37332	8.11283e-09
AL627311.1	1.37303	0.00146345
AL356277.2	1.37286	2.09929e-05
POU6F2-AS2	1.37211	0.00165649
AC126177.6	1.37175	7.3436e-09
RNU4-4P	1.37133	0.0351514
SEPTIN14	1.37002	3.67487e-05
AC000036.1	1.3677	6.26794e-06
AC007193.2	1.3668	4.92727e-05
HMGN2P27	1.36584	2.47623e-09
IQCJ-SCHIP1-AS1	1.36561	0.00297903
AC069542.1	1.36507	8.53192e-08
AL118556.1	1.36495	2.51331e-06
AC073050.1	1.36373	1.96759e-06
SLC38A4	1.36265	3.7496e-13
GLDC	1.36178	4.28632e-14
LINC01322	1.3616	0.00042681
LINC01606	1.36131	6.62088e-05
RNU6-998P	1.36036	0.0188355
AP000526.1	1.36021	1.17055e-07
AC015849.5	1.35884	1.4694e-30
AC022973.3	1.3584	3.61708e-06
AC074135.1	1.35729	1.05576e-11
LRFN5	1.35692	1.55905e-10
PAGE2B	1.35659	9.58055e-06
AC114763.2	1.3564	0.00508199
SNORA38	1.35627	1.76673e-06
MIR553	1.3557	0.000537489
SHOX2	1.35563	1.53602e-14
NDUFB4P1	1.35555	0.00975706
AC124916.2	1.35536	0.00861191
NAALADL2-AS3	1.35472	0.0469223
AC068481.1	1.35384	1.53461e-08
EYA4	1.35334	5.33042e-06
SOSTDC1	1.35168	5.62484e-11
AC093791.1	1.35025	0.0127396
AC116424.1	1.34956	0.000139578
LINC01666	1.34791	7.34703e-06
AC091987.1	1.34744	0.0165295
AC008810.1	1.34651	0.00436764
AL356320.1	1.3464	0.000101374
AC005546.1	1.34513	3.37625e-13
RAB1AP1	1.34347	1.56581e-11
OTOF	1.34304	1.34138e-14
AC112178.1	1.34283	0.0254871
AL356968.2	1.34181	2.99895e-15
MIR4500HG	1.34161	2.12669e-05
AL118556.2	1.3414	2.27622e-08
RNU6-126P	1.33984	3.15028e-06
RN7SKP237	1.33911	0.000223488
EFNA2	1.33895	9.74919e-07
FAM83B	1.33885	3.75808e-14
CCNE2	1.338	1.42012e-44
MIR548AA1	1.3378	7.54186e-06
TRIM49C	1.33721	0.037456
DPYSL5	1.33704	5.20718e-06
AL049692.1	1.33697	1.7317e-05
RNU5A-8P	1.33629	0.00134234
CU633967.1	1.33587	1.12583e-05
TRIM43	1.33562	1.03654e-05
HMGN1P37	1.3353	8.96649e-16
WT1	1.33497	1.9198e-11
HOXC13	1.33494	0.000179767
AC243829.5	1.33435	0.022355
LIN28A	1.33426	3.5744e-07
AL512637.1	1.33298	6.66304e-07
KC877982.1	1.3326	0.00312396
AC087362.1	1.33251	0.000449256
NUS1P1	1.33196	1.98734e-17
AC138392.1	1.3315	2.09097e-16
SCARNA23	1.33139	0.028812
AC092916.1	1.33093	0.0361672
RNA5SP268	1.3306	0.000567541
Y_RNA	1.33053	0.0142737
GPR50	1.3299	0.000918645
DAB1	1.32956	3.03912e-11
AC074375.1	1.3295	0.0458571
LINC01152	1.32942	1.07181e-07
AP000786.1	1.32824	4.40101e-13
MTCO2P15	1.32765	0.0429989
AP003072.2	1.32654	2.22679e-11
SLC66A1L	1.32643	2.22387e-06
ZNF716	1.32618	0.000529527
ESCO2	1.32577	1.98975e-63
AP001350.1	1.32569	7.15783e-12
AC012568.1	1.32558	0.0114455
SNORA19	1.32533	0.00162395
DLGAP5	1.32506	3.0892e-83
GCK	1.32504	9.7802e-12
CARS1-AS1	1.32398	1.5359e-09
NPY2R	1.3232	0.00149555
AC092969.1	1.32232	2.11249e-05
PLAG1	1.32127	1.99111e-15
CNTNAP4	1.32103	6.37373e-05
GPC5	1.32071	4.35843e-10
AC006971.1	1.32054	6.46194e-10
USP12-AS1	1.32049	0.0466123
CXADRP3	1.32039	3.82847e-05
AC007161.2	1.32006	0.00365059
AC007552.2	1.31975	1.11978e-06
RN7SL173P	1.3193	0.0454798
ADRA1B	1.3189	6.75674e-13
AC009248.2	1.31866	0.0377002
FOXE1	1.31843	5.3751e-05
MZT1P1	1.31771	0.0354093
AL138752.1	1.31748	9.65687e-12
ALG9-IT1	1.31706	0.00254469
AL450344.1	1.31694	0.0157135
TRIM48	1.31668	0.0302503
FABP9	1.31651	0.00186553
FO393419.2	1.31617	0.000936036
AC023403.1	1.31591	2.60944e-06
RNA5SP217	1.31464	1.39507e-06
AC022034.3	1.31453	3.87681e-07
DIAPH3	1.3141	2.51649e-70
AL031658.2	1.31401	0.000115153
PROKR2	1.31389	0.00163857
RNY3	1.31329	0.0328164
AL390334.1	1.31293	2.40785e-05
GINS4	1.3114	7.55461e-72
IGLON5	1.31126	1.17879e-09
RN7SL5P	1.31065	3.63068e-08
AC113191.1	1.30966	3.50533e-31
UBE2L2	1.30939	0.00449706
NEUROD4	1.30903	0.0265765
RN7SL507P	1.30816	0.0378624
AL355102.1	1.30758	0.00167475
GABRQ	1.30751	1.2478e-09
AC084783.1	1.30725	0.0028513
CACNA2D3-AS1	1.30703	0.000233859
PICSAR	1.30684	0.000150498
AL109946.1	1.30636	0.000357821
ZFHX4	1.30634	1.51613e-10
SNORA11B	1.30628	0.00157961
SNORA55	1.30572	1.04373e-12
POU3F2	1.30534	9.86709e-13
HMGB1P5	1.30506	1.11182e-11
SMC1B	1.30469	2.7488e-14
YWHAZP4	1.30363	1.17898e-17
LRRN1	1.30274	1.93188e-11
MIR30C2	1.30241	5.56907e-06
AP003467.1	1.3024	0.00546342
DCAF12L1	1.30176	1.79537e-07
RSF1-IT1	1.30174	4.72545e-09
LINC02820	1.30106	0.000249075
RN7SL258P	1.301	0.000210864
DNAJB6P1	1.29984	3.24461e-15
MIR186	1.29897	3.83416e-09
AC005702.2	1.2979	0.000214094
GNAT3	1.29635	0.033546
AC092620.2	1.29622	3.98321e-06
AC007906.1	1.29606	7.6023e-06
PNMA2	1.29472	2.724e-11
NUDT11	1.29468	4.66176e-14
SNORD116-18	1.29459	0.0290247
Y_RNA	1.29332	1.53768e-11
Y_RNA	1.29258	5.25576e-06
RPL21P32	1.29248	0.000305914
RNA5SP395	1.29236	0.00445803
USP24P1	1.29222	0.00639825
ADD2	1.29166	5.2575e-16
AC012370.1	1.29071	0.000480879
AC108676.1	1.29066	4.67342e-08
SIX2	1.29066	2.7075e-09
CBX3P3	1.29021	0.000702493
KCNK9	1.29005	7.47927e-10
ANLN	1.28926	2.02766e-73
SNORD73B	1.28922	2.33884e-08
AL034555.1	1.28839	0.00376901
RRAS2P1	1.28822	2.47991e-06
AP001610.2	1.28748	2.33632e-11
EFCAB14-AS1	1.28722	9.69548e-11
AC004147.2	1.28679	0.0294698
AC018878.1	1.28649	0.00576803
SOST	1.28543	4.34737e-07
AC022973.5	1.2847	8.01876e-14
C10orf88B	1.28361	5.54614e-09
RN7SKP296	1.28245	2.46601e-06
FBN2	1.28241	1.40023e-12
NXPH2	1.28208	0.000354481
ZNF849P	1.2816	4.70995e-10
Y_RNA	1.28148	0.0384865
AC068700.1	1.28055	2.73196e-08
AL133406.1	1.2805	2.72761e-06
TCL1B	1.28038	0.00017675
GUCA2B	1.2798	0.00298339
AL160262.1	1.27865	0.00300992
HSP90AB2P	1.27857	3.1333e-35
CAVIN4	1.27822	1.8954e-33
HASPIN	1.27794	3.5441e-79
FABP5P7	1.2765	1.14064e-09
LRRC37A9P	1.27583	7.12219e-19
AL512785.2	1.2752	0.000400983
AP001207.1	1.2735	4.27907e-05
AC105129.3	1.27306	0.000789852
CCDC144NL	1.27257	0.000211938
SST	1.27229	3.09373e-05
SHLD2P2	1.27104	2.18411e-06
KANK4	1.27064	5.08498e-13
MEIOC	1.27062	8.39459e-27
DACH2	1.26984	3.98934e-07
PIMREG	1.26981	1.11645e-63
LINC02831	1.26879	0.00256555
ARNTL2-AS1	1.26815	1.566e-05
DBF4P1	1.26759	4.91315e-25
AL589740.1	1.2672	0.00027496
AC092067.1	1.26661	0.000990439
AL021395.1	1.26648	0.0261705
AC006450.3	1.26605	0.017115
RN7SL751P	1.2659	1.80301e-06
BX322635.1	1.26579	1.49795e-05
TMEM14EP	1.26527	0.00567354
AL162385.2	1.26526	1.55038e-06
RAD51AP1	1.26448	1.66637e-77
AC093019.2	1.26431	0.0172551
AL136116.2	1.26413	0.00552095
SNORD116-27	1.26392	0.00925056
PRELID1P3	1.26386	4.01883e-07
CHL1-AS1	1.26308	3.92148e-05
AL356057.1	1.26302	0.00226274
OR7E99P	1.26197	0.00057933
ASNSP1	1.26133	0.000985851
CCDC177	1.26017	2.63856e-09
ZNF730	1.26012	8.24813e-13
RN7SL752P	1.25971	4.92995e-06
RPL6P24	1.25958	1.99315e-05
H3P33	1.25947	0.0465203
CHN2-AS1	1.25914	0.00503793
LINC01665	1.25819	0.032719
B4GALT4-AS1	1.25805	2.33336e-05
RNU1-124P	1.25776	0.000815304
KIF15	1.2576	1.1822e-81
SNORD9	1.2569	6.73864e-08
AL035401.1	1.25687	0.0249758
AC103853.2	1.25663	0.0199495
THRA1/BTR	1.25656	2.12029e-05
SRGAP3-AS3	1.25566	0.0163622
COL25A1	1.25517	1.48579e-09
RNA5SP323	1.25512	2.59671e-07
AC105383.1	1.25466	6.77252e-06
LINC00308	1.25461	0.0281578
RNVU1-2A	1.2546	0.00318419
AC104129.1	1.25429	2.66577e-05
SNORD116-24	1.25429	8.7083e-07
POU4F1	1.25255	2.3963e-09
ADAM21	1.25253	6.33734e-16
BUB1	1.25236	2.95569e-88
NTNG1	1.25228	2.59528e-09
RALGAPA1P1	1.25189	4.09209e-20
AC090241.2	1.25132	1.07056e-06
HERC5	1.25092	8.22004e-24
AC090971.3	1.25007	5.06357e-06
THAP12P7	1.25005	7.21955e-12
BUB1B	1.24993	2.15073e-89
CREB3L2-AS1	1.24988	0.00645914
MED12L	1.24957	5.37047e-16
CNR1	1.24882	7.70667e-10
TENM1	1.24857	2.70446e-07
CTSL3P	1.24846	0.00406288
ZNF460	1.24798	2.06188e-24
MACROD2-IT1	1.2478	0.0209507
RPL23AP17	1.2458	0.00339176
AC091133.5	1.24577	5.10531e-07
SYCP2	1.24512	5.49565e-15
KCNV1	1.24486	0.00012338
RPL7P25	1.24417	1.60915e-05
H3C8	1.24397	7.60224e-12
SUPT16HP1	1.24292	7.05735e-32
AC092112.1	1.24289	2.65096e-09
AC116049.1	1.24115	0.000608278
SNORA5C	1.24105	1.24867e-20
ZIC5	1.24101	0.00118379
ST8SIA6-AS1	1.24065	1.38944e-05
CR786580.1	1.23981	7.16283e-10
FIRRE	1.23971	2.93697e-10
AC089998.4	1.23958	0.00549246
Z68871.1	1.23953	5.20931e-27
AL589743.4	1.23806	8.59745e-06
AC007347.1	1.23773	8.09439e-05
AREG	1.23722	1.41993e-11
AC107909.2	1.23705	0.000292342
AC007954.1	1.23628	0.00638686
AP001172.1	1.23529	0.00597724
KCNH7	1.23492	1.30928e-08
LINC00379	1.23439	0.00689447
FOXM1	1.23409	2.64043e-65
AL512504.1	1.2334	4.91209e-07
THAP5P1	1.23287	5.26744e-14
RPL22P21	1.23259	0.0488966
RPL21P121	1.23213	5.82175e-05
SNORA22C	1.23203	0.00164972
RNU4-24P	1.23193	0.0466879
SMC4	1.23171	1.54396e-54
PANCR	1.23126	0.00984048
LINC02577	1.23125	1.47136e-06
AP005205.3	1.22982	1.78221e-05
TRIM49	1.2294	0.0167531
ATAD2	1.22931	3.49439e-62
AC092685.1	1.22919	2.25824e-07
RPL7P14	1.22888	0.000272717
EIF3FP1	1.22886	2.94604e-09
AL355073.1	1.22872	0.000807144
CDC7	1.22858	8.09024e-70
AC119744.1	1.22823	1.18904e-05
AP000320.1	1.22704	7.52314e-08
LRCH2	1.227	1.03963e-14
EPN2-AS1	1.2269	1.5306e-08
AMY1B	1.22665	0.000798548
AC007956.2	1.22635	3.97271e-08
NPTN-IT1	1.22595	8.24977e-16
PTGES3P3	1.2251	3.50174e-11
RNU7-3P	1.22492	9.56684e-06
KIF18A	1.22447	1.32079e-81
KLK7	1.22436	9.88388e-07
HMX3	1.22424	0.0140768
TPTE	1.22407	0.00897504
LINC01667	1.22385	0.0132269
AGGF1P3	1.22367	3.01568e-06
SNORD11	1.22342	1.30571e-07
CHRNA7	1.22327	5.22686e-13
SNORA73	1.22307	0.000656459
AC136424.2	1.22216	0.0140418
AC073592.6	1.22162	0.0302251
ANKRD33B	1.22144	9.24205e-15
DEPDC1B	1.22122	8.95827e-55
LINC01266	1.22016	2.62959e-05
AC105460.2	1.21996	0.00023744
LINC01776	1.21962	0.0183078
AL592114.3	1.21941	8.43639e-05
AC087620.1	1.21882	4.913e-05
TTK	1.21861	2.25253e-62
ECT2	1.21804	2.52333e-63
AC103808.3	1.21711	0.0177616
AC234775.2	1.21692	3.86794e-10
AP000753.2	1.21654	1.78217e-05
AL645949.2	1.21625	0.00517724
AC093019.1	1.21614	2.5216e-06
AC133473.1	1.21608	4.77248e-06
Y_RNA	1.21544	0.0292726
GK3P	1.21526	0.000210174
AL355297.1	1.21477	0.00121968
LINC02338	1.2145	0.00207689
RPS3AP3	1.21443	0.000540028
AC079866.2	1.21419	0.000385484
AL031674.1	1.214	0.00192455
NADK2-AS1	1.21374	2.65121e-11
E2F8	1.21373	5.6383e-63
RNVU1-18	1.21336	0.0130142
AC015982.1	1.21333	2.85468e-07
CRACD	1.21326	2.07201e-26
AC020934.1	1.21311	2.27294e-05
H2BC17	1.21271	1.18049e-17
MAPK10-AS1	1.21194	0.00277505
AC012354.4	1.21164	6.76205e-06
AC016542.3	1.21118	0.00052616
CENPE	1.21098	1.03138e-63
CRPPA-AS1	1.20933	1.50057e-07
MIR4742	1.20925	0.00149038
AC009994.1	1.20914	0.000206746
AC007001.1	1.20864	0.0024492
IGF2BP2	1.20844	7.16522e-12
PCDH11X	1.20799	3.08083e-07
AC009303.1	1.20774	0.000646991
NDUFAF4P4	1.20752	0.0314293
PCDHA11	1.20743	9.76964e-07
TREML2	1.20692	7.84991e-09
AC100872.2	1.20631	0.000508673
TRIM43CP	1.20606	0.00585466
BRCA2	1.20542	6.98805e-66
AC013410.2	1.2054	8.05266e-05
HNRNPCP2	1.20528	2.68545e-19
AL591848.1	1.2049	0.000728575
AC008395.1	1.20474	0.000130088
THUMPD3P1	1.20461	0.00169202
VCAN-AS1	1.20428	4.29558e-05
Y_RNA	1.20391	0.0143704
KNL1	1.20379	1.53937e-65
LIN28B	1.20283	4.00189e-05
SCG3	1.20248	2.25947e-07
CNMD	1.20244	0.000274177
AC007406.1	1.20217	0.000113534
AL391097.1	1.20145	0.000168345
RPL21P99	1.20086	0.017096
NCOA7-AS1	1.20045	0.0330376
BMP3	1.19862	3.25549e-09
HMMR	1.19817	1.81409e-56
HSP90AA6P	1.19706	1.96949e-12
AC073578.1	1.19664	0.00135874
CENPI	1.1966	1.99443e-80
MAPRE1P1	1.19659	1.18929e-08
MGAT5B	1.19651	8.37663e-10
LINC02672	1.19583	0.000921658
LINC01876	1.19572	3.6309e-07
AC016910.1	1.19541	0.0284326
SNORD70	1.19433	0.0028753
PRKCE-AS1	1.19396	0.0377975
HIGD1AP16	1.19372	1.94601e-05
ADCY8	1.19353	0.000870252
LINC02154	1.19341	1.62777e-08
GRIK5	1.1932	8.04987e-12
SNORA71D	1.19305	0.000174198
RN7SL236P	1.1917	7.40561e-08
LINC02408	1.19112	1.49001e-09
GNG4	1.19038	1.31078e-10
AL162411.1	1.19016	2.69728e-09
AC012085.1	1.19002	9.76134e-15
AC115621.1	1.18989	0.039728
COL4A4	1.189	1.19544e-12
RNU6-1043P	1.18846	0.00472912
AC104806.1	1.1879	1.68357e-05
UCP1	1.18734	1.39144e-08
ZDHHC20P4	1.18732	1.22681e-10
AF186192.2	1.1871	7.52598e-09
MIR196A1	1.18666	0.000141719
KCNK2	1.18643	1.36789e-07
AC091046.1	1.18601	0.00229413
AC012501.3	1.18598	5.46033e-05
AC117386.2	1.1849	0.000898599
CCNA2	1.18486	5.42633e-81
LVRN	1.18442	1.06162e-14
DPEP3	1.18433	3.7367e-07
PPFIA2-AS1	1.18393	0.000156009
RNU6-795P	1.18366	0.00081724
AC024901.1	1.18337	4.34137e-06
AC132219.1	1.18305	5.69119e-07
RNU4ATAC11P	1.18283	0.0130471
AL121787.1	1.18271	7.11444e-05
SNORD116-4	1.18247	7.39344e-11
AC127002.1	1.18216	3.60948e-06
AC010729.2	1.18089	0.00627152
RNU4-25P	1.17981	0.00459394
AC135068.2	1.17955	0.0040557
FAM72A	1.17909	2.61013e-54
SNORA84	1.17907	0.000217573
AC092120.1	1.17846	0.00246575
CLCN3P1	1.17817	1.52111e-06
AL109614.1	1.17712	2.17222e-12
RNVU1-28	1.17703	0.00582366
LMO1	1.17678	1.07578e-06
AC104407.1	1.17603	0.0205152
Y_RNA	1.17583	0.0161421
LDHAP3	1.17568	9.19003e-18
PROK2	1.1756	4.74045e-07
Y_RNA	1.17532	1.27153e-06
KCNQ5	1.17505	7.49738e-09
AC009237.8	1.17505	2.12007e-08
TRDN	1.17468	1.307e-05
LINC00355	1.17468	0.00304653
TMPRSS11GP	1.1735	0.0320529
AC093416.2	1.17327	1.95152e-05
AC106707.2	1.17298	0.0193117
ETV5-AS1	1.17275	2.65878e-06
HPDL	1.17236	1.45455e-14
DMRT1	1.17148	9.62231e-09
AP005136.1	1.17138	0.000163592
HMGB1P10	1.171	1.52982e-11
ANKRD62	1.17097	1.53511e-07
AC025918.1	1.17078	1.30613e-05
AC009812.3	1.17013	3.35234e-18
CKS1BP3	1.17008	3.50745e-06
THRAP3P3	1.17001	1.6014e-07
EIF1AXP2	1.16995	0.0447109
AK4P1	1.16964	1.25601e-13
LSM12P1	1.16964	1.1222e-16
AC120036.1	1.16959	1.77127e-05
AC003035.2	1.16958	1.96494e-05
AC019183.1	1.16953	0.0227298
RPL22P12	1.16931	7.12366e-12
PDE11A-AS1	1.16893	0.00198679
GPC3	1.16883	3.01515e-10
MELK	1.16866	1.37855e-77
AC011611.5	1.16847	6.81195e-08
RN7SL16P	1.16817	0.00120355
AC018730.1	1.1679	0.0171385
LINC01414	1.16771	0.00471003
TAFA4	1.1657	3.6124e-06
SCML2	1.16556	1.17244e-22
KIF14	1.16527	1.74072e-58
AL096712.1	1.16433	0.00430151
SNORA75	1.16419	9.96548e-05
AC027544.2	1.16279	2.1956e-06
MIR544B	1.162	0.00469162
TUBB2B	1.16006	1.1913e-07
RNU6-583P	1.15989	4.14825e-07
AC093722.1	1.15986	0.00230474
DDC	1.15975	3.29024e-06
CFAP61-AS1	1.15949	0.000560006
AC016629.2	1.15931	2.92665e-05
OPRK1	1.15886	2.66395e-08
AL355483.2	1.15868	0.0042674
LHX2	1.15788	4.94094e-09
DUXAP7	1.15652	0.00142586
AC006460.1	1.15641	1.87106e-08
NKAIN2	1.15631	2.65446e-08
FAM41C	1.15596	0.00149453
NEIL3	1.15586	2.99755e-55
KRTAP2-3	1.15569	4.77981e-06
LINC00534	1.15516	0.000227402
POMK	1.15489	8.04966e-21
RN7SL732P	1.1544	0.0106898
LINC00707	1.15417	2.66102e-05
AC069499.2	1.15413	5.27691e-14
LBX1	1.1541	0.0104498
LRRTM4	1.15378	1.0742e-06
RRM2	1.15319	5.10652e-48
AL159972.1	1.15316	4.28701e-05
HIF3A	1.1531	3.24367e-08
AD000813.1	1.15269	9.50452e-07
POLQ	1.15251	2.15475e-57
SHROOM3-AS1	1.15246	1.61008e-08
SNORA37	1.15166	0.000892867
AL121957.1	1.15144	2.40618e-05
HDX	1.15128	4.87762e-14
GFRA4	1.14929	0.00903292
AC092881.1	1.14895	1.24469e-07
MIR924HG	1.14871	1.25534e-18
AL136115.1	1.14842	1.06699e-07
GRK5-IT1	1.14811	0.00557269
AC006206.2	1.14756	0.00015315
PRSS1	1.14682	2.71221e-05
FBXO5	1.14646	2.58942e-87
CEP170P1	1.14547	1.85616e-10
AC005520.3	1.14545	1.33762e-05
ST6GALNAC5	1.14539	7.84492e-11
AL512326.3	1.14505	6.27302e-05
RPL6P6	1.14482	2.41572e-05
SNORD67	1.14435	1.28646e-06
RPL37P18	1.14421	0.00402334
MAD2L1	1.14416	9.40033e-65
ZBED6	1.14408	5.95637e-15
LRRC37A15P	1.14382	1.53557e-14
AC005550.2	1.14335	0.0184868
TOP2A	1.14247	1.49317e-58
AC090971.5	1.14228	2.67998e-05
AL355613.1	1.14171	0.0197335
FIGN	1.14136	3.03839e-18
YBX2P2	1.1413	7.96651e-08
YWHAZP6	1.14084	1.22321e-16
MIR3153	1.14076	2.38775e-09
AP005057.1	1.14058	0.0123735
AC132825.4	1.1405	0.0111444
KCNT2	1.13958	1.44041e-08
MYG1P1	1.13948	0.0309008
AC079950.1	1.13942	0.000282516
WDHD1	1.13916	1.55889e-108
RPL37P12	1.13819	4.37299e-09
BRIP1	1.13815	7.64854e-64
ORC1	1.13758	1.95877e-68
EXO1	1.13757	8.67388e-63
AF240627.1	1.13724	0.0474864
H2BU2P	1.13649	6.57726e-05
RNU6-1209P	1.13644	0.000261598
AC008277.1	1.13609	7.51865e-06
CLDN19	1.13557	0.000284267
KCNMA1-AS3	1.13452	0.000360317
YWHAZP3	1.13417	2.23388e-24
MYLK-AS2	1.13396	0.00255908
RNU105B	1.13339	0.0367496
AC027237.1	1.13329	0.000160607
RN7SL230P	1.13287	0.00548932
ERCC6L	1.13266	2.75568e-71
NPM1P37	1.13223	6.92485e-15
RAD54L	1.132	5.98747e-66
AL136307.1	1.13183	2.17783e-06
MIR3174	1.13181	0.00174763
AC243919.2	1.13151	0.000548513
AC017048.3	1.13121	0.000104315
PRSS3P1	1.13117	0.00753381
ZNF887P	1.13111	1.77098e-29
ANKLE1	1.13104	6.91066e-15
HMGN2P35	1.13096	5.5188e-05
CHODL-AS1	1.13086	0.015206
ZNF663P	1.13033	4.0911e-05
Y_RNA	1.13018	0.0088544
ZNF367	1.12999	7.34086e-55
LRP2	1.12974	3.28772e-06
USP37	1.12941	1.28567e-42
OR7E13P	1.12936	0.000530534
AC099778.2	1.12925	2.63951e-07
AC104982.2	1.12868	0.000716694
PLXNA4	1.12831	9.17692e-09
AC007128.1	1.12746	1.58049e-08
MIR3657	1.12673	0.0145406
LAMC1-AS1	1.12668	5.52478e-14
H3P9	1.12643	0.00636444
KCNH5	1.12625	6.71409e-06
AC010261.1	1.12621	0.00102089
TENM3	1.12606	6.21631e-09
AC006058.4	1.12595	0.00102484
IFIT1B	1.12536	3.20169e-05
CBX5P1	1.12519	5.35853e-05
AP003696.1	1.125	0.000508173
AL034349.1	1.12476	0.00749939
AC103923.1	1.12404	9.24674e-14
RASA2-IT1	1.1236	0.0159819
RPS15AP13	1.12329	0.0475471
KIF11	1.12274	3.39636e-75
CARD18	1.12232	0.0172188
SI	1.12221	0.0228668
AL358216.1	1.122	0.000168229
EREG	1.12197	1.40188e-06
RN7SL665P	1.12191	0.00475299
C18orf54	1.12169	4.912e-48
TMEM151A	1.12117	5.36392e-07
AL627308.2	1.12067	0.00132187
FGF12-AS2	1.12061	0.000200689
AP000811.1	1.12008	1.1721e-06
CXXC5-AS1	1.11948	5.34335e-07
AC005381.1	1.11901	1.63524e-05
ANKRD18B	1.11891	1.86531e-05
AC022960.3	1.11881	0.0271967
AL513412.1	1.11861	0.00614141
FBXW7-AS1	1.11828	0.00189123
AP000897.1	1.11783	0.0258891
PRKDC	1.11775	3.24252e-58
IPO7P2	1.11772	5.58485e-11
AC091231.2	1.11708	0.000488932
BNIP3P17	1.11627	5.02895e-06
NOL4	1.1158	3.31879e-06
AC112493.1	1.11553	0.000505747
AC069499.1	1.11528	6.24818e-24
LDHAL6FP	1.11465	6.60647e-06
AP003357.1	1.11421	0.00420038
RNU6-444P	1.11407	0.00837396
LINC02594	1.11407	2.619e-07
RPL22P23	1.114	0.00869138
SALL3	1.11373	0.00198001
AF107885.2	1.11341	0.0167693
CENPF	1.11334	2.09318e-56
AARD	1.113	2.92076e-07
AC105389.2	1.11241	7.04027e-06
KCNS1	1.1122	1.25227e-10
ZNF770	1.1113	5.36886e-33
RNY3P13	1.11115	0.0158637
GPR26	1.11111	0.000228954
RNU2-63P	1.11066	0.000255567
PTPRG-AS1	1.10994	3.914e-12
Y_RNA	1.10962	0.0136682
AL365356.1	1.10947	1.27181e-06
AP001893.1	1.10871	6.87238e-10
TSPEAR-AS2	1.10823	7.0452e-07
AC009563.1	1.10795	2.39567e-05
LHX3	1.10773	0.0150746
AC090515.4	1.10767	0.000120865
CDC42P3	1.10742	5.92803e-06
AC007848.2	1.10742	0.000601961
AL357873.1	1.10666	0.0406894
LDHAL6A	1.10656	1.93192e-08
SELENOOLP	1.1065	0.00238886
KIRREL2	1.10649	8.49202e-08
SNORA74C-1	1.10632	0.0336534
AC078778.1	1.10583	2.33972e-08
PRRT4	1.10523	9.10101e-09
ANKRD20A18P	1.10495	1.10057e-07
LINC00523	1.10442	0.0105816
PWRN1	1.10394	0.000425396
MESTP3	1.10371	3.46729e-08
AGMO	1.10346	3.54203e-06
PRKAR1B-AS2	1.10298	0.000132532
ZNF492	1.10276	1.03492e-09
Y_RNA	1.10247	0.00578207
GAPDHP49	1.10242	0.00111574
AL023284.2	1.10229	1.27198e-05
KIF23	1.10127	7.31649e-74
ZNF695	1.1011	6.41631e-38
MIR2052HG	1.10088	0.00011888
HS6ST1P1	1.10061	2.59627e-10
ZBTB8B	1.10047	3.88779e-13
AC233976.1	1.10011	0.000155855
AC012150.1	1.10009	0.000139931
RPS13P4	1.09944	0.0180744
VN1R84P	1.09928	2.02324e-06
AC011406.1	1.09924	0.0163643
AC079160.1	1.09919	0.00266352
TUNAR	1.09913	0.000131162
AC124312.4	1.09885	0.00324179
ZNF334	1.0977	1.67908e-08
FANCB	1.09759	6.49103e-53
ZDBF2	1.09728	2.37991e-10
Z98752.2	1.09721	5.03045e-05
WDR17	1.09705	3.91721e-08
AF250324.1	1.09701	0.00596145
AC069277.1	1.09695	0.000428378
AC021237.1	1.09693	0.00430974
NCAPG	1.09672	9.67965e-55
BZW1P1	1.09636	1.75293e-07
LINC01602	1.09629	0.00052521
SNX6P1	1.09626	1.05753e-07
UCHL1	1.0962	1.12068e-07
AL121952.2	1.09611	0.00278748
DTD1-AS1	1.09589	0.0125181
NDST4	1.09528	0.000443175
AC073333.1	1.09472	5.20092e-12
POU5F1P5	1.09464	0.00285363
AC011092.2	1.09422	0.0120837
AC114982.1	1.09412	0.0118223
AL445305.1	1.09398	8.5982e-13
SMG1P1	1.09392	4.21655e-14
TTPA	1.09382	4.07002e-08
AC110597.1	1.09339	3.04805e-07
AC072039.1	1.09326	0.000633843
ENO1P2	1.0922	0.00152684
AL360169.1	1.0919	0.0441045
MESTP1	1.09168	2.08862e-11
ARHGEF3-AS1	1.09167	0.0327311
SNORA51	1.09165	0.000299327
BTF3L4P2	1.09105	1.43868e-21
EZHIP	1.09086	0.00123549
RN7SL508P	1.09051	0.0423427
NRG3	1.09031	2.65518e-05
LRRC14B	1.0901	6.75199e-11
NCAPG2	1.08974	2.08825e-89
SGO2	1.08901	1.74072e-58
AP000753.3	1.08897	0.00596148
BNC1	1.0884	0.000133903
AL021068.1	1.08837	6.32122e-05
AC137834.2	1.08827	5.5017e-09
AL160191.3	1.08805	0.0282175
USP1	1.08798	1.10277e-93
RPS6KA2-IT1	1.08795	1.78156e-11
FGF11	1.08739	1.27666e-12
AL355304.1	1.08723	1.38626e-08
SNORA11F	1.08709	4.14761e-17
POU3F3	1.08703	0.00420827
SIX3	1.0868	1.27496e-05
SEPTIN10P1	1.08678	4.08044e-10
MAB21L1	1.08659	9.27837e-07
ZNF229	1.08655	1.05857e-07
ELOVL2-AS1	1.08632	0.000870769
TYMS	1.08596	1.40159e-55
CSPG5	1.08582	5.92062e-17
SNORA30	1.08563	0.0102304
SIX6	1.08551	0.0148289
TMEM151B	1.08549	3.15716e-12
NCAPH	1.08518	7.91283e-70
ATXN8OS	1.08512	0.00125891
AL136360.1	1.08488	4.02759e-07
CDCA2	1.08475	1.62429e-45
RPL9P30	1.08446	0.00240142
AC012354.7	1.08353	6.83335e-05
ATOH1	1.08352	0.00275407
EIF1P4	1.08312	0.000126336
AL513123.1	1.08299	0.00942987
AC139792.2	1.08274	0.0292424
UBE2V1P1	1.08257	2.30053e-06
TPX2	1.08201	6.57977e-49
NLRP7	1.08142	4.84822e-07
AC044781.1	1.08129	0.0022566
MAJIN	1.08121	1.72833e-08
ZNF98	1.08073	5.56208e-05
CDH6	1.08064	2.12279e-10
AC064852.1	1.08035	0.00237102
AC093155.2	1.08025	5.51375e-07
MAP3K15	1.08022	1.1447e-10
DDI1	1.07997	0.0411772
APLP1	1.07996	6.59318e-12
SNORD116-6	1.07988	0.0103771
RACGAP1	1.07955	9.81635e-90
YTHDF2P1	1.07943	4.54828e-08
AL355075.4	1.07922	2.87055e-05
ARHGAP11A	1.07888	3.29915e-67
TAS2R31	1.07883	5.87295e-11
AL590233.1	1.0786	0.000600523
AC005828.1	1.07787	0.00867939
RNU6-1285P	1.07761	0.0252529
AC097534.1	1.07621	5.97046e-13
ARL14EPP1	1.07604	2.38498e-07
TMEM108	1.07577	1.06049e-09
CGB2	1.07478	0.00344982
AC016866.2	1.0745	0.0367496
HMGN1P36	1.07419	3.05112e-20
AL353593.2	1.07381	1.29624e-09
SNHG31	1.07381	3.75261e-13
RPL7AP65	1.07313	6.0543e-05
AC060809.1	1.073	0.00158735
AC010789.1	1.07299	9.23923e-05
TENM3-AS1	1.07299	6.75684e-06
AL731563.2	1.07211	0.00350914
LRRN3	1.07204	1.09946e-11
AC009268.1	1.07153	0.0165306
MIR4477B	1.07151	0.00555489
IFNWP19	1.07085	6.78166e-06
AC110491.1	1.07083	2.94518e-05
AL589990.1	1.0708	0.00125084
TET1	1.07026	3.65377e-30
Y_RNA	1.07006	0.0024488
CYCSP52	1.06991	0.000291918
CYCSP38	1.06979	0.00198575
AC114748.1	1.06964	8.67817e-06
AC243428.1	1.069	0.00231669
MIR5581	1.06896	7.43353e-07
AL591135.1	1.0688	8.08347e-19
AC092535.3	1.06854	0.000151329
DSCR4	1.06849	0.00280086
DNA2	1.06822	7.79559e-62
AC007938.2	1.06798	3.45749e-14
POSTN	1.06789	4.43259e-12
FCF1P5	1.06767	0.000260614
BNIP3P24	1.06763	2.38533e-06
SNORD12C	1.06709	1.88694e-05
NBAT1	1.06703	4.49741e-08
STEAP1B	1.0668	3.55461e-11
AC007601.2	1.0665	0.0308307
RNF182	1.06619	2.1728e-07
MCTS2P	1.06566	1.79697e-26
ATP13A5-AS1	1.06557	0.000151022
GTF2IP1	1.06542	4.96946e-05
AL606490.8	1.06532	0.00550522
LMO3	1.06459	6.94704e-06
AC107021.1	1.06455	3.23918e-06
AL354890.1	1.0644	0.000559297
AC026369.1	1.0639	7.73895e-07
RC3H1-IT1	1.06324	0.000756518
ERVFRD-3	1.06317	1.8654e-06
AL132656.3	1.06243	2.72256e-05
Z99129.1	1.06203	2.57022e-05
GABRA2	1.06094	0.000126118
TSEN15P2	1.06052	0.00133353
RN7SL459P	1.06014	0.00875052
AC010320.2	1.06006	3.89382e-06
GAP43	1.05992	5.50837e-08
BEX1	1.05956	6.40462e-08
PCDHA12	1.05938	1.88735e-05
AL356801.1	1.05917	1.5439e-09
AC007151.1	1.05894	0.00815263
HEPACAM2	1.05876	0.000249192
ANKRD20A5P	1.05841	3.07905e-09
FGF5	1.0583	7.49066e-06
OR11H13P	1.05798	0.000718492
NKAIN1	1.05778	3.17768e-10
ADGRF2	1.05773	1.04337e-06
BMP2	1.05765	3.46016e-11
PRIM1	1.0573	5.01708e-65
DPYD-AS1	1.05683	0.00763775
DEK	1.05673	1.15618e-71
TMEM178B	1.05618	1.21425e-07
SYT13	1.05585	3.6447e-07
PBK	1.0558	1.39673e-36
HMGN2P17	1.0556	1.34636e-07
RGS17P1	1.05523	8.88116e-09
UNC13C	1.05478	1.98902e-06
FAM3D-AS1	1.05443	1.08416e-05
KLK6	1.05441	7.43912e-06
B3GAT2	1.05435	4.2554e-21
MIR573	1.05405	8.98692e-09
AL590762.4	1.05384	0.00270367
FGF12-AS3	1.05364	0.00472928
WASHC5-AS1	1.05323	9.23185e-12
HAUS6P3	1.0532	2.05083e-06
KIF20B	1.05299	2.31363e-59
TCF7L1-IT1	1.05245	0.000130754
AC020611.2	1.05243	0.00460121
MKRN7P	1.05229	0.00291952
BARX2	1.05217	2.42723e-08
AL157384.1	1.05183	2.58828e-06
TNPO1P1	1.05179	1.51565e-06
OIP5	1.0512	8.57595e-52
AC008507.2	1.05097	0.00026114
AC130371.1	1.0509	2.2414e-05
ZNF488	1.05002	3.64523e-09
RNU6-431P	1.04981	2.80641e-05
SNORD116-2	1.04967	0.0107434
SUMO1P3	1.04944	4.9396e-19
SNORA46	1.04918	0.000507185
MT1H	1.04904	1.25237e-08
HMGB3P4	1.04895	6.88133e-06
Y_RNA	1.04859	0.000197009
NEURL1	1.04852	9.35455e-10
AC007448.3	1.0485	0.0126344
LINC01140	1.04838	1.95427e-13
AC021087.2	1.04827	3.36334e-13
PGAM1P4	1.04787	1.69399e-06
ZBTB8OSP1	1.04733	0.0135702
AL445187.1	1.04671	4.5153e-10
PPFIA2	1.04653	1.0669e-09
AL451142.1	1.04578	1.09494e-12
ARHGAP15-AS1	1.04543	0.0299703
AC022973.2	1.04482	0.00201348
SNORA20	1.04476	5.69373e-06
AC021744.1	1.04467	0.0301535
AC093849.1	1.04447	0.00266888
AURKA	1.04433	1.38095e-48
MMS22L	1.04423	1.15251e-55
SGO1	1.04359	2.55763e-46
AC012150.2	1.04346	0.0342785
SNORA22	1.04296	7.12759e-07
FUT9	1.04293	2.50638e-05
GRM7-AS3	1.04277	0.0275963
UNC13A	1.04269	3.82035e-09
RN7SL382P	1.04247	0.0163958
LINC01694	1.04228	9.23122e-09
MIR4755	1.04206	0.0453935
LINC00165	1.04203	0.0499896
LETM1P2	1.04188	6.01452e-07
NSA2P5	1.04179	4.49449e-09
AL354726.1	1.04167	2.13482e-05
AL512306.3	1.04153	4.69694e-09
AC021678.2	1.04071	0.000638544
MIR1915HG	1.0404	3.79249e-10
AL136988.2	1.04028	6.17313e-08
PRR11	1.03982	7.47618e-49
AL603840.1	1.03966	0.0011843
PASD1	1.03949	0.0161529
GINS1	1.03947	3.78268e-69
RN7SL45P	1.03946	0.000178374
HMGB1P19	1.03928	6.98977e-06
AL133370.1	1.03891	8.97323e-05
AC073657.2	1.03881	6.75597e-05
RIPPLY2	1.03871	0.00888951
IFIT1	1.03834	7.1158e-12
EPHX4	1.03829	6.43599e-15
RNASEH1P1	1.03727	0.0117028
SETP21	1.037	9.7906e-08
AP003108.4	1.03689	3.37545e-06
AC009686.1	1.03675	0.00160134
MCM8	1.03642	2.56978e-73
AC008659.1	1.03636	0.00124559
GPR52	1.03597	0.00121725
AC022150.3	1.0357	7.40312e-06
PDE3B	1.03491	2.32699e-13
LDHAP7	1.03482	1.83094e-14
AC079780.1	1.03472	8.53979e-07
ARL4AP5	1.03453	2.05336e-09
WASF1	1.03441	4.27261e-22
TAS2R64P	1.0343	6.50798e-06
AC134775.1	1.03424	4.32908e-05
KIF4A	1.03402	2.80757e-62
RNU6-1005P	1.03392	0.0200707
RN7SKP96	1.03387	0.0402807
CARNMT1-AS1	1.03374	8.38268e-08
MEMO1P1	1.03359	4.34966e-16
LINC00648	1.0335	0.00415849
TINAG	1.03314	0.0108024
AC073365.1	1.03296	0.0189714
AC087276.2	1.03259	5.33278e-08
PDCL2	1.03248	0.00159246
IL1RAPL2	1.0323	6.58634e-08
AC134669.1	1.03199	0.00655545
AF241728.1	1.0319	1.31192e-05
AC104164.1	1.03189	0.0167493
LINC01366	1.03148	2.46946e-06
HMGN1P8	1.03128	0.000160714
HBQ1	1.03108	1.07296e-06
RMRP	1.0306	0.000997672
MIR374B	1.03051	0.00536065
AVP	1.03045	0.0133531
AC007431.2	1.03034	0.0321
CDCA8	1.0301	6.99748e-54
SLX1A-SULT1A3	1.03003	5.48771e-07
RASL10B	1.03001	2.8302e-15
AC112206.3	1.02987	0.00820069
AC007362.1	1.0298	1.46788e-05
AC093909.1	1.02958	3.71228e-17
DEPDC1-AS1	1.02956	6.09166e-14
TMSB15B	1.02952	2.97832e-19
AL445490.1	1.02926	8.49045e-10
SPC25	1.02891	6.09449e-49
HMGA2-AS1	1.02816	3.67178e-10
MYT1	1.02795	2.39041e-05
RBMS1P1	1.02787	3.22252e-12
CHL1	1.02717	1.10172e-06
AL662899.2	1.02677	8.90185e-21
Y_RNA	1.02634	5.81036e-07
KIF5C	1.02632	1.97835e-12
AL662791.1	1.02612	4.05113e-16
AC012363.1	1.02609	0.0197083
GJA1P1	1.02595	4.40067e-06
PHC2-AS1	1.02588	4.81342e-09
AF279873.1	1.02554	8.40122e-08
RNU6-856P	1.02547	1.54731e-06
DIRC3	1.02545	2.18184e-11
AC005076.2	1.025	0.00740355
SINHCAFP2	1.02465	3.20557e-12
SLC7A11-AS1	1.02425	4.70357e-07
MAN1A2P1	1.02381	0.00354559
SHPRH	1.02365	2.10201e-24
OLA1P1	1.02363	1.53242e-20
AP002784.1	1.02356	4.73906e-08
PCDH8	1.02348	0.00104572
AL359955.1	1.02299	0.00264301
MAPK6P3	1.02282	1.00182e-05
AL357033.2	1.02273	0.00502998
FOXD1	1.02236	9.88147e-06
HMGN1P12	1.02186	0.00493961
CACNA2D1-AS1	1.02169	0.0291368
ARX	1.02112	0.0011661
SRGAP2D	1.02085	2.16326e-09
LINC01224	1.02052	2.84904e-08
ADAM21P1	1.02028	0.000105165
KCNIP1	1.02013	7.26438e-09
AC013549.4	1.01953	0.026315
VAX1	1.01942	0.00038664
AP000751.1	1.01937	0.032137
AC068790.1	1.01898	0.000157854
BEND4	1.01842	3.40734e-07
AC022960.1	1.01833	8.22782e-05
Z93403.1	1.01831	0.00229294
AC005070.2	1.01826	0.00537002
AC037479.1	1.01774	0.00358523
LATS2-AS1	1.01772	0.0444237
ATAD5	1.01759	5.90882e-55
DUTP2	1.01754	9.9418e-05
RSPO4	1.0174	4.23378e-05
MKI67	1.01735	3.67355e-52
RPL6P2	1.01735	0.000129981
MCM4	1.01734	3.99845e-67
YBX1P10	1.01724	5.99025e-26
AC005540.1	1.01719	8.06303e-08
AC025884.1	1.01648	3.99973e-05
PSMA2P2	1.01639	0.000435668
TCERG1L	1.01581	1.88826e-06
SHANK2-AS2	1.0158	0.00688464
GRB7	1.0158	1.20739e-14
RNVU1-19	1.01543	0.00017345
AC011458.1	1.01514	1.28428e-08
IMPG2	1.01496	6.6475e-12
SNORA80A	1.01433	0.0110459
RPL36AP41	1.01406	0.00225893
AC008443.6	1.01398	1.96963e-07
NPM1P19	1.01393	8.04565e-07
CENPCP1	1.01344	4.58535e-08
Y_RNA	1.01289	0.000120834
RPL12P31	1.01267	0.012397
AC010735.1	1.01254	0.000397752
LHX1-DT	1.0121	0.00104045
COQ10BP2	1.0117	0.00978973
RN7SKP180	1.01141	0.00582366
AL713922.2	1.01113	1.50185e-06
ZMAT4	1.01109	1.7681e-06
AC106799.3	1.01061	0.0316889
GPC5-AS1	1.01032	0.000632204
INA	1.01024	1.61654e-08
RN7SL711P	1.00999	0.0132697
AC010333.1	1.00929	0.00714444
INHBE	1.00924	7.47682e-10
HMGB1P6	1.0087	8.30335e-10
RNU6-195P	1.00842	0.00105019
TSHR	1.00836	3.15515e-06
ADGRG6	1.0082	6.57253e-14
PRSS44P	1.0081	2.56142e-06
IFNL4	1.0078	0.0031697
ZDHHC4P1	1.00779	0.000986992
ONECUT2	1.00752	4.95716e-09
LINC01416	1.00725	0.00621286
SCARNA4	1.00718	0.0015018
HSPD1P11	1.00657	0.000121724
AC078906.1	1.00639	0.00116126
AL133227.1	1.00629	5.08041e-08
FO680682.1	1.00595	4.01987e-06
ZNF878	1.00556	1.15479e-19
AC108693.1	1.00503	0.00247157
ZNF415P1	1.00469	0.0351246
RNU2-69P	1.00437	0.0130643
LIPG	1.0042	4.25918e-13
ALX3	1.00382	0.00465115
VN1R110P	1.00356	5.40993e-05
EGFL6	1.00346	5.03585e-11
AL035448.1	1.00321	2.83111e-10
CEACAMP5	1.00317	0.000315133
NDUFB4P10	1.00311	0.00681592
AC090695.1	1.00302	2.75891e-09
HSF2BP	1.00302	2.10043e-25
UGT2A1	1.00297	0.0076464
AL731577.2	1.00288	7.05035e-15
PAICSP4	1.00169	2.34792e-14
TLX3	1.00127	0.00104534
AC007494.1	1.00088	0.000741761
AL139807.1	1.00063	7.3283e-06
AC131902.2	1.00046	0.000306716
CDC42P1	1.00044	0.000691644
RN7SKP95	1.00005	0.0200552
Z97353.2	-1.0003	1.29034e-05
CR769775.1	-1.00044	0.0292503
SSX8P	-1.00062	0.0166972
AC009517.1	-1.00073	8.68718e-08
AL445465.1	-1.00101	1.11396e-06
TSPAN11	-1.00145	1.7882e-12
AC010280.1	-1.00155	1.4749e-06
AQP5	-1.00221	8.2938e-10
ARRDC5	-1.00261	1.14893e-14
AC025459.1	-1.0027	4.46065e-15
KRT18P26	-1.00274	2.17962e-05
METTL27	-1.00336	1.0964e-14
Metazoa_SRP	-1.00365	6.39878e-06
CYCSP41	-1.00366	0.0354153
SSR4	-1.00452	4.2447e-50
GSTM5	-1.00466	3.16674e-14
MYPN	-1.00483	3.53192e-09
FP236383.3	-1.00487	5.34585e-05
OR55B1P	-1.00509	2.30605e-05
AC092068.2	-1.00509	1.30818e-05
AC022146.1	-1.00514	0.0261494
AC137630.3	-1.00536	1.03628e-15
TMEM232	-1.00541	2.28835e-09
AC105271.1	-1.00583	2.73442e-05
C15orf65	-1.00598	3.60866e-27
MTCO1P4	-1.0062	0.0104819
ZNF84-DT	-1.00691	2.16341e-08
Y_RNA	-1.00714	5.51473e-08
AC135012.1	-1.00719	0.000351549
AC011524.1	-1.00736	0.0377721
PPIAP39	-1.00739	1.68348e-13
SLC6A6P1	-1.00765	0.0432148
AL591503.3	-1.00766	0.00213249
AC093074.1	-1.0078	0.0391059
Metazoa_SRP	-1.0078	6.93032e-21
CRYBB3	-1.00782	1.02868e-17
NDP-AS1	-1.00798	4.78225e-05
BICD1P1	-1.00805	0.000214899
MTCYBP16	-1.00806	5.19583e-05
DEGS2	-1.0083	8.06627e-12
HLA-DQB2	-1.00847	6.48647e-12
AC129507.2	-1.00888	4.04934e-12
KRT8P21	-1.00895	1.6893e-06
TRBJ2-1	-1.00906	2.98687e-07
AC091951.1	-1.00909	0.000413855
AC096996.1	-1.0093	0.0163818
AC016304.1	-1.00945	0.000204786
AC135178.2	-1.00962	4.44096e-06
OR7D4	-1.00997	0.0323487
RN7SKP251	-1.01006	1.15338e-05
ATP5MC1P8	-1.01027	0.00399532
AC006530.1	-1.01071	0.00684683
HLA-DRB6	-1.01076	5.26796e-12
TMEM233	-1.01081	1.20294e-08
AC003072.1	-1.01098	9.5485e-34
GTF2IP20	-1.01148	5.90442e-34
SKAP1	-1.01177	1.91162e-19
AC079384.1	-1.01182	0.000365976
C8orf74	-1.01228	1.66026e-07
MT-TM	-1.01247	6.4049e-07
ATP5F1D	-1.01271	1.95871e-33
AC087045.2	-1.01276	2.80236e-06
AL596244.1	-1.0129	2.72299e-27
RPTN	-1.01312	0.0356222
PRSS54	-1.01377	3.30117e-07
NFIA-AS2	-1.01396	1.04092e-05
NANOG	-1.0142	2.50123e-07
EPO	-1.01433	6.22129e-09
AC023824.5	-1.01437	0.0159687
AL445183.2	-1.01446	0.000105744
NUS1P2	-1.01469	8.33484e-07
AC084824.5	-1.0147	5.8364e-26
UBTFL9	-1.01474	0.000104743
AL161901.1	-1.01482	0.0324288
AC132938.2	-1.01524	2.21578e-10
LINC01533	-1.01527	0.0141324
ARMS2	-1.01549	5.54965e-07
AC092473.1	-1.01561	8.76733e-06
HTATSF1P1	-1.01565	0.00909438
CCL17	-1.01583	8.27391e-12
AC107373.1	-1.01615	0.0201576
AL139130.1	-1.01622	1.05044e-06
AL590640.1	-1.01671	0.00482592
CYCSP34	-1.01711	4.3631e-19
CLEC11A	-1.01725	2.02503e-23
C9orf135	-1.01728	0.000274108
AC010976.2	-1.01735	1.0267e-11
AC007879.4	-1.01791	8.94697e-09
LINC01913	-1.01796	0.00021438
AC011551.1	-1.01797	2.18131e-05
FTMT	-1.01819	0.0322675
UBTFL11	-1.0182	0.00289446
MTCO2P1	-1.01839	0.0401099
AL136038.1	-1.01904	3.67739e-31
AC009127.2	-1.01913	1.23831e-06
AL049869.2	-1.01918	0.000426461
ALLC	-1.01929	4.90546e-05
OR1N1	-1.01985	0.014341
IGKV2-4	-1.0201	0.00156647
GSC	-1.02013	7.67905e-10
AL136228.1	-1.0203	0.010556
AC012065.2	-1.02045	1.63636e-12
GGTLC1	-1.02068	1.38337e-06
FAM166C	-1.02068	6.59075e-11
ARMH2	-1.02101	0.000354182
RN7SL842P	-1.02109	0.0347391
SLC51B	-1.02129	1.15401e-09
PLA1A	-1.02149	8.254e-13
MIPEPP2	-1.02154	0.0318875
AC010620.1	-1.02164	0.00108754
TPRX2P	-1.02226	0.0232245
AC079031.1	-1.02233	0.00283803
MUC21	-1.02239	1.42437e-05
AL590714.1	-1.02277	4.10687e-09
NUPR1	-1.02296	7.1098e-15
AC079174.2	-1.02312	3.22503e-34
ERICH2	-1.02315	4.75438e-21
AP003041.2	-1.0232	0.00576576
AC116345.1	-1.02324	0.0011616
NTM-IT	-1.02333	0.0329367
AC025283.1	-1.02336	0.000174548
AL354950.1	-1.02348	1.55324e-07
AC007679.1	-1.02356	0.00848286
IGHV3-76	-1.02363	0.0014045
AC007611.1	-1.02363	8.63326e-18
AC004069.2	-1.02364	0.040564
MTRNR2L5	-1.02429	0.000222511
FXYD3	-1.0244	2.39779e-13
AP000446.2	-1.02443	0.00933684
HLA-DQB1-AS1	-1.02446	3.94178e-14
CALN1	-1.02473	7.69943e-06
SEPTIN9-DT	-1.02515	7.48762e-12
RN7SL233P	-1.02539	1.12225e-05
AP001858.1	-1.02595	0.0136005
CTSH	-1.02633	9.58322e-28
NANOS2	-1.02648	0.000266548
RPSAP59	-1.02684	0.00267664
BX322562.1	-1.02686	1.22736e-22
AGT	-1.0269	7.8938e-09
H3P24	-1.02713	3.1888e-09
AC010336.2	-1.02714	8.98648e-11
AL008718.2	-1.02716	2.82748e-10
AC009093.6	-1.02737	6.20526e-11
PPIAP68	-1.02741	6.39596e-05
AC007126.1	-1.02747	0.00482289
AC093578.1	-1.02758	0.00143927
WFDC1	-1.02759	1.02058e-22
IGKV1D-27	-1.02776	0.00445689
AC097359.1	-1.02783	2.09486e-10
LRRC37A5P	-1.02789	1.18958e-16
PSMC1P12	-1.02796	0.000235684
VHLL	-1.02801	0.000272753
VN1R51P	-1.02816	7.56216e-06
GLYATL1P4	-1.02828	0.000130132
RN7SKP75	-1.02828	0.00615877
AL355306.1	-1.02835	7.39164e-06
AL589826.1	-1.02843	3.12083e-08
Z97653.2	-1.02844	1.34745e-12
SNRPCP5	-1.02923	0.00064872
DPM3	-1.0293	1.08992e-35
AC239798.1	-1.02949	0.00118142
LINC02712	-1.0295	1.10245e-06
AC011500.2	-1.02956	0.0339447
AC073573.1	-1.0297	5.35924e-11
ABHD11-AS1	-1.0299	1.04116e-14
AC091230.1	-1.02991	0.00118905
VCX2	-1.03038	0.0346937
KRT18P39	-1.03052	1.2864e-10
RN7SL477P	-1.03089	1.12409e-11
ARMC3	-1.03117	4.97673e-10
SAG	-1.0312	1.1848e-09
ACTRT1	-1.03166	0.00751867
AC008619.1	-1.03169	0.00265466
AL163953.1	-1.03177	0.00644414
AL139041.1	-1.03218	1.64765e-09
ZAN	-1.03286	5.03745e-07
AC011374.2	-1.03336	5.56777e-33
LINC02179	-1.03337	0.0161707
ANKDD1B	-1.03339	1.99977e-10
AL353572.1	-1.03363	1.49174e-14
AC015726.2	-1.03371	2.27034e-07
PPP1R42	-1.03383	2.58547e-09
RN7SL162P	-1.03411	0.0122981
KLF4P1	-1.03449	0.000633214
RPLP0P2	-1.03456	1.69034e-18
ELOCP29	-1.03504	0.00230155
TPRG1LP1	-1.03532	2.72012e-05
AC010768.3	-1.03542	0.00110436
AC004812.1	-1.03558	0.032029
MADCAM1	-1.03646	1.21301e-21
TPSAB1	-1.03663	2.60159e-09
LRRC66	-1.0367	1.36941e-15
NUP58P1	-1.03676	0.00958711
AC027104.1	-1.03693	6.05816e-08
LINC01595	-1.03694	0.00449609
LINC00687	-1.03698	0.00292876
AL137186.1	-1.03732	3.74225e-06
GLYATL2	-1.03736	2.09191e-05
LINC02489	-1.03789	0.000232551
LINC01766	-1.03804	0.00261386
LINC00892	-1.03858	1.65241e-14
SALL1P1	-1.03861	0.0149356
AC087762.2	-1.03866	0.00146825
AC241377.2	-1.03877	4.66665e-06
AC009623.1	-1.0389	0.00728916
AC135388.1	-1.03894	0.000164711
AC000032.1	-1.03902	0.0011146
SRGAP3-AS4	-1.03915	1.2806e-11
AC025857.1	-1.03916	0.00182074
AC079150.1	-1.03941	9.33591e-08
F7	-1.03949	2.45589e-08
NME3	-1.03968	3.10104e-31
ZBBX	-1.03978	1.19586e-06
DLG5-AS1	-1.04016	2.35982e-27
MYCNUT	-1.04031	0.00257207
PHYHIP	-1.04054	1.24384e-17
CHADL	-1.04058	3.85694e-28
AQP12B	-1.04078	0.00356839
ADGRA1	-1.0409	0.000320526
AF001548.1	-1.04112	5.06385e-08
SLC52A1	-1.04151	3.0748e-14
PLPP2	-1.04226	2.09127e-24
MASP1	-1.04232	2.15139e-10
AC009560.1	-1.04248	1.63338e-08
GCSHP2	-1.04264	0.00686533
KRT1	-1.04278	3.54942e-06
AL353626.1	-1.04288	0.00162385
HCP5B	-1.04301	4.00681e-10
CCDC40	-1.0431	5.89838e-25
ACER2P1	-1.04314	0.00376995
MED28P4	-1.04331	0.00359515
CX3CR1	-1.04338	2.26002e-18
LINC02730	-1.04339	0.00122188
TRBJ2-3	-1.04375	9.03544e-09
AC027176.3	-1.04379	0.00437913
SOCS2P2	-1.04381	0.000153497
LINC02560	-1.04386	1.87788e-09
AL360295.1	-1.04419	0.0026318
SLC36A3	-1.04434	0.000105932
PAMR1	-1.04443	1.59822e-16
CCL19	-1.04447	6.72253e-08
OR4D11	-1.04533	0.0392763
SRD5A3-AS1	-1.04569	6.37314e-19
AC005828.5	-1.04633	2.07387e-05
MIR3616	-1.04636	9.79651e-09
DIO2	-1.04636	1.47752e-11
AC004585.1	-1.04659	1.5527e-12
AL031659.1	-1.0474	0.000105869
LINC01176	-1.04751	5.46413e-23
CCL23	-1.04753	7.77775e-10
LRP5L	-1.04768	3.8907e-38
TTLL9	-1.04773	9.65703e-11
SHOX	-1.04801	1.15887e-06
S100A8	-1.04811	2.51097e-07
CYP4F22	-1.04831	1.99155e-10
NBPF7	-1.0485	0.00286629
GDF5-AS1	-1.04859	4.11506e-12
HSF4	-1.049	7.52032e-24
AC103957.1	-1.04923	0.00197792
FCRL6	-1.04929	5.06565e-13
LINC01729	-1.04977	0.00740428
CD40LG	-1.04989	1.94977e-15
AC103810.3	-1.05021	4.96935e-19
RNU4-62P	-1.05059	1.9516e-05
SLC36A2	-1.05082	1.54551e-05
AC012441.1	-1.05084	1.25929e-05
MS4A1	-1.05099	8.96979e-07
KRTAP1-3	-1.05148	0.0025439
AL135818.1	-1.0515	4.74846e-24
MT3	-1.05213	2.0251e-07
HCCAT5	-1.05275	0.000124796
AC089987.1	-1.05344	1.44323e-06
RNY3P16	-1.05352	2.019e-09
H2BP6	-1.0536	3.5248e-05
AC138761.2	-1.05394	0.0114004
RPL36P16	-1.05426	2.00845e-08
OR2C1	-1.05438	7.20083e-08
ITIH1	-1.05444	9.51667e-09
AC245102.2	-1.05462	0.0244113
CYP2A6	-1.05472	5.55102e-06
FMO8P	-1.05474	0.0206629
AC132812.1	-1.05513	8.35304e-34
AC104394.1	-1.05523	0.0180054
APCDD1	-1.05575	2.55126e-11
AMBP	-1.05581	3.57604e-07
AC106886.1	-1.05609	3.78063e-11
RPS2P45	-1.05611	1.42209e-06
AC091868.1	-1.05637	1.39507e-06
IGSF5	-1.05644	1.18657e-12
TEX101	-1.0565	4.01616e-07
MIR6070	-1.05675	0.0457965
PRSS56	-1.05695	7.43593e-05
AC133528.1	-1.05757	1.50537e-23
AC090877.1	-1.05759	5.74599e-09
NUS1P3	-1.05761	8.74052e-05
TACR1	-1.05764	3.84686e-09
AL023802.1	-1.05773	8.13125e-06
LINC01520	-1.05829	0.0282055
AC008759.3	-1.0583	8.22272e-07
LINC02389	-1.05832	3.6155e-11
AC133065.2	-1.05859	2.05466e-12
AL157871.6	-1.05868	6.84511e-08
AC244100.4	-1.05906	0.021142
LINC02037	-1.05929	0.00042755
KMO	-1.06016	9.85987e-13
AC069421.1	-1.06039	0.00797984
LASTR	-1.06045	3.5226e-12
AC027807.2	-1.06058	1.32578e-06
AL512378.1	-1.06073	5.60485e-07
SLC25A39P2	-1.06106	0.00968296
FAUP2	-1.06125	0.00162822
AC113367.3	-1.06133	1.04798e-05
AL031864.2	-1.06165	1.00812e-09
AC092384.1	-1.06198	3.32853e-09
AC024614.2	-1.062	0.0419884
KCNAB1-AS2	-1.06207	0.00720922
AC084880.3	-1.06227	0.00415909
AL355376.2	-1.0624	0.0489326
TUSC8	-1.06262	3.75378e-07
AC009063.2	-1.06396	0.000689201
TAT-AS1	-1.06402	3.72267e-12
DEFA3	-1.06411	0.0127637
CPM	-1.06416	2.73286e-12
AC244035.1	-1.06423	6.38869e-07
ASPG	-1.06486	1.91225e-08
CST6	-1.065	1.83038e-10
AP000753.1	-1.06501	0.000805466
RPL12P21	-1.06578	4.97397e-08
AL732314.4	-1.06585	7.47353e-18
UBQLNL	-1.06595	3.81195e-18
CIR1P1	-1.0662	6.34742e-05
AC025437.3	-1.06624	0.0313205
LMNTD1	-1.0666	6.65002e-06
AC004263.1	-1.06664	1.72059e-13
KCNB1	-1.06665	4.86076e-08
MGC32805	-1.0667	5.4122e-06
DNAJB13	-1.06702	9.14088e-16
FBP1	-1.06708	6.75328e-20
PRR23C	-1.06758	0.00422204
RPS3AP53	-1.06782	2.51821e-07
OSR1	-1.06881	7.39344e-11
WDR63	-1.06895	5.45019e-09
AC092098.1	-1.06906	0.000433803
ANGPTL5	-1.06921	2.03838e-06
IGKV2D-18	-1.06936	0.0296478
AC103592.1	-1.06956	0.0248261
KRTAP4-11	-1.06962	0.0303358
AC118942.1	-1.06966	0.00508737
LMX1A	-1.06982	5.10537e-05
MUC13	-1.06988	1.88133e-06
EFCAB10	-1.06995	1.64231e-12
CRNN	-1.06998	0.000757375
C12orf77	-1.07026	0.000499872
CELA3A	-1.07068	3.83149e-06
AC008592.3	-1.07071	0.000130385
AL353622.1	-1.07121	1.55525e-25
ATP4B	-1.07127	2.86082e-06
AC104333.3	-1.07128	2.15819e-17
AL627309.6	-1.07153	4.46393e-14
C14orf177	-1.07208	0.0467324
AC097359.3	-1.07244	2.57472e-06
RAD51AP2	-1.07245	5.69586e-06
LINC01761	-1.07263	0.0404359
AP001120.4	-1.0729	0.00880815
CST7	-1.073	3.63542e-15
AC113143.1	-1.07303	8.58152e-06
HCG14	-1.07308	7.31511e-15
APOH	-1.07318	0.000180023
FABP5P14	-1.07345	1.41108e-05
AP000997.4	-1.07354	8.31876e-07
LINC01638	-1.07357	4.86451e-05
AC116609.1	-1.07385	0.00108585
AC005840.4	-1.07419	1.18324e-24
CDRT7	-1.07467	0.00701177
OR5AZ1P	-1.07517	0.00770765
LMOD2	-1.07529	5.81716e-06
ATAD3C	-1.07588	3.33832e-14
DUSP23	-1.07602	6.40318e-31
AL606530.1	-1.0761	0.031336
LINC02599	-1.07621	5.27242e-06
NME5	-1.07632	6.05805e-18
LINC01490	-1.07634	0.00999705
AC073257.2	-1.07648	7.15816e-12
[truncated: 1,967 more rows]
