# Supplementary material for: MCM10: An effective treatment target and a prognostic biomarker in patients with uterine corpus endometrial carcinoma
Source: J Cell Mol Med. 2023 May 29;27(12):1708–24. doi: 10.1111/jcmm.17772 (PMC10273062; doi:10.1111/jcmm.17772)
Supplement: Supplementary file 12 — Table S8: [file JCMM-27-1708-s005.xlsx]

## Sheet: Sheet 1
ONTOLOGY	ID	Description	GeneRatio	BgRatio	pvalue	p.adjust	qvalue	geneID	Count
BP	GO:0060294	cilium movement involved in cell motility	9/1310	23/18670	1.3307e-05	0.00198471	0.00190872	TEKT2/CFAP46/TEKT3/CFAP43/TEKT1/WDR63/TEKT4/RSPH9/RSPH4A	9
BP	GO:0051953	negative regulation of amine transport	8/1310	27/18670	0.00038241	0.0334346	0.0321545	ADRA2A/CHGA/CNR1/CRH/SYT4/TRH/UCN/OSR1	8
BP	GO:0060259	regulation of feeding behavior	8/1310	27/18670	0.00038241	0.0334346	0.0321545	CNR1/MC3R/NPY2R/OPRK1/TACR3/TRH/UCN/INSL5	8
BP	GO:0021846	cell proliferation in forebrain	8/1310	28/18670	0.00050272	0.0417916	0.0401915	FGF8/POU3F2/POU3F3/SIX3/KIF14/IGF2BP1/WNT3A/ARX	8
BP	GO:0036159	inner dynein arm assembly	7/1310	15/18670	3.2118e-05	0.0040717	0.0039158	TEKT2/ZMYND10/CCDC40/DNAAF1/WDR63/CFAP100/CFAP73	7
BP	GO:0008544	epidermis development	69/1310	464/18670	2.1912e-09	1.5874e-06	1.5266e-06	ATOH1/BNC1/CST6/EREG/FOXE1/HOXC13/IVL/KRTAP5-9/KRT1/KRT13/KRT32/KRT33B/KRT85/REG3A/POU3F2/KLK7/RBP2/S100A7/SFRP4/SPRR2B/SPRR2D/SPRR2E/SPRR2F/SPRR3/SULT2B1/LHX2/GDF3/CASP14/KLK5/SOSTDC1/DKK4/KLK14/KLK12/KRTAP5-8/KRTAP1-3/KRTAP1-1/KRTAP1-5/KRTAP3-2/KRTAP9-8/CNFN/LCE3D/KRTAP9-4/KRTAP3-3/ACER1/RPTN/APCDD1/KRT73/KRTAP11-1/KRTAP13-2/KRTAP6-3/LCE3E/KRTAP12-2/KRTAP10-10/KRTAP10-11/KRTAP12-3/KRTAP10-12/KR…	69
BP	GO:0051346	negative regulation of hydrolase activity	61/1310	466/18670	1.7396e-06	0.00051892	0.00049905	SERPINA3/AGT/AMBP/APOA2/AVP/C3/SERPINA6/CST1/CST2/CST3/CST4/CST6/DPEP1/ECM1/GPC3/SERPIND1/IFIT1/ITIH1/ITIH2/LPA/LTF/MAGEA3/MT3/SERPINA5/SERPINA1/SERPINA4/PTX3/PZP/SAG/SERPINB3/SLPI/TIMP1/CST7/TNFSF14/WFDC2/SMR3A/SPINK4/PCDH11X/SPOCK3/KNL1/EPPIN/WFDC1/CARD18/NEIL1/BIRC8/CST9L/WFDC10A/WFDC6/SERPINA12/PPP1R36/NLRP7/SERPINA11/WFDC10B/HMSD/SERPINA9/COL28A1/SPINK6/SPINK14/SPINK9/ANXA8/ANXA8L1	61
BP	GO:0033604	negative regulation of catecholamine secretion	6/1310	15/18670	0.00033999	0.0307877	0.0296089	ADRA2A/CHGA/CNR1/CRH/SYT4/UCN	6
BP	GO:0043588	skin development	59/1310	419/18670	2.2409e-07	7.1022e-05	6.8303e-05	EREG/FOXE1/HOXC13/IVL/KRTAP5-9/KRT1/KRT13/KRT32/KRT33B/KRT85/REG3A/S100A7/SPRR2B/SPRR2D/SPRR2E/SPRR2F/SPRR3/LHX2/CASP14/KLK5/SOSTDC1/DKK4/KLK14/KLK12/KRTAP5-8/KRTAP1-3/KRTAP1-1/KRTAP1-5/KRTAP3-2/KRTAP9-8/CNFN/LCE3D/KRTAP9-4/KRTAP3-3/ASCL4/ACER1/RPTN/APCDD1/KRT73/KRTAP11-1/KRTAP13-2/KRTAP6-3/LCE3E/KRTAP12-2/KRTAP10-10/KRTAP10-11/KRTAP12-3/KRTAP10-12/KRTAP5-3/KRTAP5-10/KRTAP26-1/SPINK6/KRTAP5-11/PR…	59
BP	GO:0052547	regulation of peptidase activity	59/1310	452/18670	2.8085e-06	0.00071209	0.00068482	SERPINA3/AGT/AMBP/AVP/C3/SERPINA6/CST1/CST2/CST3/CST4/CST6/CTSH/DPEP1/ECM1/FBLN1/GPC3/GRIN2B/SERPIND1/ITIH1/ITIH2/LPA/LTF/MAGEA3/MT3/SERPINA5/SERPINA1/SERPINA4/PZP/S100A8/SERPINB3/SLPI/SOX2/TIMP1/CST7/TNFSF14/WFDC2/SMR3A/SPINK4/SPOCK3/EPPIN/WFDC1/CARD18/WNT3A/BIRC8/CST9L/WFDC10A/WFDC6/SERPINA12/NLRP7/SERPINA11/WFDC10B/HMSD/SERPINA9/COL28A1/SPINK6/SPINK14/SPINK9/ANXA8/ANXA8L1	59
BP	GO:0009913	epidermal cell differentiation	57/1310	358/18670	4.6157e-09	2.9258e-06	2.8137e-06	ATOH1/EREG/IVL/KRTAP5-9/KRT1/KRT13/KRT32/KRT33B/KRT85/REG3A/S100A7/SFRP4/SPRR2B/SPRR2D/SPRR2E/SPRR2F/SPRR3/SULT2B1/GDF3/CASP14/KLK5/KLK14/KLK12/KRTAP5-8/KRTAP1-3/KRTAP1-1/KRTAP1-5/KRTAP3-2/KRTAP9-8/CNFN/LCE3D/KRTAP9-4/KRTAP3-3/ACER1/RPTN/KRT73/KRTAP11-1/KRTAP13-2/KRTAP6-3/LCE3E/KRTAP12-2/KRTAP10-10/KRTAP10-11/KRTAP12-3/KRTAP10-12/KRTAP5-3/KRTAP5-10/HES5/KRTAP26-1/SPINK6/KRTAP5-11/PRR9/SPINK9/KRTA…	57
BP	GO:0045861	negative regulation of proteolysis	57/1310	363/18670	7.7243e-09	4.3522e-06	4.1856e-06	SERPINA3/AGT/AMBP/AVP/C3/C4BPA/C4BPB/SERPINA6/CST1/CST2/CST3/CST4/CST6/DPEP1/ECM1/GPC3/SERPIND1/ITIH1/ITIH2/LPA/LTF/MAGEA3/MT3/SERPINA5/SERPINA1/SERPINA4/PZP/SERPINB3/SLPI/TIMP1/CST7/TNFSF14/WFDC2/SMR3A/SPINK4/SPOCK3/PBK/EPPIN/WFDC1/CARD18/BIRC8/CST9L/WFDC10A/WFDC6/SERPINA12/NLRP7/SERPINA11/WFDC10B/HMSD/SERPINA9/COL28A1/HSP90AB2P/SPINK6/SPINK14/SPINK9/ANXA8/ANXA8L1	57
BP	GO:0007389	pattern specification process	56/1310	446/18670	1.5874e-05	0.00213622	0.00205443	ALX3/BMP2/C3/NKX2-5/DLX2/EMX1/FGF8/FOXD1/FOXJ1/GPC3/HOXB1/HOXC13/HOXD12/HOXD13/IHH/LHX1/LRP2/MEOX1/MSX1/MYF6/PCDH8/PRKDC/PROP1/SIX3/AURKA/NKX2-1/WT1/ZIC3/LHX3/LHX2/GDF3/LBX1/NRG3/SIX2/SOSTDC1/DNAI1/FOXB1/CCDC40/CFC1/GREM2/DNAI2/WNT3A/LRP5L/DRC1/CCDC151/DBX1/DNAAF1/OSR1/RIPPLY2/C9orf116/GATA5/GSC/CFAP53/SP8/MSGN1/HES5	56
BP	GO:0052548	regulation of endopeptidase activity	54/1310	425/18670	1.6008e-05	0.00213622	0.00205443	SERPINA3/AGT/AMBP/AVP/C3/SERPINA6/CST1/CST2/CST3/CST4/CST6/CTSH/DPEP1/GRIN2B/SERPIND1/ITIH1/ITIH2/LPA/LTF/MAGEA3/MT3/SERPINA5/SERPINA1/SERPINA4/PZP/S100A8/SERPINB3/SLPI/SOX2/TIMP1/CST7/TNFSF14/WFDC2/SMR3A/SPINK4/SPOCK3/EPPIN/WFDC1/CARD18/WNT3A/BIRC8/CST9L/WFDC10A/SERPINA12/NLRP7/SERPINA11/HMSD/SERPINA9/COL28A1/SPINK6/SPINK14/SPINK9/ANXA8/ANXA8L1	54
BP	GO:0010466	negative regulation of peptidase activity	53/1310	262/18670	1.8185e-12	4.6107e-09	4.4342e-09	SERPINA3/AGT/AMBP/AVP/C3/SERPINA6/CST1/CST2/CST3/CST4/CST6/DPEP1/ECM1/GPC3/SERPIND1/ITIH1/ITIH2/LPA/LTF/MAGEA3/MT3/SERPINA5/SERPINA1/SERPINA4/PZP/SERPINB3/SLPI/TIMP1/CST7/TNFSF14/WFDC2/SMR3A/SPINK4/SPOCK3/EPPIN/WFDC1/CARD18/BIRC8/CST9L/WFDC10A/WFDC6/SERPINA12/NLRP7/SERPINA11/WFDC10B/HMSD/SERPINA9/COL28A1/SPINK6/SPINK14/SPINK9/ANXA8/ANXA8L1	53
BP	GO:0050907	detection of chemical stimulus involved in sensory perception	53/1310	477/18670	0.00060084	0.0468748	0.0450801	AZGP1/CA6/CST1/CST2/CST4/OR2C1/PIGR/PIP/OR1E2/OR52A1/OR1F2P/OR1A2/OR11A1/OR10G3/OR10H2/OR7C2/OR4C5/OR2W6P/OR2G3/OR2G2/RTP3/OR51F2/OR7D4/OR1M1/OR2B11/OR2F2/OR1N1/OR1Q1/OR6T1/OR4D5/OR9Q1/OR4D11/OR52B2/TAS2R31/TAS2R46/TAS2R30/TAS2R50/OR51V1/OR2Z1/OR5AP2/GNAT3/OR56A3/OR8K1/OR4D10/OR4D9/OR10V1/OR4K2/OR11G2/OR5AU1/OR13J1/OR5C1/OR1K1/OR10J3	53
BP	GO:0030216	keratinocyte differentiation	52/1310	305/18670	1.996e-09	1.5874e-06	1.5266e-06	EREG/IVL/KRTAP5-9/KRT1/KRT13/KRT32/KRT33B/KRT85/REG3A/S100A7/SPRR2B/SPRR2D/SPRR2E/SPRR2F/SPRR3/CASP14/KLK5/KLK14/KLK12/KRTAP5-8/KRTAP1-3/KRTAP1-1/KRTAP1-5/KRTAP3-2/KRTAP9-8/CNFN/LCE3D/KRTAP9-4/KRTAP3-3/ACER1/RPTN/KRT73/KRTAP11-1/KRTAP13-2/KRTAP6-3/LCE3E/KRTAP12-2/KRTAP10-10/KRTAP10-11/KRTAP12-3/KRTAP10-12/KRTAP5-3/KRTAP5-10/KRTAP26-1/SPINK6/KRTAP5-11/PRR9/SPINK9/KRTAP4-11/KRTAP2-3/KRTAP16-1/KRTAP…	52
BP	GO:0000280	nuclear division	51/1310	407/18670	3.9526e-05	0.00488872	0.00470154	BRCA2/BUB1/BUB1B/CENPE/CENPF/DMRT1/EDN3/EREG/FGF8/IGF1/KIF11/MAD2L1/MKI67/MSX1/AURKA/TOP2A/TTK/RAD54L/CCNE2/KIF23/KIF20B/DLGAP5/KIF14/SMC4/SYCP2/TPX2/NCAPH/KIF4A/FBXO5/RACGAP1/ANAPC4/ANLN/CDCA8/SMPD3/TEX15/NCAPG/DPEP3/KIF18A/HASPIN/BRIP1/HORMAD1/TERB2/SGO2/SGO1/ASPM/MAJIN/MEIOC/NANOS2/SYCE3/SYCE1L/MEI4	51
BP	GO:0048285	organelle fission	51/1310	449/18670	0.00045557	0.0391555	0.0376563	BRCA2/BUB1/BUB1B/CENPE/CENPF/DMRT1/EDN3/EREG/FGF8/IGF1/KIF11/MAD2L1/MKI67/MSX1/AURKA/TOP2A/TTK/RAD54L/CCNE2/KIF23/KIF20B/DLGAP5/KIF14/SMC4/SYCP2/TPX2/NCAPH/KIF4A/FBXO5/RACGAP1/ANAPC4/ANLN/CDCA8/SMPD3/TEX15/NCAPG/DPEP3/KIF18A/HASPIN/BRIP1/HORMAD1/TERB2/SGO2/SGO1/ASPM/MAJIN/MEIOC/NANOS2/SYCE3/SYCE1L/MEI4	51
BP	GO:0002923	regulation of humoral immune response mediated by circulating immunoglobulin	5/1310	11/18670	0.00054509	0.0431901	0.0415365	C4BPA/C4BPB/FCER2/FOXJ1/HPX	5
BP	GO:0045835	negative regulation of meiotic nuclear division	5/1310	11/18670	0.00054509	0.0431901	0.0415365	DMRT1/TTK/FBXO5/HORMAD1/NANOS2	5
BP	GO:0010951	negative regulation of endopeptidase activity	49/1310	250/18670	4.1023e-11	5.2007e-08	5.0015e-08	SERPINA3/AGT/AMBP/AVP/C3/SERPINA6/CST1/CST2/CST3/CST4/CST6/DPEP1/SERPIND1/ITIH1/ITIH2/LPA/LTF/MAGEA3/MT3/SERPINA5/SERPINA1/SERPINA4/PZP/SERPINB3/SLPI/TIMP1/CST7/TNFSF14/WFDC2/SMR3A/SPINK4/SPOCK3/EPPIN/WFDC1/CARD18/BIRC8/CST9L/WFDC10A/SERPINA12/NLRP7/SERPINA11/HMSD/SERPINA9/COL28A1/SPINK6/SPINK14/SPINK9/ANXA8/ANXA8L1	49
BP	GO:0006959	humoral immune response	49/1310	356/18670	4.4862e-06	0.00098911	0.00095124	AZU1/C3/C4BPA/C4BPB/C6/C8A/C8B/MS4A1/CHGA/CLU/CPN2/DEFA3/DEFB1/DEFB4A/DMBT1/ELANE/FCER2/FOXJ1/HPX/IGHA1/IGHA2/IGHD/JCHAIN/KRT1/LCN2/LTF/REG3A/PF4V1/CFP/MASP1/KLK7/S100A7/S100A8/SLPI/EXO1/CFHR4/KLK5/C5AR2/IGHV3-72/IGHV1-45/BPIFA1/EPPIN/BPIFB2/CFHR5/DEFB126/RNASE7/BPIFB1/PGLYRP2/DCD	49
BP	GO:0007018	microtubule-based movement	48/1310	283/18670	9.8626e-09	4.7137e-06	4.5332e-06	CENPE/DNAH9/KIF5C/KIF11/UCHL1/NME5/WASF1/KIF23/KIF20B/DLGAP5/KIF14/KIF4A/CFAP61/DNAI1/TEKT2/RACGAP1/CFAP46/CCDC40/DNAH3/KIF15/DNAI2/TEKT3/TMEM108/ZBBX/CFAP43/ACTL8/KIF18A/DYNLRB2/TEKT1/ROPN1L/KIF2B/CCDC65/DRC1/CCDC114/CCDC151/DNAAF1/KIF19/WDR63/TEKT4/TTC21A/CFAP221/DNAH12/CFAP53/RSPH9/TTLL6/RSPH4A/CFAP100/CFAP73	48
BP	GO:0022412	cellular process involved in reproduction in multicellular organism	48/1310	357/18670	1.0603e-05	0.00170622	0.00164089	ANG/BRCA2/DEFB1/DMRT1/EREG/IGF1/IHH/SERPINA5/PRM2/PTX3/AURKA/TOP2A/TTK/WT1/NME5/FKBP6/NEURL1/SYCP2/NCAPH/FBXO5/DDX25/TEX15/KNL1/PRDM14/DPEP3/NOX5/LIN28A/CFAP43/KIF18A/ROPN1L/BRIP1/HORMAD1/RSPH1/CAPZA3/SPACA3/PACRG/CTCFL/SUN5/FAM9C/CATSPERD/ASPM/MEIOC/CFAP157/TOPAZ1/CATSPER4/SOHLH1/FABP9/MEI4	48
BP	GO:0031424	keratinization	47/1310	224/18670	8.5502e-12	1.4453e-08	1.3899e-08	IVL/KRTAP5-9/KRT1/KRT13/KRT32/KRT33B/KRT85/SPRR2B/SPRR2D/SPRR2E/SPRR2F/SPRR3/CASP14/KLK5/KLK14/KLK12/KRTAP5-8/KRTAP1-3/KRTAP1-1/KRTAP1-5/KRTAP3-2/KRTAP9-8/CNFN/LCE3D/KRTAP9-4/KRTAP3-3/RPTN/KRT73/KRTAP11-1/KRTAP13-2/KRTAP6-3/LCE3E/KRTAP12-2/KRTAP10-10/KRTAP10-11/KRTAP12-3/KRTAP10-12/KRTAP5-3/KRTAP5-10/KRTAP26-1/SPINK6/KRTAP5-11/SPINK9/KRTAP4-11/KRTAP2-3/KRTAP16-1/KRTAP29-1	47
BP	GO:0007059	chromosome segregation	44/1310	321/18670	1.5065e-05	0.00212201	0.00204077	BUB1/BUB1B/CENPE/CENPF/ECT2/MAD2L1/MKI67/TOP2A/TTK/CCNE2/KIF23/DLGAP5/KIF14/SMC4/SYCP2/OIP5/NCAPH/KIF4A/FBXO5/SMC1B/RACGAP1/ANAPC4/CDCA8/TEX15/KNL1/SPC25/NCAPG/FAM83D/KIF18A/HASPIN/BRIP1/HORMAD1/KIF2B/TERB2/SGO2/SGO1/CDCA2/ESCO2/MAJIN/MEIOC/SYCE3/SYCE1L/MAGEA10-MAGEA5/MEI4	44
BP	GO:0003002	regionalization	44/1310	351/18670	0.0001294	0.0128668	0.0123741	BMP2/C3/NKX2-5/DLX2/EMX1/FGF8/FOXD1/FOXJ1/GPC3/HOXB1/HOXC13/HOXD13/LHX1/LRP2/MEOX1/MSX1/MYF6/PCDH8/PRKDC/PROP1/SIX3/AURKA/NKX2-1/WT1/ZIC3/LHX3/LHX2/GDF3/SIX2/SOSTDC1/FOXB1/CFC1/GREM2/WNT3A/LRP5L/DBX1/DNAAF1/OSR1/RIPPLY2/GATA5/GSC/SP8/MSGN1/HES5	44
BP	GO:0051321	meiotic cell cycle	39/1310	249/18670	1.8744e-06	0.00052806	0.00050784	BRCA2/BUB1/BUB1B/DMRT1/EREG/MSX1/AURKA/TOP2A/TTK/RAD54L/FKBP6/CCNE2/EXO1/SMC4/SYCP2/NCAPH/FBXO5/SMC1B/TEX15/DPEP3/KIF18A/BRIP1/HORMAD1/RSPH1/H1-8/ZFP42/TERB2/SGO2/SGO1/FAM9C/ASPM/MAJIN/MEIOC/NANOS2/TOPAZ1/PIWIL3/SYCE3/SYCE1L/MEI4	39
BP	GO:0098813	nuclear chromosome segregation	39/1310	262/18670	6.5947e-06	0.00133761	0.0012864	BUB1/BUB1B/CENPE/CENPF/ECT2/MAD2L1/TOP2A/TTK/CCNE2/KIF23/DLGAP5/KIF14/SMC4/SYCP2/NCAPH/KIF4A/FBXO5/SMC1B/RACGAP1/ANAPC4/CDCA8/TEX15/KNL1/NCAPG/FAM83D/KIF18A/HASPIN/BRIP1/HORMAD1/KIF2B/TERB2/SGO2/SGO1/ESCO2/MAJIN/MEIOC/SYCE3/SYCE1L/MEI4	39
BP	GO:0007281	germ cell development	36/1310	262/18670	8.2723e-05	0.00892534	0.0085836	ANG/BRCA2/DEFB1/DMRT1/EREG/IGF1/IHH/PRM2/PTX3/AURKA/WT1/NME5/NEURL1/FBXO5/DDX25/KNL1/PRDM14/LIN28A/CFAP43/ROPN1L/BRIP1/HORMAD1/RSPH1/CAPZA3/PACRG/SUN5/FAM9C/CATSPERD/ASPM/MEIOC/CFAP157/TOPAZ1/CATSPER4/SOHLH1/FABP9/MEI4	36
BP	GO:0045165	cell fate commitment	36/1310	270/18670	0.00015303	0.0149236	0.0143522	ATOH1/BMP2/NKX2-5/DLX2/FGF8/GAP43/GBX1/IHH/MYF6/MYL2/MYOD1/POU3F2/POU4F1/PRKDC/SOX2/NKX2-1/WT1/LHX3/ONECUT2/GDF3/LBX1/SIX2/POU6F2/SPDEF/SOSTDC1/TLX3/NEUROD4/PRDM14/NANOG/WNT3A/DBX1/GSC/ARX/GSX1/PTF1A/HES5	36
BP	GO:0002526	acute inflammatory response	33/1310	220/18670	2.8109e-05	0.0036549	0.00351496	SERPINA3/APOA2/C3/C4BPA/C4BPB/C6/C8A/C8B/CLU/CNR1/CPN2/ELANE/EPO/FFAR3/HP/HPR/CXCR2/KLKB1/ORM1/ORM2/REG3A/CFP/SERPINA1/S100A8/SAA1/SAA2/SAA4/CFHR4/NUPR1/C5AR2/HAMP/CFHR5/MYLK3	33
BP	GO:1903046	meiotic cell cycle process	31/1310	188/18670	7.1741e-06	0.00133761	0.0012864	BRCA2/BUB1/BUB1B/DMRT1/EREG/MSX1/AURKA/TOP2A/TTK/RAD54L/CCNE2/SMC4/SYCP2/NCAPH/FBXO5/TEX15/DPEP3/KIF18A/BRIP1/HORMAD1/TERB2/SGO2/SGO1/ASPM/MAJIN/MEIOC/NANOS2/TOPAZ1/SYCE3/SYCE1L/MEI4	31
BP	GO:0140013	meiotic nuclear division	30/1310	172/18670	3.1316e-06	0.00075621	0.00072726	BRCA2/BUB1/BUB1B/DMRT1/EREG/MSX1/AURKA/TOP2A/TTK/RAD54L/CCNE2/SMC4/SYCP2/NCAPH/FBXO5/TEX15/DPEP3/KIF18A/BRIP1/HORMAD1/TERB2/SGO2/SGO1/ASPM/MAJIN/MEIOC/NANOS2/SYCE3/SYCE1L/MEI4	30
BP	GO:0003341	cilium movement	28/1310	68/18670	2.4e-15	1.217e-11	1.1704e-11	DNAH9/NME5/CFAP61/DNAI1/TEKT2/CFAP46/CCDC40/DNAH3/DNAI2/TEKT3/ZBBX/CFAP43/TEKT1/ROPN1L/CCDC65/DRC1/CCDC114/CCDC151/DNAAF1/WDR63/TEKT4/CFAP221/CFAP53/RSPH9/TTLL6/RSPH4A/CFAP100/CFAP73	28
BP	GO:0019730	antimicrobial humoral response	28/1310	122/18670	1.7772e-08	7.5101e-06	7.2226e-06	AZU1/CHGA/CLU/DEFA3/DEFB1/DEFB4A/DMBT1/ELANE/IGHA1/IGHA2/JCHAIN/LCN2/LTF/REG3A/PF4V1/KLK7/S100A7/S100A8/SLPI/KLK5/BPIFA1/EPPIN/BPIFB2/DEFB126/RNASE7/BPIFB1/PGLYRP2/DCD	28
BP	GO:0007586	digestion	26/1310	139/18670	3.7406e-06	0.00086221	0.0008292	SERPINA3/ADRA2A/APOA2/AQP5/CEL/CRH/GUCA2B/KCNN4/MUC6/OPRK1/PNLIP/PRSS1/SI/SLC5A1/SST/TFF1/TFF3/UCN/SOAT2/MUC13/CRACD/HAMP/WNK3/UCN3/ARX/LRCOL1	26
BP	GO:0001578	microtubule bundle formation	24/1310	91/18670	1.0225e-08	4.7137e-06	4.5332e-06	NEURL1/DNAI1/TEKT2/ZMYND10/TPPP3/CFAP46/CCDC40/DNAI2/CFAP43/CFAP74/CCDC65/RSPH1/DRC1/CCDC114/CCDC151/DNAAF1/WDR63/RSPH9/TTLL6/CFAP157/RSPH4A/CFAP100/DNAJB13/CFAP73	24
BP	GO:0035082	axoneme assembly	22/1310	62/18670	7.8257e-11	7.9369e-08	7.633e-08	NEURL1/DNAI1/TEKT2/ZMYND10/CFAP46/CCDC40/DNAI2/CFAP43/CFAP74/CCDC65/RSPH1/DRC1/CCDC114/CCDC151/DNAAF1/WDR63/RSPH9/CFAP157/RSPH4A/CFAP100/DNAJB13/CFAP73	22
BP	GO:0007200	phospholipase C-activating G protein-coupled receptor signaling pathway	21/1310	100/18670	4.8223e-06	0.00101891	0.0009799	ADRA1B/ADRA2A/AGT/CALCA/CASR/CCKAR/CHGA/CHRM2/CX3CR1/GPR32/GPR32P1/GRM5/HTR2C/CXCR2/KISS1/MC3R/OPRK1/TACR1/GPR55/C5AR2/ANO1	21
BP	GO:0070268	cornification	20/1310	112/18670	9.4195e-05	0.00977472	0.00940047	IVL/KRT1/KRT13/KRT32/KRT33B/KRT85/SPRR2B/SPRR2D/SPRR2E/SPRR2F/SPRR3/CASP14/KLK5/KLK14/KLK12/LCE3D/RPTN/KRT73/SPINK6/SPINK9	20
BP	GO:0030317	flagellated sperm motility	19/1310	87/18670	7.4071e-06	0.00133761	0.0012864	DEFB1/TACR1/TACR3/CACNA1I/NEURL1/DNAI1/TEKT2/CCDC40/EPPIN/PRDM14/TEKT3/CFAP43/TEX101/ROPN1L/DRC7/TCTE1/CATSPERD/CFAP157/CATSPER4	19
BP	GO:0097722	sperm motility	19/1310	87/18670	7.4071e-06	0.00133761	0.0012864	DEFB1/TACR1/TACR3/CACNA1I/NEURL1/DNAI1/TEKT2/CCDC40/EPPIN/PRDM14/TEKT3/CFAP43/TEX101/ROPN1L/DRC7/TCTE1/CATSPERD/CFAP157/CATSPER4	19
BP	GO:0045132	meiotic chromosome segregation	19/1310	90/18670	1.2446e-05	0.00191251	0.00183928	BUB1/BUB1B/TOP2A/TTK/CCNE2/SMC4/SYCP2/NCAPH/TEX15/BRIP1/HORMAD1/TERB2/SGO2/SGO1/MAJIN/MEIOC/SYCE3/SYCE1L/MEI4	19
BP	GO:0022600	digestive system process	19/1310	100/18670	5.8644e-05	0.00691595	0.00665115	SERPINA3/ADRA2A/APOA2/AQP5/CEL/CRH/KCNN4/MUC6/OPRK1/PNLIP/SLC5A1/TFF1/TFF3/UCN/SOAT2/MUC13/CRACD/HAMP/WNK3	19
BP	GO:0015837	amine transport	19/1310	102/18670	7.764e-05	0.00863676	0.00830608	ADRA2A/AGT/AVP/CHGA/CNR1/CRH/DDC/FFAR3/KCNB1/NPY2R/OPRK1/SYT4/TRH/UCN/KMO/SYT13/SYT8/OSR1/SYT6	19
BP	GO:0051952	regulation of amine transport	18/1310	95/18670	9.4451e-05	0.00977472	0.00940047	ADRA2A/AGT/AVP/CHGA/CNR1/CRH/FFAR3/KCNB1/NPY2R/OPRK1/SYT4/TRH/UCN/KMO/SYT13/SYT8/OSR1/SYT6	18
BP	GO:0007631	feeding behavior	18/1310	101/18670	0.00021252	0.020334	0.0195555	AGT/CCKAR/CNR1/PRLHR/HTR2C/MC3R/NPY2R/OPRK1/PMCH/POU4F1/PYY/TACR3/TRH/UCHL1/UCN/INSL5/PRLH/BSX	18
BP	GO:0070192	chromosome organization involved in meiotic cell cycle	16/1310	65/18670	7.6495e-06	0.00133761	0.0012864	BUB1/BUB1B/CCNE2/SMC4/SYCP2/NCAPH/TEX15/BRIP1/HORMAD1/TERB2/SGO2/MAJIN/MEIOC/SYCE3/SYCE1L/MEI4	16
BP	GO:0050909	sensory perception of taste	15/1310	67/18670	4.886e-05	0.00589922	0.00567335	AZGP1/CA6/CST1/CST2/CST4/PIGR/PIP/SCNN1B/SCNN1G/RTP3/TAS2R31/TAS2R46/TAS2R30/TAS2R50/GNAT3	15
BP	GO:0051937	catecholamine transport	15/1310	77/18670	0.00025726	0.024159	0.023234	ADRA2A/AGT/CHGA/CNR1/CRH/FFAR3/KCNB1/NPY2R/OPRK1/SLC6A2/SYT4/UCN/SYT13/SYT8/SYT6	15
BP	GO:0001539	cilium or flagellum-dependent cell motility	14/1310	39/18670	1.8658e-07	6.3075e-05	6.066e-05	SPEF1/TEKT2/CFAP46/DNAH3/TEKT3/CFAP43/TEKT1/CCDC65/DRC1/WDR63/CFAP57/TEKT4/RSPH9/RSPH4A	14
BP	GO:0060285	cilium-dependent cell motility	14/1310	39/18670	1.8658e-07	6.3075e-05	6.066e-05	SPEF1/TEKT2/CFAP46/DNAH3/TEKT3/CFAP43/TEKT1/CCDC65/DRC1/WDR63/CFAP57/TEKT4/RSPH9/RSPH4A	14
BP	GO:0050433	regulation of catecholamine secretion	14/1310	62/18670	7.8346e-05	0.00863676	0.00830608	ADRA2A/AGT/CHGA/CNR1/CRH/FFAR3/KCNB1/NPY2R/OPRK1/SYT4/UCN/SYT13/SYT8/SYT6	14
BP	GO:0050432	catecholamine secretion	14/1310	64/18670	0.00011301	0.011461	0.0110222	ADRA2A/AGT/CHGA/CNR1/CRH/FFAR3/KCNB1/NPY2R/OPRK1/SYT4/UCN/SYT13/SYT8/SYT6	14
BP	GO:0021536	diencephalon development	14/1310	75/18670	0.00064236	0.049355	0.0474653	BMP2/CRH/FGF8/MSX1/POU3F2/POU4F1/PROP1/SIX3/SOX2/NKX2-1/LHX3/FOXB1/ARX/GSX1	14
BP	GO:0070286	axonemal dynein complex assembly	13/1310	32/18670	9.2755e-08	3.6181e-05	3.4796e-05	DNAI1/TEKT2/ZMYND10/CCDC40/DNAI2/CCDC65/DRC1/CCDC114/CCDC151/DNAAF1/WDR63/CFAP100/CFAP73	13
BP	GO:0001580	detection of chemical stimulus involved in sensory perception of bitter taste	13/1310	41/18670	2.5931e-06	0.00069209	0.00066559	AZGP1/CA6/CST1/CST2/CST4/PIGR/PIP/RTP3/TAS2R31/TAS2R46/TAS2R30/TAS2R50/GNAT3	13
BP	GO:0050913	sensory perception of bitter taste	13/1310	45/18670	8.2507e-06	0.00139464	0.00134124	AZGP1/CA6/CST1/CST2/CST4/PIGR/PIP/RTP3/TAS2R31/TAS2R46/TAS2R30/TAS2R50/GNAT3	13
BP	GO:0019731	antibacterial humoral response	13/1310	46/18670	1.0767e-05	0.00170622	0.00164089	DEFA3/DEFB1/DMBT1/ELANE/IGHA1/IGHA2/JCHAIN/LTF/KLK7/SLPI/KLK5/BPIFA1/RNASE7	13
BP	GO:0050912	detection of chemical stimulus involved in sensory perception of taste	13/1310	47/18670	1.3934e-05	0.00201886	0.00194157	AZGP1/CA6/CST1/CST2/CST4/PIGR/PIP/RTP3/TAS2R31/TAS2R46/TAS2R30/TAS2R50/GNAT3	13
BP	GO:0048663	neuron fate commitment	13/1310	65/18670	0.00049911	0.0417916	0.0401915	ATOH1/DLX2/GBX1/IHH/POU3F2/POU4F1/NKX2-1/LHX3/LBX1/TLX3/DBX1/GSX1/PTF1A	13
BP	GO:0006953	acute-phase response	12/1310	47/18670	7.0707e-05	0.00814894	0.00783693	SERPINA3/CNR1/EPO/HP/ORM1/ORM2/REG3A/SERPINA1/SAA1/SAA2/SAA4/HAMP	12
BP	GO:0007129	synapsis	11/1310	46/18670	0.00026403	0.0243436	0.0234115	CCNE2/SYCP2/TEX15/BRIP1/HORMAD1/TERB2/MAJIN/MEIOC/SYCE3/SYCE1L/MEI4	11
BP	GO:0021983	pituitary gland development	10/1310	42/18670	0.0005178	0.0423507	0.0407292	BMP2/FGF8/MSX1/POU3F2/PROP1/SIX3/SOX2/NKX2-1/LHX3/GSX1	10
BP	GO:0036158	outer dynein arm assembly	6/1310	17/18670	0.000744249	0.0555013	0.0533762	DNAI1/ZMYND10/DNAI2/CCDC114/CCDC151/DNAAF1	6
BP	GO:1901317	regulation of flagellated sperm motility	6/1310	17/18670	0.000744249	0.0555013	0.0533762	DEFB1/TACR1/TACR3/EPPIN/PRDM14/TEX101	6
BP	GO:0018149	peptide cross-linking	12/1310	60/18670	0.000812027	0.0596781	0.0573931	IVL/KRT1/SPRR2B/SPRR2D/SPRR2E/SPRR2F/SPRR3/SPOCK3/LCE3D/TGM6/LCE3E/PRR9	12
BP	GO:0021871	forebrain regionalization	7/1310	24/18670	0.000986816	0.0714878	0.0687507	BMP2/EMX1/FGF8/LHX1/SIX3/NKX2-1/LHX2	7
BP	GO:0007143	female meiotic nuclear division	8/1310	31/18670	0.00105683	0.0754812	0.0725911	EREG/AURKA/TOP2A/TTK/SYCP2/NCAPH/FBXO5/MEIOC	8
BP	GO:0008211	glucocorticoid metabolic process	7/1310	25/18670	0.00128839	0.0907422	0.0872679	BMP2/SERPINA6/CRH/CYP11B1/HSD3B1/HSD3B2/STAR	7
BP	GO:0021984	adenohypophysis development	5/1310	13/18670	0.00134862	0.0936827	0.0900958	BMP2/FGF8/PROP1/SOX2/GSX1	5
BP	GO:0015844	monoamine transport	15/1310	90/18670	0.00141902	0.0964117	0.0927203	ADRA2A/AGT/CHGA/CNR1/CRH/FFAR3/KCNB1/NPY2R/OPRK1/SLC6A2/SYT4/UCN/SYT13/SYT8/SYT6	15
BP	GO:0002922	positive regulation of humoral immune response	6/1310	19/18670	0.00144494	0.0964117	0.0927203	C3/C6/FCER2/HPX/KLK7/KLK5	6
BP	GO:0042693	muscle cell fate commitment	6/1310	19/18670	0.00144494	0.0964117	0.0927203	NKX2-5/MYF6/MYL2/MYOD1/WT1/WNT3A	6
BP	GO:0009855	determination of bilateral symmetry	19/1310	128/18670	0.00150219	0.0989299	0.0951421	NKX2-5/FGF8/FOXJ1/IHH/ZIC3/LBX1/SOSTDC1/DNAI1/CCDC40/CFC1/GREM2/DNAI2/WNT3A/DRC1/CCDC151/DNAAF1/RIPPLY2/C9orf116/CFAP53	19
BP	GO:0009988	cell-cell recognition	13/1310	73/18670	0.00155645	0.0999083	0.096083	FUT3/OVGP1/CCL19/CCL21/ZAN/ZP2/ADAM21/ADAM30/TEX101/SPACA3/PRSS37/CATSPERD/CATSPER4	13
BP	GO:0061844	antimicrobial humoral immune response mediated by antimicrobial peptide	13/1310	73/18670	0.00155645	0.0999083	0.096083	DEFA3/DEFB1/DEFB4A/ELANE/LTF/REG3A/PF4V1/KLK7/S100A7/KLK5/BPIFA1/DEFB126/RNASE7	13
CC	GO:0031514	motile cilium	42/1416	179/19717	5.11968e-12	2.652e-09	2.46284e-09	DEFB1/DNAH9/ODF1/TACR1/TACR3/NME5/SPACA9/SPEF1/CFAP61/TEKT2/DNAI2/TEKT3/ZBBX/CFAP43/DRC3/TEKT1/ROPN1L/DRC7/CABS1/CCDC65/RSPH1/DRC1/LYZL4/PACRG/SUN5/CFAP52/TEKT4/AK8/TCTE1/CABCOCO1/ENKUR/RSPH9/CFAP65/CATSPERD/SAXO2/TCTEX1D4/RSPH4A/CFAP100/DNAJB13/CATSPER4/CFAP73/CFAP99	42
CC	GO:0005930	axoneme	33/1416	123/19717	2.08852e-11	4.57966e-09	4.25301e-09	CENPF/DNAH9/TUBB4A/SPEF1/CFAP61/DNAI1/CFAP46/CCDC40/DNAH3/DNAI2/CFAP43/DRC3/CFAP74/CCDC65/DRC1/CCDC114/CCDC151/DNAAF1/KIF19/WDR63/CFAP52/CFAP57/AK8/AKAP14/CFAP221/RSPH9/SAXO2/TCTEX1D4/RSPH4A/GNAT3/CFAP100/DNAJB13/CFAP73	33
CC	GO:0097014	ciliary plasm	33/1416	124/19717	2.65231e-11	4.57966e-09	4.25301e-09	CENPF/DNAH9/TUBB4A/SPEF1/CFAP61/DNAI1/CFAP46/CCDC40/DNAH3/DNAI2/CFAP43/DRC3/CFAP74/CCDC65/DRC1/CCDC114/CCDC151/DNAAF1/KIF19/WDR63/CFAP52/CFAP57/AK8/AKAP14/CFAP221/RSPH9/SAXO2/TCTEX1D4/RSPH4A/GNAT3/CFAP100/DNAJB13/CFAP73	33
CC	GO:0045095	keratin filament	27/1416	95/19717	3.33891e-10	4.32389e-08	4.01548e-08	KRTAP5-9/KRT1/KRT13/KRT85/CASP14/KRTAP5-8/KRTAP1-3/KRTAP1-1/KRTAP4-12/KRTAP1-5/KRTAP3-2/KRTAP9-8/KRTAP9-4/KRTAP3-3/KRT73/KRTAP12-2/KRTAP10-10/KRTAP10-11/KRTAP12-3/KRTAP10-12/KRTAP5-3/KRTAP5-10/KRTAP5-11/KRTAP4-11/KRTAP2-3/KRTAP16-1/KRTAP29-1	27
CC	GO:0097223	sperm part	39/1416	191/19717	2.2738e-09	2.35565e-07	2.18763e-07	DEFB1/ODF1/SERPINA5/TACR1/TACR3/NME5/ADAM30/SPACA9/SPAG8/RACGAP1/PLA1A/KNL1/EPPIN/DPEP3/DNAI2/TEKT3/TEX101/RSPH1/SYT8/CAPZA3/SPACA3/LYZL4/PACRG/PRSS37/SUN5/TMEM190/TEKT4/AK8/SPACA4/TCTE1/CABCOCO1/ENKUR/CATSPERD/SAXO2/TCTEX1D4/GNAT3/DNAJB13/CATSPER4/FABP9	39
CC	GO:0097729	9+2 motile cilium	24/1416	98/19717	7.60997e-08	6.22812e-06	5.78389e-06	DEFB1/DNAH9/ODF1/TACR1/TACR3/NME5/SPACA9/DNAI2/TEKT3/RSPH1/LYZL4/PACRG/SUN5/TEKT4/AK8/TCTE1/CABCOCO1/ENKUR/RSPH9/CATSPERD/SAXO2/TCTEX1D4/DNAJB13/CATSPER4	24
CC	GO:0032838	plasma membrane bounded cell projection cytoplasm	38/1416	208/19717	8.41638e-08	6.22812e-06	5.78389e-06	CENPF/DNAH9/KIF5C/UCHL1/WASF1/TUBB4A/KIF4A/SPEF1/CFAP61/DNAI1/CFAP46/CCDC40/DNAH3/DNAI2/TMEM108/CFAP43/DRC3/CFAP74/CCDC65/DRC1/CCDC114/CCDC151/DNAAF1/KIF19/WDR63/CFAP52/CFAP57/AK8/AKAP14/CFAP221/RSPH9/SAXO2/TCTEX1D4/RSPH4A/GNAT3/CFAP100/DNAJB13/CFAP73	38
CC	GO:0062023	collagen-containing extracellular matrix	59/1416	406/19717	1.67648e-07	1.08552e-05	1.00809e-05	SERPINA3/AGT/AMBP/AMELX/ANG/APLP1/APOH/AZGP1/CLU/COL4A4/COL9A1/COL9A3/CTSH/ECM1/ELANE/F7/FBLN1/FBN2/GPC5/GPC3/HPX/ITIH1/ITIH2/KRT1/MATN1/OGN/ORM1/ORM2/SERPINA5/CFP/SERPINA1/PLG/PRSS1/PZP/S100A7/S100A8/SLPI/SOD3/TIMP1/CLEC3B/TPSAB1/ZP2/SPON1/POSTN/ADAMTS8/EGFL6/TINAG/IMPG2/SOST/TPSB2/LMAN1L/PODNL1/RTBDN/INHBE/COL25A1/CHADL/FREM3/COL28A1/ANXA8	59
CC	GO:0044447	axoneme part	14/1416	40/19717	3.57843e-07	2.05958e-05	1.91268e-05	DNAH9/CFAP61/DNAI1/DNAH3/DNAI2/CCDC65/DRC1/CCDC114/WDR63/RSPH9/SAXO2/RSPH4A/CFAP100/CFAP73	14
CC	GO:0036126	sperm flagellum	22/1416	93/19717	5.01883e-07	2.59975e-05	2.41432e-05	DEFB1/ODF1/TACR1/TACR3/NME5/SPACA9/DNAI2/TEKT3/RSPH1/LYZL4/PACRG/SUN5/TEKT4/AK8/TCTE1/CABCOCO1/ENKUR/CATSPERD/SAXO2/TCTEX1D4/DNAJB13/CATSPER4	22
CC	GO:0044441	ciliary part	63/1416	462/19717	6.41585e-07	3.02128e-05	2.80578e-05	CENPF/CNGA2/CNGA4/DEFB1/DNAH9/GUCA2B/KIF5C/ODF1/SAG/TACR1/TACR3/TUBB4A/SPACA9/SPEF1/CFAP61/DNAI1/TSPEAR/CFAP46/CCDC40/DNAH3/DNAI2/PCDH15/AGBL2/CFAP43/DRC3/DYNLRB2/CFAP74/CCDC65/RSPH1/FANK1/DRC1/CCDC114/CCDC151/DNAAF1/KIF19/WDR63/PIFO/PACRG/SUN5/CFAP52/KNCN/CFAP57/AK8/AKAP14/DZIP1L/CFAP221/ENKUR/RSPH9/CATSPERD/TAS2R46/SAXO2/TTLL6/CFAP157/LRRC30/TCTEX1D4/RSPH4A/GNAT3/CFAP100/DNAJB13/CATSPER4/CFAP73…	63
CC	GO:0005882	intermediate filament	36/1416	214/19717	1.44268e-06	6.22758e-05	5.78338e-05	KRTAP5-9/KRT1/KRT13/KRT32/KRT33B/KRT85/INA/CASP14/KRTAP5-8/KRTAP1-3/KRTAP1-1/KRTAP4-12/KRTAP1-5/KRTAP3-2/KRTAP9-8/KRTAP9-4/KRTAP3-3/LMNTD1/KRT73/KRTAP7-1/KRTAP11-1/KRTAP13-2/KRTAP6-3/KRTAP12-2/KRTAP10-10/KRTAP10-11/KRTAP12-3/KRTAP10-12/KRTAP5-3/KRTAP5-10/KRTAP26-1/KRTAP5-11/KRTAP4-11/KRTAP2-3/KRTAP16-1/KRTAP29-1	36
CC	GO:0045111	intermediate filament cytoskeleton	38/1416	251/19717	9.90465e-06	0.000394662	0.000366512	KRTAP5-9/KRT1/KRT13/KRT32/KRT33B/KRT85/S100A8/INA/CASP14/KRTAP5-8/KRTAP1-3/KRTAP1-1/KRTAP4-12/KRTAP1-5/KRTAP3-2/KRTAP9-8/KRTAP9-4/KRTAP3-3/LMNTD1/KRT73/KRTAP7-1/KRTAP11-1/KRTAP13-2/KRTAP6-3/KRTAP12-2/KRTAP10-10/KRTAP10-11/KRTAP12-3/KRTAP10-12/KRTAP5-3/KRTAP5-10/KRTAP26-1/KRTAP5-11/KRTAP4-11/KRTAP2-3/SYCE1L/KRTAP16-1/KRTAP29-1	38
CC	GO:0072562	blood microparticle	26/1416	147/19717	1.62365e-05	0.00060075	0.0005579	SERPINA3/AGT/AMBP/APOA2/C3/C4BPA/C8A/CLU/CPN2/HBA1/HP/HPR/HPX/IGHA1/IGHA2/IGHD/JCHAIN/ITIH1/ITIH2/KRT1/ORM1/ORM2/PLG/PRSS1/PZP/ACSM1	26
CC	GO:0001669	acrosomal vesicle	21/1416	108/19717	2.40543e-05	0.000830676	0.000771427	SERPINA5/SPACA9/SPAG8/RACGAP1/PLA1A/KNL1/DPEP3/TEKT3/TEX101/SYT8/CAPZA3/SPACA3/LYZL4/PRSS37/TMEM190/SPACA4/ENKUR/TCTEX1D4/GNAT3/CATSPER4/FABP9	21
CC	GO:0031225	anchored component of membrane	28/1416	170/19717	3.05222e-05	0.000988157	0.000917675	ART3/CEACAM7/CPM/DPEP1/EFNA2/GPC5/GAD2/GPC3/GP2/OMG/OPCML/TECTB/PSCA/TREH/NTNG1/VNN3/CFC1/PRMT8/GFRA4/DPEP3/LYNX1/LY6G6C/RTBDN/TEX101/LYPD4/SPACA4/GPIHBP1/LY6L	28
CC	GO:0005858	axonemal dynein complex	7/1416	17/19717	9.93774e-05	0.00302809	0.0028121	DNAI1/DNAH3/DNAI2/CCDC65/DRC1/CCDC114/WDR63	7
CC	GO:0005796	Golgi lumen	19/1416	102/19717	0.000105916	0.00304804	0.00283063	DEFA3/DEFB1/DEFB4A/F7/F10/GPC5/GPC3/LALBA/MUC5AC/MUC6/OGN/SOD3/MUC12/CSPG5/MUC13/WNT3A/MUCL1/MUC21/MUC5B	19
CC	GO:0005875	microtubule associated complex	24/1416	152/19717	0.000213357	0.00581679	0.0054019	CENPE/DNAH9/KIF5C/KIF11/AURKA/KIF23/KIF20B/KIF14/KIF4A/DNAI1/CDCA8/DNAH3/KIF15/DNAI2/ACTL8/KIF18A/DYNLRB2/KIF2B/CCDC65/DRC1/CCDC114/KIF19/WDR63/DNAH12	24
CC	GO:0034702	ion channel complex	38/1416	301/19717	0.000494894	0.0128178	0.0119035	CACNA1S/CHRNA7/GABRA2/GABRB2/GABRG2/GRID2/GRIK5/GRIN2B/KCNB1/KCNE1/KCNK2/KCNN4/KCNQ2/KCNS1/SCN2A/SCN10A/SCNN1B/SCNN1G/CACNA1I/KCNB2/KCNK6/KCNV1/KCNIP1/ANO1/GABRQ/KCNQ5/KCNG4/GRIN3B/OLFM3/BEST3/CATSPERD/BEST4/CATSPER4/SHISA6/LRRC26/SHISA8/LRRC18/KCNE1B	38
CC	GO:0001533	cornified envelope	13/1416	65/19717	0.000622937	0.0153658	0.0142698	CST6/IVL/KRT1/SPRR2B/SPRR2D/SPRR2E/SPRR2F/SPRR3/CNFN/LCE3D/RPTN/LCE3E/PRR9	13
CC	GO:1902495	transmembrane transporter complex	39/1416	324/19717	0.00106126	0.0249879	0.0232056	ATP4B/CACNA1S/CHRNA7/GABRA2/GABRB2/GABRG2/GRID2/GRIK5/GRIN2B/KCNB1/KCNE1/KCNK2/KCNN4/KCNQ2/KCNS1/SCN2A/SCN10A/SCNN1B/SCNN1G/CACNA1I/KCNB2/KCNK6/KCNV1/KCNIP1/ANO1/GABRQ/KCNQ5/KCNG4/GRIN3B/OLFM3/BEST3/CATSPERD/BEST4/CATSPER4/SHISA6/LRRC26/SHISA8/LRRC18/KCNE1B	39
CC	GO:0005871	kinesin complex	11/1416	55/19717	0.00159901	0.0353086	0.0327901	CENPE/KIF5C/KIF11/KIF23/KIF20B/KIF14/KIF4A/KIF15/KIF18A/KIF2B/KIF19	11
CC	GO:1990351	transporter complex	39/1416	332/19717	0.00166866	0.0353086	0.0327901	ATP4B/CACNA1S/CHRNA7/GABRA2/GABRB2/GABRG2/GRID2/GRIK5/GRIN2B/KCNB1/KCNE1/KCNK2/KCNN4/KCNQ2/KCNS1/SCN2A/SCN10A/SCNN1B/SCNN1G/CACNA1I/KCNB2/KCNK6/KCNV1/KCNIP1/ANO1/GABRQ/KCNQ5/KCNG4/GRIN3B/OLFM3/BEST3/CATSPERD/BEST4/CATSPER4/SHISA6/LRRC26/SHISA8/LRRC18/KCNE1B	39
CC	GO:0000795	synaptonemal complex	9/1416	40/19717	0.00177225	0.0353086	0.0327901	BRCA2/FKBP6/SYCP2/SMC1B/HORMAD1/FAM9C/SYCE3/SYCE1L/MEI4	9
CC	GO:0099086	synaptonemal structure	9/1416	40/19717	0.00177225	0.0353086	0.0327901	BRCA2/FKBP6/SYCP2/SMC1B/HORMAD1/FAM9C/SYCE3/SYCE1L/MEI4	9
CC	GO:0034364	high-density lipoprotein particle	7/1416	26/19717	0.00189695	0.0363932	0.0337974	APOA2/APOH/CLU/HPR/SAA1/SAA2/SAA4	7
CC	GO:0034703	cation channel complex	28/1416	220/19717	0.00227093	0.041722	0.0387461	CACNA1S/GRIK5/GRIN2B/KCNB1/KCNE1/KCNK2/KCNN4/KCNQ2/KCNS1/SCN2A/SCN10A/SCNN1B/SCNN1G/CACNA1I/KCNB2/KCNK6/KCNV1/KCNIP1/KCNQ5/KCNG4/GRIN3B/OLFM3/CATSPERD/CATSPER4/SHISA6/LRRC26/SHISA8/KCNE1B	28
CC	GO:0051233	spindle midzone	8/1416	34/19717	0.00233579	0.041722	0.0387461	CENPE/AURKA/KIF20B/KIF14/MAPRE3/RACGAP1/CDCA8/KIF18A	8
CC	GO:0000793	condensed chromosome	28/1416	223/19717	0.00276643	0.047767	0.0443599	BRCA2/BUB1/BUB1B/CENPE/CENPF/MAD2L1/MKI67/AURKA/TOP2A/FKBP6/SMC4/SYCP2/NCAPH/SMC1B/ERCC6L/NCAPG2/KNL1/SPC25/NCAPG/HORMAD1/KIF2B/RSPH1/SGO2/SGO1/FAM9C/SYCE3/SYCE1L/MEI4	28
CC	GO:0030286	dynein complex	10/1416	51/19717	0.0029988	0.050109	0.0465349	DNAH9/DNAI1/DNAH3/DNAI2/DYNLRB2/CCDC65/DRC1/CCDC114/WDR63/DNAH12	10
CC	GO:0034705	potassium channel complex	15/1416	96/19717	0.00341443	0.0548451	0.0509331	GRIK5/KCNB1/KCNE1/KCNK2/KCNN4/KCNQ2/KCNS1/KCNB2/KCNK6/KCNV1/KCNIP1/KCNQ5/KCNG4/LRRC26/KCNE1B	15
CC	GO:0008076	voltage-gated potassium channel complex	14/1416	87/19717	0.00349399	0.0548451	0.0509331	KCNB1/KCNE1/KCNK2/KCNN4/KCNQ2/KCNS1/KCNB2/KCNK6/KCNV1/KCNIP1/KCNQ5/KCNG4/LRRC26/KCNE1B	14
CC	GO:0034358	plasma lipoprotein particle	8/1416	37/19717	0.0041005	0.0606874	0.0563587	APOA2/APOH/CLU/HPR/LPA/SAA1/SAA2/SAA4	8
CC	GO:1990777	lipoprotein particle	8/1416	37/19717	0.0041005	0.0606874	0.0563587	APOA2/APOH/CLU/HPR/LPA/SAA1/SAA2/SAA4	8
CC	GO:0035580	specific granule lumen	11/1416	62/19717	0.00428746	0.0616917	0.0572915	ELANE/HP/LCN2/LTF/ORM1/ORM2/CFP/PTX3/SLPI/TCN1/OLFM4	11
CC	GO:0000794	condensed nuclear chromosome	15/1416	99/19717	0.00459768	0.0643676	0.0597764	BRCA2/BUB1/BUB1B/AURKA/FKBP6/SYCP2/NCAPH/SMC1B/HORMAD1/RSPH1/SGO1/FAM9C/SYCE3/SYCE1L/MEI4	15
CC	GO:0072686	mitotic spindle	16/1416	109/19717	0.00479743	0.0653966	0.060732	CENPE/ECT2/KIF11/MAD2L1/AURKA/CDC7/KIF23/KIF20B/MAPRE3/TPX2/RACGAP1/FAM83D/KIF18A/KIF2B/CKAP2L/ASPM	16
CC	GO:0032994	protein-lipid complex	8/1416	39/19717	0.0057526	0.0751592	0.0697983	APOA2/APOH/CLU/HPR/LPA/SAA1/SAA2/SAA4	8
CC	GO:0072687	meiotic spindle	4/1416	11/19717	0.0058038	0.0751592	0.0697983	AURKA/FBXO5/RSPH1/ASPM	4
MF	GO:0030414	peptidase inhibitor activity	48/1235	182/17697	3.81772e-16	3.2107e-13	3.00997e-13	SERPINA3/AGT/AMBP/AVP/C3/SERPINA6/CST1/CST2/CST3/CST4/CST6/DPEP1/GPC3/SERPIND1/ITIH1/ITIH2/LPA/LTF/MT3/SERPINA5/SERPINA1/SERPINA4/PZP/SERPINB3/SLPI/TIMP1/CST7/TNFSF14/WFDC2/SMR3A/SPINK4/SPOCK3/EPPIN/WFDC1/CARD18/BIRC8/CST9L/WFDC10A/SERPINA12/NLRP7/SERPINA11/WFDC10B/HMSD/SERPINA9/COL28A1/SPINK6/SPINK14/SPINK9	48
MF	GO:0004866	endopeptidase inhibitor activity	46/1235	175/17697	1.81182e-15	7.61869e-13	7.14238e-13	SERPINA3/AGT/AMBP/AVP/C3/SERPINA6/CST1/CST2/CST3/CST4/CST6/DPEP1/SERPIND1/ITIH1/ITIH2/LPA/LTF/MT3/SERPINA5/SERPINA1/SERPINA4/PZP/SERPINB3/SLPI/TIMP1/CST7/TNFSF14/WFDC2/SMR3A/SPINK4/SPOCK3/EPPIN/WFDC1/CARD18/BIRC8/CST9L/WFDC10A/SERPINA12/NLRP7/SERPINA11/HMSD/SERPINA9/COL28A1/SPINK6/SPINK14/SPINK9	46
MF	GO:0061135	endopeptidase regulator activity	46/1235	182/17697	8.98448e-15	2.51865e-12	2.36119e-12	SERPINA3/AGT/AMBP/AVP/C3/SERPINA6/CST1/CST2/CST3/CST4/CST6/DPEP1/SERPIND1/ITIH1/ITIH2/LPA/LTF/MT3/SERPINA5/SERPINA1/SERPINA4/PZP/SERPINB3/SLPI/TIMP1/CST7/TNFSF14/WFDC2/SMR3A/SPINK4/SPOCK3/EPPIN/WFDC1/CARD18/BIRC8/CST9L/WFDC10A/SERPINA12/NLRP7/SERPINA11/HMSD/SERPINA9/COL28A1/SPINK6/SPINK14/SPINK9	46
MF	GO:0061134	peptidase regulator activity	50/1235	219/17697	4.74421e-14	9.97471e-12	9.35109e-12	SERPINA3/AGT/AMBP/AVP/C3/SERPINA6/CST1/CST2/CST3/CST4/CST6/CTSH/DPEP1/FBLN1/GPC3/SERPIND1/ITIH1/ITIH2/LPA/LTF/MT3/SERPINA5/SERPINA1/SERPINA4/PZP/SERPINB3/SLPI/TIMP1/CST7/TNFSF14/WFDC2/SMR3A/SPINK4/SPOCK3/EPPIN/WFDC1/CARD18/BIRC8/CST9L/WFDC10A/SERPINA12/NLRP7/SERPINA11/WFDC10B/HMSD/SERPINA9/COL28A1/SPINK6/SPINK14/SPINK9	50
MF	GO:0004867	serine-type endopeptidase inhibitor activity	26/1235	94/17697	7.21458e-10	1.21349e-07	1.13762e-07	SERPINA3/AGT/AMBP/SERPINA6/SERPIND1/ITIH1/ITIH2/SERPINA5/SERPINA1/SERPINA4/PZP/SERPINB3/SLPI/WFDC2/SPINK4/EPPIN/WFDC1/WFDC10A/SERPINA12/SERPINA11/HMSD/SERPINA9/COL28A1/SPINK6/SPINK14/SPINK9	26
MF	GO:0048018	receptor ligand activity	70/1235	482/17697	3.56857e-09	4.72798e-07	4.43239e-07	AGT/AMELX/AREG/AVP/BMP2/BMP3/CALCA/CALCB/CD40LG/CRH/CSF3/DEFB4A/EDN3/EPO/EREG/FGF3/FGF5/FGF8/FGF11/FGF14/GDF2/IGF1/IL2/IL4/NTS/OGN/PDYN/PF4V1/PMCH/PNOC/PMCHL2/PYY/SAA1/SAA2/SAA4/CLEC11A/CCL15/CCL17/CCL19/CCL21/CCL23/SST/TFF1/TIMP1/TRH/UCN/MIA/GDF5/TNFSF14/CXCL14/GDF3/INSL5/CSPG5/NRG3/INSL6/IL19/PRLH/SLURP1/HAMP/GREM2/METRN/INHBE/WNT3A/SCGB3A1/UCN3/CGB2/GPHB5/FAM3D/TAFA4/IFNL4	70
MF	GO:0004252	serine-type endopeptidase activity	34/1235	160/17697	3.9353e-09	4.72798e-07	4.43239e-07	AZU1/CTSH/ELANE/F7/F10/HP/HPR/KLK1/KLK2/KLKB1/LPA/LTF/PCSK1/PLG/PRSS1/MASP1/KLK7/TMPRSS15/KLK6/TPSAB1/KLK4/CELA3A/TPSD1/KLK5/KLK14/KLK12/TPSB2/TMPRSS11B/PRSS37/PRSS47/PRSS54/PRSS33/PRSS38/PRSS56	34
MF	GO:0004857	enzyme inhibitor activity	56/1235	375/17697	5.06736e-08	5.32707e-06	4.99402e-06	SERPINA3/AGT/AMBP/APOA2/AVP/C3/SERPINA6/CST1/CST2/CST3/CST4/CST6/DPEP1/GPC3/SERPIND1/ITIH1/ITIH2/LPA/LTF/MT3/SERPINA5/SERPINA1/SERPINA4/PKIA/PZP/SAG/SERPINB3/SLPI/TIMP1/UCN/SCGB1A1/CST7/TNFSF14/WFDC2/FBXO5/SMR3A/SPINK4/SPOCK3/TESC/EPPIN/WFDC1/CARD18/BIRC8/CST9L/WFDC10A/SERPINA12/PPP1R36/NLRP7/SERPINA11/WFDC10B/HMSD/SERPINA9/COL28A1/SPINK6/SPINK14/SPINK9	56
MF	GO:0008236	serine-type peptidase activity	34/1235	182/17697	1.14554e-07	1.07045e-05	1.00352e-05	AZU1/CTSH/ELANE/F7/F10/HP/HPR/KLK1/KLK2/KLKB1/LPA/LTF/PCSK1/PLG/PRSS1/MASP1/KLK7/TMPRSS15/KLK6/TPSAB1/KLK4/CELA3A/TPSD1/KLK5/KLK14/KLK12/TPSB2/TMPRSS11B/PRSS37/PRSS47/PRSS54/PRSS33/PRSS38/PRSS56	34
MF	GO:0017171	serine hydrolase activity	34/1235	186/17697	1.97075e-07	1.6574e-05	1.55378e-05	AZU1/CTSH/ELANE/F7/F10/HP/HPR/KLK1/KLK2/KLKB1/LPA/LTF/PCSK1/PLG/PRSS1/MASP1/KLK7/TMPRSS15/KLK6/TPSAB1/KLK4/CELA3A/TPSD1/KLK5/KLK14/KLK12/TPSB2/TMPRSS11B/PRSS37/PRSS47/PRSS54/PRSS33/PRSS38/PRSS56	34
MF	GO:0005179	hormone activity	25/1235	122/17697	9.05968e-07	6.92654e-05	6.49349e-05	AGT/AVP/CALCA/CALCB/CRH/EDN3/EPO/IGF1/NTS/PMCH/PNOC/PMCHL2/PYY/SST/TRH/UCN/INSL5/INSL6/PRLH/HAMP/METRN/INHBE/UCN3/CGB2/GPHB5	25
MF	GO:0004869	cysteine-type endopeptidase inhibitor activity	16/1235	58/17697	1.39798e-06	9.79754e-05	9.18501e-05	AVP/CST1/CST2/CST3/CST4/CST6/DPEP1/LTF/MT3/SERPINB3/CST7/TNFSF14/WFDC2/CARD18/BIRC8/CST9L	16
MF	GO:0001664	G protein-coupled receptor binding	40/1235	280/17697	1.19895e-05	0.000767944	0.000719933	ADRA2A/AGT/APLP1/AVP/C3/CALCA/CALCB/CRH/DEFB1/DEFB4A/EDN3/IL2/KISS1/PDYN/PF4V1/PMCH/PNOC/PMCHL2/PYY/SAA1/SAG/CCL15/CCL17/CCL19/CCL21/CCL23/UCHL1/UCN/CXCL14/INSL5/NPFFR2/PRLH/PROK2/RTP3/WNT3A/UCN3/GPHB5/PACRG/RSPO4/GNAT3	40
MF	GO:0015267	channel activity	57/1235	456/17697	1.28364e-05	0.000767944	0.000719933	AQP5/AQP7/CACNA1S/CHRNA7/CNGA2/CNGA4/CNR1/GABRA2/GABRB2/GABRG2/GJA8/GRID2/GRIK5/GRIN2B/KCNB1/KCNE1/KCNK2/KCNN4/KCNQ2/KCNS1/FXYD3/RHAG/SCN2A/SCN10A/SCNN1B/SCNN1G/CACNA1I/KCNB2/KCNK6/CLCA2/KCNV1/KCNH5/KCNIP1/KCNK9/ANO1/GABRQ/KCNQ5/TRPM8/NOX5/GJA10/AQP10/KCNH7/KCNG4/PKD1L2/GRIN3B/OTOP1/BEST3/CCT8L2/HTR3C/HTR3D/BEST4/KCNT2/CATSPER4/LRRC26/LRRC18/AQP12B/KCNE1B	57
MF	GO:0022803	passive transmembrane transporter activity	57/1235	457/17697	1.3697e-05	0.000767944	0.000719933	AQP5/AQP7/CACNA1S/CHRNA7/CNGA2/CNGA4/CNR1/GABRA2/GABRB2/GABRG2/GJA8/GRID2/GRIK5/GRIN2B/KCNB1/KCNE1/KCNK2/KCNN4/KCNQ2/KCNS1/FXYD3/RHAG/SCN2A/SCN10A/SCNN1B/SCNN1G/CACNA1I/KCNB2/KCNK6/CLCA2/KCNV1/KCNH5/KCNIP1/KCNK9/ANO1/GABRQ/KCNQ5/TRPM8/NOX5/GJA10/AQP10/KCNH7/KCNG4/PKD1L2/GRIN3B/OTOP1/BEST3/CCT8L2/HTR3C/HTR3D/BEST4/KCNT2/CATSPER4/LRRC26/LRRC18/AQP12B/KCNE1B	57
MF	GO:0003777	microtubule motor activity	18/1235	84/17697	1.56232e-05	0.000821194	0.000769853	CENPE/DNAH9/KIF5C/KIF11/KIF23/KIF20B/KIF14/KIF4A/DNAI1/DNAH3/KIF15/DNAI2/KIF18A/DYNLRB2/KIF2B/KIF19/WDR63/DNAH12	18
MF	GO:0022838	substrate-specific channel activity	53/1235	428/17697	3.31529e-05	0.00164009	0.00153756	AQP5/AQP7/CACNA1S/CHRNA7/CNGA2/CNGA4/CNR1/GABRA2/GABRB2/GABRG2/GRID2/GRIK5/GRIN2B/KCNB1/KCNE1/KCNK2/KCNN4/KCNQ2/KCNS1/FXYD3/SCN2A/SCN10A/SCNN1B/SCNN1G/CACNA1I/KCNB2/KCNK6/CLCA2/KCNV1/KCNH5/KCNIP1/KCNK9/ANO1/GABRQ/KCNQ5/TRPM8/NOX5/AQP10/KCNH7/KCNG4/PKD1L2/GRIN3B/OTOP1/BEST3/CCT8L2/HTR3C/HTR3D/BEST4/KCNT2/CATSPER4/LRRC26/LRRC18/KCNE1B	53
MF	GO:0008574	ATP-dependent microtubule motor activity, plus-end-directed	9/1235	26/17697	4.0171e-05	0.00187688	0.00175954	KIF5C/KIF11/KIF20B/KIF14/DNAI1/DNAI2/KIF18A/KIF19/WDR63	9
MF	GO:0008201	heparin binding	27/1235	169/17697	4.38513e-05	0.001941	0.00181965	ANG/APLP1/APOH/AZU1/CEL/ELANE/SERPIND1/LPA/LTF/SERPINA5/PF4V1/SAA1/CCL15/CCL23/SOD3/CLEC3B/LIPG/TENM1/POSTN/ADAMTS8/IMPG2/SOST/LRTM1/GREM2/COL25A1/LIPI/RSPO4	27
MF	GO:0005539	glycosaminoglycan binding	33/1235	229/17697	5.67257e-05	0.00238531	0.00223619	ANG/APLP1/APOH/AZU1/CEL/ELANE/SERPIND1/HMMR/JCHAIN/LPA/LTF/REG3A/SERPINA5/PF4V1/SAA1/CCL15/CCL23/SOD3/CLEC3B/LIPG/TENM1/POSTN/ADAMTS8/SPOCK3/IMPG2/SOST/LRTM1/GREM2/COL25A1/RNASE7/PGLYRP2/LIPI/RSPO4	33
MF	GO:0008083	growth factor activity	26/1235	163/17697	6.1956e-05	0.00248119	0.00232607	AGT/AMELX/AREG/BMP2/BMP3/CSF3/EREG/FGF3/FGF5/FGF8/FGF11/FGF14/GDF2/IGF1/IL2/IL4/OGN/CLEC11A/TFF1/TIMP1/MIA/GDF5/GDF3/CSPG5/NRG3/INHBE	26
MF	GO:0005216	ion channel activity	50/1235	416/17697	0.000116708	0.00446143	0.0041825	CACNA1S/CHRNA7/CNGA2/CNGA4/CNR1/GABRA2/GABRB2/GABRG2/GRID2/GRIK5/GRIN2B/KCNB1/KCNE1/KCNK2/KCNN4/KCNQ2/KCNS1/FXYD3/SCN2A/SCN10A/SCNN1B/SCNN1G/CACNA1I/KCNB2/KCNK6/CLCA2/KCNV1/KCNH5/KCNIP1/KCNK9/ANO1/GABRQ/KCNQ5/TRPM8/NOX5/KCNH7/KCNG4/PKD1L2/GRIN3B/OTOP1/BEST3/CCT8L2/HTR3C/HTR3D/BEST4/KCNT2/CATSPER4/LRRC26/LRRC18/KCNE1B	50
MF	GO:0022839	ion gated channel activity	42/1235	334/17697	0.000150085	0.00548789	0.00514479	CACNA1S/CHRNA7/CNGA2/CNGA4/CNR1/GABRA2/GABRB2/GABRG2/GRID2/GRIK5/GRIN2B/KCNB1/KCNE1/KCNK2/KCNN4/KCNQ2/KCNS1/SCN2A/SCN10A/SCNN1B/SCNN1G/CACNA1I/KCNB2/KCNK6/CLCA2/KCNV1/KCNH5/KCNIP1/KCNK9/ANO1/GABRQ/KCNQ5/KCNH7/KCNG4/GRIN3B/CCT8L2/HTR3C/HTR3D/KCNT2/CATSPER4/LRRC26/KCNE1B	42
MF	GO:1990939	ATP-dependent microtubule motor activity	11/1235	44/17697	0.000164483	0.00576377	0.00540342	DNAH9/KIF5C/KIF11/KIF20B/KIF14/DNAI1/DNAH3/DNAI2/KIF18A/KIF19/WDR63	11
MF	GO:0005261	cation channel activity	40/1235	319/17697	0.000226511	0.00761983	0.00714344	CACNA1S/CHRNA7/CNGA2/CNGA4/CNR1/GRIK5/GRIN2B/KCNB1/KCNE1/KCNK2/KCNN4/KCNQ2/KCNS1/SCN2A/SCN10A/SCNN1B/SCNN1G/CACNA1I/KCNB2/KCNK6/KCNV1/KCNH5/KCNIP1/KCNK9/ANO1/KCNQ5/TRPM8/NOX5/KCNH7/KCNG4/PKD1L2/GRIN3B/OTOP1/CCT8L2/HTR3C/HTR3D/KCNT2/CATSPER4/LRRC26/KCNE1B	40
MF	GO:0022836	gated channel activity	42/1235	343/17697	0.000267768	0.00866126	0.00811976	CACNA1S/CHRNA7/CNGA2/CNGA4/CNR1/GABRA2/GABRB2/GABRG2/GRID2/GRIK5/GRIN2B/KCNB1/KCNE1/KCNK2/KCNN4/KCNQ2/KCNS1/SCN2A/SCN10A/SCNN1B/SCNN1G/CACNA1I/KCNB2/KCNK6/CLCA2/KCNV1/KCNH5/KCNIP1/KCNK9/ANO1/GABRQ/KCNQ5/KCNH7/KCNG4/GRIN3B/CCT8L2/HTR3C/HTR3D/KCNT2/CATSPER4/LRRC26/KCNE1B	42
MF	GO:0005249	voltage-gated potassium channel activity	16/1235	87/17697	0.00030424	0.00947651	0.00888405	KCNB1/KCNE1/KCNK2/KCNQ2/KCNS1/KCNB2/KCNK6/KCNV1/KCNH5/KCNK9/KCNQ5/KCNH7/KCNG4/KCNT2/LRRC26/KCNE1B	16
MF	GO:0005267	potassium channel activity	20/1235	123/17697	0.000323775	0.00972481	0.00911682	GRIK5/KCNB1/KCNE1/KCNK2/KCNN4/KCNQ2/KCNS1/KCNB2/KCNK6/KCNV1/KCNH5/KCNIP1/KCNK9/KCNQ5/KCNH7/KCNG4/CCT8L2/KCNT2/LRRC26/KCNE1B	20
MF	GO:0003774	motor activity	21/1235	136/17697	0.000477194	0.0135778	0.012729	CENPE/DNAH9/KIF5C/KIF11/MYH8/KIF23/KIF20B/KIF14/KIF4A/DNAI1/MYO3A/DNAH3/KIF15/MYH7B/DNAI2/KIF18A/DYNLRB2/KIF2B/KIF19/WDR63/DNAH12	21
MF	GO:0005184	neuropeptide hormone activity	8/1235	28/17697	0.000484346	0.0135778	0.012729	AVP/CALCB/CRH/NTS/PNOC/PYY/UCN/PRLH	8
MF	GO:0004175	endopeptidase activity	48/1235	427/17697	0.000731402	0.0198422	0.0186017	AZU1/CPS1/CTSH/ELANE/F7/F10/HP/HPR/KLK1/KLK2/KLKB1/LPA/LTF/PCSK1/PIP/PLG/PRSS1/MASP1/KLK7/TMPRSS15/KLK6/TPSAB1/UCHL1/USP1/ADAM21/KLK4/CELA3A/ADAM30/ADAMTS8/ADAMTS6/TPSD1/CASP14/KLK5/TINAG/KLK14/KLK12/USP37/TPSB2/ADGB/TMPRSS11B/PRSS37/PRSS47/ADAMTS16/PRSS54/PRSS33/PRSS38/DDI1/PRSS56	48
MF	GO:0022843	voltage-gated cation channel activity	21/1235	142/17697	0.00085243	0.0224029	0.0210023	CACNA1S/CNR1/GRIN2B/KCNB1/KCNE1/KCNK2/KCNQ2/KCNS1/CACNA1I/KCNB2/KCNK6/KCNV1/KCNH5/KCNK9/KCNQ5/KCNH7/KCNG4/KCNT2/CATSPER4/LRRC26/KCNE1B	21
MF	GO:0071855	neuropeptide receptor binding	8/1235	32/17697	0.00127696	0.0325432	0.0305086	CRH/EDN3/KISS1/PMCH/PMCHL2/UCN/PRLH/UCN3	8
MF	GO:0005251	delayed rectifier potassium channel activity	8/1235	33/17697	0.00158386	0.0391772	0.0367278	KCNB1/KCNE1/KCNQ2/KCNS1/KCNB2/KCNQ5/KCNG4/KCNE1B	8
MF	GO:1901681	sulfur compound binding	30/1235	250/17697	0.00258239	0.0611734	0.0573489	ANG/APLP1/APOH/AZU1/CBS/CEL/ELANE/SERPIND1/LPA/LTF/SERPINA5/PF4V1/SAA1/CCL15/CCL23/SOD3/CLEC3B/SOAT2/LIPG/TENM1/POSTN/ADAMTS8/IMPG2/SOST/PRMT8/LRTM1/GREM2/COL25A1/LIPI/RSPO4	30
MF	GO:0005244	voltage-gated ion channel activity	25/1235	197/17697	0.00269134	0.0611734	0.0573489	CACNA1S/CNR1/GRIN2B/KCNB1/KCNE1/KCNK2/KCNQ2/KCNS1/SCN2A/SCN10A/CACNA1I/KCNB2/KCNK6/KCNV1/KCNH5/KCNIP1/KCNK9/ANO1/KCNQ5/KCNH7/KCNG4/KCNT2/CATSPER4/LRRC26/KCNE1B	25
MF	GO:0022832	voltage-gated channel activity	25/1235	197/17697	0.00269134	0.0611734	0.0573489	CACNA1S/CNR1/GRIN2B/KCNB1/KCNE1/KCNK2/KCNQ2/KCNS1/SCN2A/SCN10A/CACNA1I/KCNB2/KCNK6/KCNV1/KCNH5/KCNIP1/KCNK9/ANO1/KCNQ5/KCNH7/KCNG4/KCNT2/CATSPER4/LRRC26/KCNE1B	25
MF	GO:0005125	cytokine activity	27/1235	220/17697	0.00300894	0.0665926	0.0624292	AREG/BMP2/BMP3/CD40LG/CSF3/EPO/GDF2/IL2/IL4/PF4V1/CCL15/CCL17/CCL19/CCL21/CCL23/TIMP1/GDF5/TNFSF14/CXCL14/GDF3/IL19/SLURP1/GREM2/INHBE/SCGB3A1/FAM3D/IFNL4	27
MF	GO:0004983	neuropeptide Y receptor activity	4/1235	10/17697	0.00352398	0.072502	0.0679692	PRLHR/NPY2R/QRFPR/PROKR2	4
MF	GO:0016595	glutamate binding	4/1235	10/17697	0.00352398	0.072502	0.0679692	CPS1/GAD1/GAD2/GRIN2B	4
MF	GO:0015079	potassium ion transmembrane transporter activity	21/1235	159/17697	0.00353458	0.072502	0.0679692	ATP4B/GRIK5/KCNB1/KCNE1/KCNK2/KCNN4/KCNQ2/KCNS1/KCNB2/KCNK6/KCNV1/KCNH5/KCNIP1/KCNK9/KCNQ5/KCNH7/KCNG4/CCT8L2/KCNT2/LRRC26/KCNE1B	21
KEGG	hsa04080	Neuroactive ligand-receptor interaction	52/472	341/8076	9.47355e-11	2.70944e-08	2.5429e-08	ADRA1B/ADRA2A/ADRB2/AGT/AVP/C3/CALCA/CALCB/CCKAR/CHRM2/CHRNA7/CNR1/CRH/EDN3/GABRA2/GABRB2/GABRG2/GIPR/PRLHR/GRID2/GRIK5/GRIN2B/GRM5/HTR2C/HTR4/KISS1/MAS1/MC3R/NPY2R/NTS/OPRK1/PDYN/PLG/PMCH/PRSS1/PYY/SST/TACR1/TACR3/TRH/TSHR/UCN/TAAR5/GPR50/P2RY14/INSL5/NPFFR2/PRLH/GABRQ/SLURP1/UCN3/GRIN3B	52
KEGG	hsa04610	Complement and coagulation cascades	17/472	85/8076	6.39749e-06	0.000914841	0.00085861	C3/C4BPA/C4BPB/C6/C8A/C8B/CLU/F7/F10/SERPIND1/KLKB1/SERPINA5/SERPINA1/PLG/MASP1/CFHR4/CFHR5	17
KEGG	hsa00982	Drug metabolism - cytochrome P450	13/472	71/8076	0.000201483	0.0178702	0.0167718	ADH1B/ADH6/ADH7/ALDH3A1/CYP2A6/CYP3A5/FMO2/GSTA3/GSTM5/UGT2A1/UGT1A5/UGT1A4/UGT1A3	13
KEGG	hsa05204	Chemical carcinogenesis	14/472	82/8076	0.000249933	0.0178702	0.0167718	ADH1B/ADH6/ADH7/ALDH3A1/CHRNA7/CYP2A6/CYP3A5/GSTA3/GSTM5/SULT2A1/UGT2A1/UGT1A5/UGT1A4/UGT1A3	14
KEGG	hsa05033	Nicotine addiction	9/472	40/8076	0.000395822	0.022033	0.0206788	CHRNA7/GABRA2/GABRB2/GABRG2/GRIN2B/GABRQ/SLC17A6/GRIN3B/SLC17A8	9
KEGG	hsa00980	Metabolism of xenobiotics by cytochrome P450	13/472	77/8076	0.000462231	0.022033	0.0206788	ADH1B/ADH6/ADH7/ALDH3A1/CYP2A6/CYP3A5/GSTA3/GSTM5/SULT2A1/UGT2A1/UGT1A5/UGT1A4/UGT1A3	13
KEGG	hsa00140	Steroid hormone biosynthesis	11/472	61/8076	0.00070528	0.0288157	0.0270446	CYP3A5/CYP11B1/HSD3B1/HSD3B2/HSD17B3/SRD5A2/SULT2B1/UGT2A1/UGT1A5/UGT1A4/UGT1A3	11
KEGG	hsa04970	Salivary secretion	14/472	93/8076	0.000934687	0.0334151	0.0313612	ADCY8/ADRA1B/ADRB2/AMY1B/AQP5/CALML3/CST1/CST2/CST3/CST4/DMBT1/KCNN4/ADCY4/MUC5B	14
KEGG	hsa04927	Cortisol synthesis and secretion	11/472	65/8076	0.00122246	0.0387422	0.036361	ADCY8/AGT/CACNA1S/CYP11B1/HSD3B1/HSD3B2/KCNK2/STAR/CACNA1I/CREB3L1/ADCY4	11
KEGG	hsa04742	Taste transduction	13/472	86/8076	0.00135462	0.0387422	0.036361	ADCY8/GABRA2/SCN2A/SCNN1B/SCNN1G/HTR3C/ADCY4/HTR3D/TAS2R31/TAS2R46/TAS2R30/TAS2R50/GNAT3	13
KEGG	hsa04061	Viral protein interaction with cytokine and cytokine receptor	14/472	100/8076	0.00191515	0.0497938	0.0467332	CX3CR1/IL2/CXCR1/CXCR2/PF4V1/CCL15/CCL17/CCL19/CCL21/CCL23/TNFSF14/CXCL14/IL19/IL20RA	14
KEGG	hsa04740	Olfactory transduction	41/472	447/8076	0.00248101	0.0591308	0.0554963	CALML3/CNGA2/CNGA4/OR2C1/OR1E2/OR52A1/OR1A2/OR11A1/OR10G3/OR10H2/OR7C2/OR4C5/OR2G3/OR2G2/OR51F2/OR7D4/OR1M1/OR2B11/OR2F2/OR1N1/OR1Q1/OR6T1/OR4D5/OR9Q1/OR4D11/OR52B2/OR51V1/OR2Z1/OR5AP2/OR56A3/OR8K1/OR4D10/OR4D9/OR10V1/OR4K2/OR11G2/OR5AU1/OR13J1/OR5C1/OR1K1/OR10J3	41
KEGG	hsa00350	Tyrosine metabolism	7/472	36/8076	0.00423108	0.0930838	0.0873624	ADH1B/ADH6/ADH7/ALDH3A1/DBH/DDC/GOT1L1	7
