# Supplementary material for: MCM10: An effective treatment target and a prognostic biomarker in patients with uterine corpus endometrial carcinoma
Source: J Cell Mol Med. 2023 May 29;27(12):1708–24. doi: 10.1111/jcmm.17772 (PMC10273062; doi:10.1111/jcmm.17772)
Supplement: Supplementary file 13 — Table S9: [file JCMM-27-1708-s012.xlsx]

## Sheet: Sheet 1
ID	Description	setSize	enrichmentScore	NES	pvalue	p.adjust	qvalues	rank	leading_edge	core_enrichment
REACTOME_NEUTROPHIL_DEGRANULATION	REACTOME_NEUTROPHIL_DEGRANULATION	474	-0.286305	-1.42	0.00107411	0.0344973	0.0254817	6029	tags=18%, list=16%, signal=16%	NFAM1/ARHGAP45/MMP9/STING1/TBC1D10C/ITGAM/TUBB4B/CHI3L1/FUCA1/CYSTM1/C5AR1/PGLYRP1/CD63/DEFA4/CFD/HLA-B/NPC2/TRPM2/ADGRE3/FGR/CD14/RNASE2/ARHGAP9/HBB/TTR/ITGAX/LAMTOR2/PRG3/SERPINB12/CDA/RETN/TMEM63A/CHIT1/ALDH3B1/RAB37/ADA2/RNASET2/P2RX1/MCEMP1/LRG1/CTSG/B4GALT1/ITGAL/S100A9/CEACAM3/HLA-A/GMFG/ARSA/CYBA/PLAC8/S100A11/RAB4B/TCIRG1/TOM1/CRISP3/RNASE3/BPI/S100A12/PYCARD/DPP7/NFASC/CTSH/KRT1/S100A8/…
REACTOME_OLFACTORY_SIGNALING_PATHWAY	REACTOME_OLFACTORY_SIGNALING_PATHWAY	384	-0.529019	-2.57729	0.00110375	0.0344973	0.0254817	13434	tags=77%, list=37%, signal=49%	OR2T12/OR2H2/OR6C3/OR2J3/OR52K2/OR52L1/OR5B21/OR2K2/OR8B4/OR2A12/OR2J2/OR1J2/OR2T11/OR4L1/OR2L2/OR13C2/OR2L13/OR2AJ1/OR4K17/OR51B2/OR5B2/OR1D5/OR6P1/OR6N1/OR1N2/OR56B1/OR6C70/OR4F6/OR5T1/OR6C1/OR7A17/OR52B6/OR7A5/OR11H2/OR8G1/OR5P2/OR8U1/OR2AK2/OR6F1/OR51M1/OR8B8/OR8J1/OR1L1/OR2T1/OR5H2/OR52K1/OR4F15/OR10G7/OR10C1/OR5AN1/OR6V1/OR8J3/OR9G1/OR8H1/OR1F1/OR2B3/OR4N5/OR2T5/OR10G8/OR4A5/OR1B1/OR13F1/OR…
KEGG_OLFACTORY_TRANSDUCTION	KEGG_OLFACTORY_TRANSDUCTION	376	-0.528457	-2.56983	0.00110742	0.0344973	0.0254817	13434	tags=74%, list=37%, signal=48%	OR2T12/OR2H2/OR6C3/OR2J3/OR52K2/OR52L1/OR5B21/OR2K2/OR8B4/OR2A12/OR2J2/OR1J2/OR2T11/OR4L1/OR2L2/OR13C2/OR2L13/OR4K17/OR8G2P/OR51B2/OR1D5/OR6N1/OR1N2/OR56B1/OR6C70/OR4F6/OR5T1/OR6C1/OR7A17/OR52B6/OR7A5/OR8G1/OR5P2/OR8U1/OR2AK2/OR6F1/CAMK2A/OR51M1/CAMK2B/OR8B8/OR8J1/OR1L1/OR2T1/OR5H2/OR52K1/OR4F15/OR10G7/OR10C1/OR5AN1/OR6V1/OR8J3/OR9G1/OR8H1/OR1F1/OR2B3/OR4N5/OR2T5/OR10G8/OR4A5/OR1B1/OR13F1/OR14C36…
NABA_SECRETED_FACTORS	NABA_SECRETED_FACTORS	342	-0.365431	-1.75827	0.00113122	0.0344973	0.0254817	6072	tags=30%, list=17%, signal=25%	AMH/CXCL12/NRTN/CSHL1/INHA/CCL20/IL18/HGFAC/LTB/GDF15/BMP10/LTA/MSTN/GH2/TNFSF8/S100A13/PF4/FGFBP1/SHH/CCL1/S100A6/FGF19/MST1/CXCL3/CHRDL2/IL13/FGF4/MEGF11/CX3CL1/CXCL5/CHRD/XCL2/S100A7L2/FGF20/IL16/XCL1/WNT9A/EGFL7/IL17C/GH1/CCL22/FGF6/IL34/S100A9/WNT4/CCL16/S100B/IL20/IL17B/S100A2/CCBE1/CCL24/S100A11/IL22/CBLN4/FGF17/BMP4/GDNF/TNFSF11/BMP15/DHH/WNT8A/CXCL2/VWC2/IL17F/S100A12/SCUBE1/TNFSF12/CCL1…
NABA_ECM_REGULATORS	NABA_ECM_REGULATORS	238	-0.487272	-2.26762	0.00117925	0.0344973	0.0254817	4603	tags=30%, list=13%, signal=27%	ADAM2/ADAM28/CTSV/HPSE2/A2ML1/ADAMTS13/SERPINB12/ADAMTSL3/SERPINA2/HTRA3/ITIH4/P4HTM/TGM3/CTSG/HABP2/HTRA4/PLAT/ITIH3/CST9/TIMP4/SERPINB13/CELA1/KAZALD1/MEP1A/CST11/MMP28/MMP26/SERPINF2/CTSW/CELA3B/ADAMTSL1/CST5/CSTL1/CTSH/AGT/F7/MASP1/PAMR1/ITIH1/AMBP/CST6/CELA3A/CST7/TIMP1/ITIH2/F10/SERPINB3/CST3/LPA/SERPINA9/SLPI/ADAMTS6/ADAM30/ELANE/SERPINA4/SERPINA5/CPN2/ADAMTSL2/SERPINA1/SERPIND1/SERPINA12/…
REACTOME_KERATINIZATION	REACTOME_KERATINIZATION	216	-0.551131	-2.53521	0.00118624	0.0344973	0.0254817	6245	tags=49%, list=17%, signal=41%	KRT34/KRT37/KRT26/KRT83/KRTAP10-5/KRT18/LCE1A/KRTAP9-1/KRTAP5-7/KRTAP5-4/KRTAP20-1/LCE3A/KRTAP12-4/KRTAP5-5/LCE3C/KRT6B/KRTAP22-1/KRT6C/KRTAP19-5/KRTAP10-8/KRTAP15-1/KRT16/KRT24/LELP1/KRTAP4-5/KRTAP10-4/SPRR1B/KRTAP4-8/KRT86/KRTAP4-4/KRTAP6-1/KRTAP5-1/KRTAP27-1/KRTAP10-7/KRTAP23-1/SPRR2A/KRT77/KRT74/KRT31/KRTAP10-9/KRT6A/SPINK5/KRTAP10-1/KRTAP6-2/KRT35/KRTAP10-6/KRTAP2-1/KRTAP9-9/KRTAP1-4/KRT36/K…
REACTOME_IMMUNOREGULATORY_INTERACTIONS_BETWEEN_A_LYMPHOID_AND_A_NON_LYMPHOID_CELL	REACTOME_IMMUNOREGULATORY_INTERACTIONS_BETWEEN_A_LYMPHOID_AND_A_NON_LYMPHOID_CELL	186	-0.359559	-1.62281	0.00120337	0.0344973	0.0254817	15580	tags=59%, list=43%, signal=34%	PILRA/IGHV1-46/PILRB/IGKV5-2/SIGLEC8/ICAM3/IGKV3-15/LILRB2/OSCAR/CD300C/CD8A/IFITM1/KIR2DL1/IGKV4-1/B2M/SIGLEC9/IGHV3-48/ITGB2/CLEC2D/IGLC2/SIGLEC12/CRTAM/KLRK1/COL1A1/CD300LF/IGHV3-23/SH2D1A/IGHV3-30/FCGR2B/SH2D1B/LAIR1/IGHV4-39/TREM1/LILRB3/CD34/CD226/KIR2DL4/CD3G/CD1D/SIGLEC5/SELL/KLRC1/FCGR1A/CD300A/KIR2DL3/SLAMF6/TRAV8-4/COL17A1/CD33/IGKV3D-20/CD81/CD99/IGKV2D-28/HLA-F/CD8B/HLA-C/IGLV1-40/LI…
WP_CILIOPATHIES	WP_CILIOPATHIES	181	-0.432528	-1.94013	0.00122549	0.0344973	0.0254817	6528	tags=27%, list=18%, signal=22%	BBS5/RP1L1/IFT122/CFAP298/IFT172/NEK8/PKD1L1/GAS8/IFT140/NPHP1/IFT43/CFAP410/TCTN1/LRRC6/DNAAF4/KIZ/IFT27/EFHC1/ANKS3/B9D1/CNGA1/AK7/B9D2/DNAH6/HYDIN/ARMC4/TMEM231/DNAAF3/CCNO/RP1/CCDC40/DNAJB13/CCDC151/RSPH4A/CCDC65/CRX/CFAP53/NME9/RSPH9/CCDC114/DRC1/RSPH1/TTC25/ZMYND10/CFAP52/DNAI2/DNAAF1/DNAI1
NABA_ECM_AFFILIATED	NABA_ECM_AFFILIATED	169	-0.468704	-2.08378	0.00123001	0.0344973	0.0254817	6024	tags=33%, list=16%, signal=27%	CLEC2B/SFTPB/ANXA13/ELFN1/MUC19/LGALS9B/LGALS2/LGALS1/LGALS14/MUC1/LGALS9/C1QTNF6/CLEC4F/CLEC14A/MUC4/REG1A/LGALS9C/OPRPN/CLEC4G/SFTPA2/C1QTNF4/CLEC19A/ITLN1/CLEC9A/GRIFIN/EMCN/FCN3/COLEC11/CLEC10A/LGALS12/REG3G/MUC17/CLEC4M/LGALS13/MUC7/CLEC11A/MUC21/MUC13/SFTA2/CLEC17A/ANXA8L1/MUC12/HPX/ANXA8/LMAN1L/CLEC3B/CLEC2A/ITLN2/C1QTNF8/MUC5AC/MUC5B/MUCL1/MUC6/REG3A/OVGP1
REACTOME_RESPONSE_TO_ELEVATED_PLATELET_CYTOSOLIC_CA2_	REACTOME_RESPONSE_TO_ELEVATED_PLATELET_CYTOSOLIC_CA2_	131	-0.439509	-1.89219	0.00126582	0.0344973	0.0254817	5261	tags=24%, list=14%, signal=20%	CD63/CFD/F13A1/PF4/STXBP2/TEX264/FGA/VWF/CYB5R1/SELP/ITIH4/ALB/MMRN1/LY6G6F/GAS6/ITIH3/ISLR/SERPINF2/CTSW/APOH/TIMP1/CLU/IGF1/ECM1/SERPINA4/CLEC3B/SERPINA1/PLG/ORM2/SERPINA3/ORM1
REACTOME_COMPLEMENT_CASCADE	REACTOME_COMPLEMENT_CASCADE	114	-0.473864	-2.00793	0.00127389	0.0344973	0.0254817	5827	tags=34%, list=16%, signal=29%	IGKV1D-33/C5AR1/IGLV3-27/IGLV7-43/CFD/IGLV1-47/CD19/IGHG2/GZMM/CRP/IGHV4-34/CFHR1/CFH/IGKV1D-39/FCN3/IGLV1-51/IGLV2-23/IGHV1-2/IGKV2-28/CFHR2/IGLC3/COLEC11/C7/IGKV1D-12/IGKV1-17/IGLV2-11/MASP1/CLU/C3/CFP/ELANE/C5AR2/C4BPB/C8A/CPN2/CFHR5/C8B/C4BPA/C6
REACTOME_FORMATION_OF_THE_CORNIFIED_ENVELOPE	REACTOME_FORMATION_OF_THE_CORNIFIED_ENVELOPE	128	-0.424265	-1.81637	0.00127551	0.0344973	0.0254817	6245	tags=34%, list=17%, signal=29%	KRT34/KRT37/KRT26/KRT83/KRT18/LCE1A/LCE3A/LCE3C/KRT6B/KRT6C/KRT16/KRT24/LELP1/SPRR1B/KRT86/SPRR2A/KRT77/KRT74/KRT31/KRT6A/SPINK5/KRT35/KRT36/KRT14/RPTN/KRT1/CASP14/KRT13/SPRR2D/SPRR2B/KRT32/IVL/SPINK9/LCE3D/SPINK6/LCE3E/SPRR2E/KLK14/KLK12/SPRR2F/KRT73/SPRR3/KRT85/KRT33B
REACTOME_SRP_DEPENDENT_COTRANSLATIONAL_PROTEIN_TARGETING_TO_MEMBRANE	REACTOME_SRP_DEPENDENT_COTRANSLATIONAL_PROTEIN_TARGETING_TO_MEMBRANE	113	-0.43244	-1.82869	0.00127551	0.0344973	0.0254817	16669	tags=68%, list=46%, signal=37%	RPL6/RPL35A/RPS7/RPS24/SRPRB/RPL5/SRP14/RPS13/SRPRA/SEC61A1/SEC11C/RPL23A/RPL39/RPL27/RPL4/RPS10/RPS17/RPS20/RPS16/RPL11/RPS8/RPL10/RPS5/RPL15/RPS6/RPL23/RPS27L/RPL37A/UBA52/RPL14/RPL24/SSR2/RPLP0/RPS3/RPL38/RPS4X/RPL36AL/RPL18A/RPL31/RPL8/RPL13A/RPL3L/RPL9/RPS18/RPL32/RPSA/RPS21/RPL19/RPS4Y1/RPL37/RPS19/RPS4Y2/RPS11/RPL7A/SEC61B/RPS14/RPS26/RPL29/RPL3/FAU/RPL27A/RPL36A/RPL35/RPS9/RPL34/RPS2/RPLP…
WP_ALLOGRAFT_REJECTION	WP_ALLOGRAFT_REJECTION	89	-0.445678	-1.8129	0.0012837	0.0344973	0.0254817	6183	tags=35%, list=17%, signal=29%	HLA-DQA2/HLA-E/CXCL12/HLA-G/CTLA4/HLA-B/HLA-DPA1/IL13/CXCR5/HLA-DRB5/HLA-DOB/ABCB1/HLA-DPB1/VIM/HLA-DRB1/HLA-A/HLA-DQB1/HLA-DMA/IL22/C7/GDNF/GNLY/CCL19/CD40LG/C3/IL4/C8A/CCL21/C8B/IL2/C6
WP_SELENIUM_MICRONUTRIENT_NETWORK	WP_SELENIUM_MICRONUTRIENT_NETWORK	89	-0.508169	-2.0671	0.0012837	0.0344973	0.0254817	4506	tags=28%, list=12%, signal=25%	SELENOO/GPX4/HBB/FGA/CRP/ALB/GGT2/GPX3/PLAT/SELENOM/GGT1/GGTLC1/F7/DIO2/KMO/SOD3/SAA2/DIO3/GGTLC2/HBA1/GPX2/SAA1/SAA4/PLG/SERPINA3
KEGG_RIBOSOME	KEGG_RIBOSOME	88	-0.482169	-1.95681	0.00128866	0.0344973	0.0254817	15115	tags=69%, list=41%, signal=41%	RPL23A/RPL39/RPL27/RPL4/RPS10/RPS17/RPS20/RPS16/RPL11/RPS8/RPL10/RPS5/RPL15/RPS6/RPL23/RPS27L/RPL37A/UBA52/RPL14/RPL24/RPLP0/RPS3/RPL38/RPS4X/RPL36AL/RPL18A/RPL31/RPL8/RPL13A/RPL3L/RPL9/RPS18/RPL32/RPSA/RPS21/RPL19/RPS4Y1/RPL37/RPS19/RPS11/RPL7A/RPS26/RPL29/RPL3/FAU/RPL27A/RPL36A/RPL35/RPS9/RPL34/RPS2/RPLP2/RPL12/RPL36/RPLP1/RPS15/RPL18/RPL28/RPS28/RPL13/RPL10L
REACTOME_BINDING_AND_UPTAKE_OF_LIGANDS_BY_SCAVENGER_RECEPTORS	REACTOME_BINDING_AND_UPTAKE_OF_LIGANDS_BY_SCAVENGER_RECEPTORS	98	-0.502788	-2.07448	0.00128866	0.0344973	0.0254817	5827	tags=33%, list=16%, signal=28%	IGKV1D-33/IGLV3-27/IGLV7-43/IGLV1-47/HBB/IGHV4-34/ALB/STAB2/STAB1/IGKV1D-39/IGLV1-51/IGLV2-23/IGHV1-2/IGKV2-28/IGLC3/COLEC11/SSC5D/IGKV1D-12/IGKV1-17/IGLV2-11/HBA2/MASP1/AMBP/JCHAIN/SCARA5/HPX/HBA1/SAA1/HPR/HP/IGHA2/IGHA1
REACTOME_EUKARYOTIC_TRANSLATION_ELONGATION	REACTOME_EUKARYOTIC_TRANSLATION_ELONGATION	94	-0.464963	-1.90299	0.00128866	0.0344973	0.0254817	14023	tags=69%, list=38%, signal=43%	RPL23A/RPL39/RPL27/RPL4/RPS10/RPS17/RPS20/RPS16/RPL11/RPS8/RPL10/RPS5/RPL15/RPS6/RPL23/RPS27L/RPL37A/UBA52/RPL14/RPL24/RPLP0/RPS3/RPL38/RPS4X/RPL36AL/RPL18A/RPL31/RPL8/RPL13A/RPL3L/RPL9/RPS18/RPL32/RPSA/RPS21/RPL19/EEF2/RPS4Y1/RPL37/RPS19/RPS4Y2/RPS11/RPL7A/RPS14/RPS26/RPL29/RPL3/FAU/RPL27A/RPL36A/RPL35/RPS9/RPL34/RPS2/RPLP2/RPL12/RPL36/RPLP1/RPS15/RPL18/EEF1G/RPL28/RPS28/RPL13/RPL10L
WP_CYTOPLASMIC_RIBOSOMAL_PROTEINS	WP_CYTOPLASMIC_RIBOSOMAL_PROTEINS	88	-0.450426	-1.82798	0.00128866	0.0344973	0.0254817	15115	tags=69%, list=41%, signal=41%	RPL23A/RPL39/RPL27/RPL4/RPS10/RPS17/RPS6KA2/RPS20/RPS16/RPS6KA1/RPL11/RPS8/RPL10/RPS5/RPL15/RPS6/RPL23/RPL37A/UBA52/RPL14/RPL24/RPLP0/RPS3/RPL38/RPS4X/RPL18A/RPL31/RPL8/RPL13A/RPL3L/RPL9/RPS18/RPL32/RPSA/RPS21/RPL19/RPS4Y1/RPL37/RPS19/RPS11/RPL7A/RPS14/RPS26/RPL29/RPL3/FAU/RPL27A/RPL36A/RPL35/RPS9/RPL34/RPS2/RPLP2/RPL12/RPL36/RPLP1/RPS15/RPL18/RPL28/RPS28/RPL13
REACTOME_POST_TRANSLATIONAL_MODIFICATION_SYNTHESIS_OF_GPI_ANCHORED_PROTEINS	REACTOME_POST_TRANSLATIONAL_MODIFICATION_SYNTHESIS_OF_GPI_ANCHORED_PROTEINS	93	-0.459098	-1.87357	0.00129534	0.0344973	0.0254817	5024	tags=27%, list=14%, signal=23%	OTOA/CD52/SPRN/CEACAM5/IZUMO1R/FOLR2/RAET1G/LY6D/ALPG/NEGR1/NRN1L/DPM3/TEX101/CPM/TECTB/ART3/LYPD4/VNN3/CEACAM7/GPIHBP1/OPCML/PSCA/SPACA4/LY6G6C/GP2
WP_HUMAN_COMPLEMENT_SYSTEM	WP_HUMAN_COMPLEMENT_SYSTEM	97	-0.426566	-1.75489	0.00129534	0.0344973	0.0254817	5120	tags=31%, list=14%, signal=27%	C5AR1/CFD/F13A1/WAS/CD19/FGA/CRP/ITGAX/SELPLG/SELP/SFTPA2/ALB/CFH/FKBP2/GNA15/CFHR2/C7/CLEC4M/MASP1/C3/F10/CFP/ELANE/C5AR2/KLKB1/C8A/FCER2/C4BPA/PLG/C6
REACTOME_ANTIMICROBIAL_PEPTIDES	REACTOME_ANTIMICROBIAL_PEPTIDES	91	-0.64356	-2.61935	0.00129702	0.0344973	0.0254817	9692	tags=71%, list=26%, signal=53%	DEFB104A/DEFB136/DEFB104B/DEFB107B/DEFB110/PGLYRP4/DEFB133/DEFB103B/DEFB107A/DEFB106B/DEFB114/DEFB131A/ATOX1/DEFA6/DEFB105B/PI3/DEFB113/DEFB105A/RNASE6/DEFB128/DEFB121/PGLYRP1/PLA2G2A/DEFA4/DEFB129/CD4/RNASE8/HTN1/CTSG/ITLN1/S100A9/ART1/PGLYRP3/DEFB124/RNASE3/REG3G/DEFB116/BPI/DEFB118/GNLY/EPPIN-WFDC6/S100A8/DEFA3/CLU/DEFB1/PGLYRP2/DEFB4A/DEFB125/DEFB119/DEFB126/ELANE/DEFB4B/DCD/DEFB123/CHGA/EPPI…
KEGG_DRUG_METABOLISM_CYTOCHROME_P450	KEGG_DRUG_METABOLISM_CYTOCHROME_P450	71	-0.521598	-2.04435	0.00131579	0.0344973	0.0254817	6249	tags=39%, list=17%, signal=33%	ADH4/UGT1A7/CYP2A7/GSTK1/CYP2A13/CYP2E1/CYP2C8/MAOB/ALDH3B1/ADH1C/UGT2B4/ALDH3B2/ALDH1A3/FMO5/CYP2D6/GSTM5/UGT1A1/CYP2A6/CYP3A5/ALDH3A1/FMO2/ADH7/UGT1A5/UGT1A4/ADH6/UGT1A3/ADH1B/GSTA3
KEGG_COMPLEMENT_AND_COAGULATION_CASCADES	KEGG_COMPLEMENT_AND_COAGULATION_CASCADES	69	-0.554126	-2.15591	0.00132802	0.0344973	0.0254817	5539	tags=35%, list=15%, signal=30%	C5AR1/CFD/F13A1/PROC/FGA/VWF/PLAT/CFH/C7/SERPINF2/F7/MASP1/C3/F10/C4BPB/KLKB1/SERPINA5/C8A/SERPINA1/C8B/C4BPA/SERPIND1/PLG/C6
REACTOME_SCAVENGING_OF_HEME_FROM_PLASMA	REACTOME_SCAVENGING_OF_HEME_FROM_PLASMA	69	-0.527516	-2.05238	0.00132802	0.0344973	0.0254817	5827	tags=36%, list=16%, signal=31%	IGKV1D-33/IGLV3-27/IGLV7-43/IGLV1-47/HBB/IGHV4-34/ALB/IGKV1D-39/IGLV1-51/IGLV2-23/IGHV1-2/IGKV2-28/IGLC3/IGKV1D-12/IGKV1-17/IGLV2-11/HBA2/AMBP/JCHAIN/HPX/HBA1/HPR/HP/IGHA2/IGHA1
WP_FOLATE_METABOLISM	WP_FOLATE_METABOLISM	70	-0.507236	-1.9753	0.00132802	0.0344973	0.0254817	4494	tags=29%, list=12%, signal=25%	GPX4/HBB/FGA/CRP/IZUMO1R/FOLR2/ALB/GPX3/PLAT/F7/SOD3/SAA2/IL4/HBA1/GPX2/SAA1/SAA4/PLG/IL2/SERPINA3
REACTOME_DISEASES_ASSOCIATED_WITH_O_GLYCOSYLATION_OF_PROTEINS	REACTOME_DISEASES_ASSOCIATED_WITH_O_GLYCOSYLATION_OF_PROTEINS	67	-0.520947	-2.01285	0.00134409	0.0344973	0.0254817	4978	tags=31%, list=14%, signal=27%	ADAMTS10/MUC1/MUC4/ADAMTS13/ADAMTSL3/THSD1/SPON2/MUC17/ADAMTSL1/MUC7/MUC21/MUC13/MUC12/ADAMTS6/CFP/ADAMTSL2/ADAMTS8/MUC5AC/MUC5B/MUCL1/MUC6
KEGG_ARACHIDONIC_ACID_METABOLISM	KEGG_ARACHIDONIC_ACID_METABOLISM	58	-0.592903	-2.22575	0.00134771	0.0344973	0.0254817	5627	tags=40%, list=15%, signal=34%	CBR3/CYP2J2/PLA2G2A/CYP2E1/TBXAS1/CYP2C8/GPX4/GGT5/LTC4S/PLA2G1B/GPX3/PTGDS/PLA2G5/HPGDS/PLA2G4E/PLA2G2F/PLA2G6/GGT1/ALOX15/PLA2G10/GPX2/PLA2G2C/GPX5
WP_COMPLEMENT_AND_COAGULATION_CASCADES	WP_COMPLEMENT_AND_COAGULATION_CASCADES	58	-0.529254	-1.98681	0.00134771	0.0344973	0.0254817	5539	tags=33%, list=15%, signal=28%	C5AR1/CFD/PROC/VWF/PLAT/CFH/C7/SERPINF2/F7/MASP1/CLU/C3/F10/KLKB1/SERPINA5/SERPINA1/SERPIND1/PLG/C6
REACTOME_DEFENSINS	REACTOME_DEFENSINS	46	-0.613221	-2.22133	0.0013624	0.0344973	0.0254817	9692	tags=70%, list=26%, signal=51%	DEFB104A/DEFB136/DEFB104B/DEFB107B/DEFB110/DEFB133/DEFB103B/DEFB107A/DEFB106B/DEFB114/DEFB131A/DEFA6/DEFB105B/DEFB113/DEFB105A/DEFB128/DEFB121/DEFA4/DEFB129/CD4/ART1/DEFB124/DEFB116/DEFB118/DEFA3/DEFB1/DEFB4A/DEFB125/DEFB119/DEFB126/DEFB4B/DEFB123
REACTOME_BETA_DEFENSINS	REACTOME_BETA_DEFENSINS	38	-0.606665	-2.08906	0.00138889	0.0344973	0.0254817	9692	tags=71%, list=26%, signal=52%	DEFB104A/DEFB136/DEFB104B/DEFB107B/DEFB110/DEFB133/DEFB103B/DEFB107A/DEFB106B/DEFB114/DEFB131A/DEFB105B/DEFB113/DEFB105A/DEFB128/DEFB121/DEFB129/DEFB124/DEFB116/DEFB118/DEFB1/DEFB4A/DEFB125/DEFB119/DEFB126/DEFB4B/DEFB123
KEGG_ALLOGRAFT_REJECTION	KEGG_ALLOGRAFT_REJECTION	35	-0.534914	-1.80498	0.00141844	0.0344973	0.0254817	9065	tags=57%, list=25%, signal=43%	HLA-F/HLA-C/CD28/HLA-DMB/HLA-DRA/HLA-DQA2/HLA-E/HLA-G/HLA-B/HLA-DPA1/HLA-DRB5/HLA-DOB/HLA-DPB1/HLA-DRB1/HLA-A/HLA-DQB1/HLA-DMA/CD40LG/IL4/IL2
REACTOME_METABOLISM_OF_STEROID_HORMONES	REACTOME_METABOLISM_OF_STEROID_HORMONES	35	-0.545503	-1.84071	0.00141844	0.0344973	0.0254817	2737	tags=29%, list=7%, signal=26%	SRD5A3/LHB/HSD17B2/HSD3B1/CYP11B1/HSD3B2/STAR/SRD5A2/HSD17B3/SERPINA6
KEGG_LINOLEIC_ACID_METABOLISM	KEGG_LINOLEIC_ACID_METABOLISM	29	-0.673947	-2.20653	0.00143062	0.0344973	0.0254817	5473	tags=48%, list=15%, signal=41%	CYP2J2/PLA2G2A/CYP2E1/CYP2C8/PLA2G1B/AKR1B10/PLA2G5/PLA2G4E/PLA2G2F/PLA2G6/CYP3A5/ALOX15/PLA2G10/PLA2G2C
PID_INTEGRIN2_PATHWAY	PID_INTEGRIN2_PATHWAY	28	-0.611511	-1.98466	0.00144509	0.0344973	0.0254817	5747	tags=39%, list=16%, signal=33%	ITGAM/PROC/FGA/ITGAX/ITGAL/PLAT/SPON2/ITGAD/CD40LG/C3/F10
REACTOME_DECTIN_2_FAMILY	REACTOME_DECTIN_2_FAMILY	26	-0.721239	-2.29673	0.00147493	0.0344973	0.0254817	2238	tags=46%, list=6%, signal=43%	MUC1/MUC4/CLEC10A/MUC17/MUC7/MUC21/MUC13/MUC12/MUC5AC/MUC5B/MUCL1/MUC6
REACTOME_FERTILIZATION	REACTOME_FERTILIZATION	26	-0.59322	-1.88907	0.00147493	0.0344973	0.0254817	4738	tags=62%, list=13%, signal=54%	ZP1/CATSPER2/HVCN1/CATSPER3/CATSPER1/KCNU1/ADAM2/B4GALT1/CATSPERB/IZUMO4/CATSPER4/IZUMO3/ZP2/ADAM30/CATSPERD/OVGP1
WP_EICOSANOID_SYNTHESIS	WP_EICOSANOID_SYNTHESIS	26	-0.667445	-2.12543	0.00147493	0.0344973	0.0254817	5254	tags=46%, list=14%, signal=40%	PLA2G2A/TBXAS1/GGT2/LTC4S/PTGDS/PLA2G5/PLA2G6/GGT1/GGTLC1/ALOX15/GGTLC2/DPEP1
REACTOME_TERMINATION_OF_O_GLYCAN_BIOSYNTHESIS	REACTOME_TERMINATION_OF_O_GLYCAN_BIOSYNTHESIS	23	-0.754934	-2.31688	0.00149031	0.0344973	0.0254817	4812	tags=52%, list=13%, signal=45%	MUC1/MUC4/ST6GALNAC2/MUC17/MUC7/MUC21/MUC13/MUC12/MUC5AC/MUC5B/MUCL1/MUC6
WP_BLOOD_CLOTTING_CASCADE	WP_BLOOD_CLOTTING_CASCADE	23	-0.646394	-1.98378	0.00149031	0.0344973	0.0254817	4417	tags=39%, list=12%, signal=34%	FGA/VWF/PLAT/SERPINF2/F7/F10/KLK1/KLKB1/PLG
WP_COMPLEMENT_ACTIVATION	WP_COMPLEMENT_ACTIVATION	22	-0.611574	-1.85602	0.00149031	0.0344973	0.0254817	2303	tags=32%, list=6%, signal=30%	C7/MASP1/C3/CFP/C8A/C8B/C6
WP_PATHOGENESIS_OF_SARSCOV2_MEDIATED_BY_NSP9NSP10_COMPLEX	WP_PATHOGENESIS_OF_SARSCOV2_MEDIATED_BY_NSP9NSP10_COMPLEX	21	-0.642355	-1.9299	0.00149031	0.0344973	0.0254817	9132	tags=67%, list=25%, signal=50%	LCK/CD8B/HLA-DRA/MMP25/CD247/CD4/CD2/CRP/PRG3/IGLL1/HLA-DRB5/HLA-DRB1/CD3E/ZAP70
REACTOME_DEFECTIVE_C1GALT1C1_CAUSES_TN_POLYAGGLUTINATION_SYNDROME_TNPS_	REACTOME_DEFECTIVE_C1GALT1C1_CAUSES_TN_POLYAGGLUTINATION_SYNDROME_TNPS_	17	-0.7814	-2.21907	0.00149701	0.0344973	0.0254817	2041	tags=65%, list=6%, signal=61%	MUC1/MUC4/MUC17/MUC7/MUC21/MUC13/MUC12/MUC5AC/MUC5B/MUCL1/MUC6
REACTOME_PASSIVE_TRANSPORT_BY_AQUAPORINS	REACTOME_PASSIVE_TRANSPORT_BY_AQUAPORINS	13	-0.761977	-2.04002	0.0015015	0.0344973	0.0254817	4752	tags=62%, list=13%, signal=54%	AQP12A/AQP3/AQP6/AQP8/AQP1/AQP5/AQP10/AQP7
REACTOME_DEFECTIVE_GALNT3_CAUSES_FAMILIAL_HYPERPHOSPHATEMIC_TUMORAL_CALCINOSIS_HFTC_	REACTOME_DEFECTIVE_GALNT3_CAUSES_FAMILIAL_HYPERPHOSPHATEMIC_TUMORAL_CALCINOSIS_HFTC_	16	-0.780989	-2.19719	0.0015083	0.0344973	0.0254817	2041	tags=69%, list=6%, signal=65%	MUC1/MUC4/MUC17/MUC7/MUC21/MUC13/MUC12/MUC5AC/MUC5B/MUCL1/MUC6
REACTOME_ANDROGEN_BIOSYNTHESIS	REACTOME_ANDROGEN_BIOSYNTHESIS	11	-0.756785	-1.91401	0.00151976	0.0344973	0.0254817	2737	tags=55%, list=7%, signal=50%	SRD5A3/LHB/HSD3B1/HSD3B2/SRD5A2/HSD17B3
WP_CLASSICAL_PATHWAY_OF_STEROIDOGENESIS_INCLUDING_DISEASES	WP_CLASSICAL_PATHWAY_OF_STEROIDOGENESIS_INCLUDING_DISEASES	15	-0.672208	-1.86768	0.00151976	0.0344973	0.0254817	1287	tags=47%, list=4%, signal=45%	CYP11B2/CYP21A2/CYP11B1/HSD3B2/STAR/SRD5A2/HSD17B3
WP_FATTY_ACID_OMEGA_OXIDATION	WP_FATTY_ACID_OMEGA_OXIDATION	15	-0.714807	-1.98604	0.00151976	0.0344973	0.0254817	6249	tags=60%, list=17%, signal=50%	ADH4/ALDH2/CYP2E1/ADH1C/CYP2D6/CYP2A6/ADH7/ADH6/ADH1B
WP_THE_ALTERNATIVE_PATHWAY_OF_FETAL_ANDROGEN_SYNTHESIS	WP_THE_ALTERNATIVE_PATHWAY_OF_FETAL_ANDROGEN_SYNTHESIS	11	-0.755279	-1.9102	0.00151976	0.0344973	0.0254817	3020	tags=45%, list=8%, signal=42%	AKR1C4/HSD3B2/STAR/SRD5A2/HSD17B3
BIOCARTA_LECTIN_PATHWAY	BIOCARTA_LECTIN_PATHWAY	12	-0.724587	-1.88447	0.00152207	0.0344973	0.0254817	2303	tags=42%, list=6%, signal=39%	C7/MASP1/C3/C8A/C6
REACTOME_GPCR_LIGAND_BINDING	REACTOME_GPCR_LIGAND_BINDING	459	-0.284981	-1.40925	0.00215517	0.0344973	0.0254817	4973	tags=23%, list=14%, signal=20%	CCR9/ADGRE3/OPN4/CHRM1/P2RY11/PF4/LPAR6/SHH/EDNRB/GPR35/CCL1/GPR132/PTH1R/CXCL3/CX3CL1/CXCL5/TAS1R2/CXCR3/TAC3/XCL2/LTB4R/GRM3/ADCYAP1R1/CXCR5/VIPR1/GPR68/XCL1/GRM8/WNT9A/SSTR2/OXT/CCL22/GNB5/PTCH2/OPRM1/GNG8/NMUR2/FFAR4/WNT4/CCL16/VIP/DRD4/AVPR1B/TAS2R1/GALR2/HTR5A/S1PR4/RAMP2/DRD3/VIPR2/LHB/SCT/DHH/CYSLTR2/WNT8A/CXCL2/GPER1/FFAR2/SSTR4/GLP2R/MC1R/RAMP1/RGR/CNR2/TAS2R39/WNT6/CCL17/AGT/CX3CR1/CCL…
KEGG_CYTOKINE_CYTOKINE_RECEPTOR_INTERACTION	KEGG_CYTOKINE_CYTOKINE_RECEPTOR_INTERACTION	263	-0.334099	-1.58016	0.00229885	0.0344973	0.0254817	6761	tags=26%, list=18%, signal=22%	AMHR2/CCR7/IL20RB/CSF1R/IL25/TNFRSF25/AMH/CXCL12/BMPR1B/CCL20/IL18/LTB/LTA/CRLF2/CCR9/GH2/FLT4/TNFSF8/IL18RAP/PF4/CCL1/CXCL3/IL1R2/IL13/CX3CL1/CXCL5/CXCR3/ACVRL1/XCL2/CXCR5/XCL1/TNFRSF18/GH1/CCL22/IL3RA/CCL16/IL20/IL17B/CCL24/TNFRSF4/CD27/IL22/TNFRSF14/TNFSF11/CXCL2/TNFSF12/CCL14/EPO/CCL17/CX3CR1/CCL19/CCL23/CD40LG/PPBPP1/CSF3/CXCR2/TNFRSF13B/IL20RA/CXCR1/IL4/GDF5/IL19/CXCL14/PF4V1/IL5RA/CCL21/CC…
REACTOME_BIOLOGICAL_OXIDATIONS	REACTOME_BIOLOGICAL_OXIDATIONS	216	-0.352187	-1.62006	0.00237248	0.0344973	0.0254817	7056	tags=27%, list=19%, signal=22%	UGT2A2/SULT1A2/AOC1/MGST2/CYP11B2/ADH4/SULT1B1/UGT1A7/CBR3/TPST2/CYP2J2/ALDH2/CYP2A7/CYP4B1/SULT1A1/GSTK1/COMT/CYP2A13/CYP21A2/CYP2E1/TBXAS1/CYP2C8/ABHD14B/GGT5/MAOB/ACSM2A/ADH1C/UGT2B4/DPEP2/CES1/CYP27A1/GLYATL1/CYP2D6/HPGDS/GGT1/NNMT/GSTM5/UGT1A1/GLYATL2/CYP4F22/CYP2A6/CES3/SULT2A1/CYP11B1/CYP3A5/ALDH3A1/ACSM1/FMO2/SULT2B1/ACY3/ADH7/UGT1A5/UGT1A4/ADH6/UGT1A3/ADH1B/GSTA3/DPEP1
REACTOME_REGULATION_OF_INSULIN_LIKE_GROWTH_FACTOR_IGF_TRANSPORT_AND_UPTAKE_BY_INSULIN_LIKE_GROWTH_FACTOR_BINDING_PROTEINS_IGFBPS_	REACTOME_REGULATION_OF_INSULIN_LIKE_GROWTH_FACTOR_IGF_TRANSPORT_AND_UPTAKE_BY_INSULIN_LIKE_GROWTH_FACTOR_BINDING_PROTEINS_IGFBPS_	124	-0.410987	-1.75909	0.00254453	0.0344973	0.0254817	5613	tags=25%, list=15%, signal=21%	GOLM1/MMP2/LGALS1/IGFBP6/PROC/FGA/TMEM132A/ALB/CTSG/IGFBP7/GAS6/VWA1/KLK3/BMP4/BMP15/WFS1/TIMP1/ITIH2/IGFBP1/C3/KLK1/CST3/IGF1/IGFBP4/NOTUM/APOA2/SERPINA1/SERPIND1/PLG/KLK2/BPIFB2
REACTOME_SELENOAMINO_ACID_METABOLISM	REACTOME_SELENOAMINO_ACID_METABOLISM	118	-0.387474	-1.64317	0.00255428	0.0344973	0.0254817	12895	tags=58%, list=35%, signal=38%	RPL23A/QARS1/RPL39/RPL27/RPL4/RPS10/RPS17/RPS20/RPS16/RPL11/RPS8/RPL10/RPS5/RPL15/RPS6/RPL23/RPS27L/RPL37A/UBA52/RPL14/RPL24/RPLP0/RPS3/RPL38/RPS4X/RPL36AL/RPL18A/RPL31/RPL8/PAPSS1/RPL13A/RPL3L/RPL9/RPS18/RPL32/RPSA/RPS21/RPL19/RPS4Y1/RPL37/RPS19/RPS4Y2/RPS11/RPL7A/RPS14/RPS26/HNMT/RPL29/RPL3/FAU/RPL27A/RPL36A/RPL35/RPS9/RPL34/RPS2/RPLP2/RPL12/RPL36/RPLP1/RPS15/RPL18/INMT/RPL28/GNMT/RPS28/NNMT/RP…
REACTOME_RESPONSE_OF_EIF2AK4_GCN2_TO_AMINO_ACID_DEFICIENCY	REACTOME_RESPONSE_OF_EIF2AK4_GCN2_TO_AMINO_ACID_DEFICIENCY	102	-0.414828	-1.72801	0.0025641	0.0344973	0.0254817	14023	tags=58%, list=38%, signal=36%	RPS10/RPS17/RPS20/RPS16/RPL11/RPS8/RPL10/RPS5/RPL15/RPS6/RPL23/RPS27L/RPL37A/UBA52/RPL14/RPL24/RPLP0/RPS3/RPL38/RPS4X/RPL36AL/RPL18A/RPL31/RPL8/RPL13A/RPL3L/RPL9/RPS18/RPL32/RPSA/RPS21/RPL19/RPS4Y1/RPL37/RPS19/RPS4Y2/RPS11/RPL7A/RPS14/RPS26/RPL29/RPL3/FAU/RPL27A/RPL36A/RPL35/RPS9/RPL34/RPS2/RPLP2/RPL12/RPL36/RPLP1/RPS15/RPL18/RPL28/RPS28/RPL13/RPL10L
REACTOME_O_LINKED_GLYCOSYLATION_OF_MUCINS	REACTOME_O_LINKED_GLYCOSYLATION_OF_MUCINS	62	-0.469103	-1.78283	0.00269542	0.0344973	0.0254817	6220	tags=29%, list=17%, signal=24%	GALNT6/GALNT5/GALNTL5/MUC1/B3GNT6/MUC4/ST6GALNAC2/GCNT3/GALNT16/MUC17/MUC7/MUC21/MUC13/MUC12/MUC5AC/MUC5B/MUCL1/MUC6
REACTOME_FORMATION_OF_FIBRIN_CLOT_CLOTTING_CASCADE_	REACTOME_FORMATION_OF_FIBRIN_CLOT_CLOTTING_CASCADE_	38	-0.549936	-1.89372	0.00277778	0.0344973	0.0254817	4980	tags=32%, list=14%, signal=27%	F13A1/PF4/PROC/FGA/VWF/F7/F10/KLKB1/SERPINA5/PF4V1/SERPIND1/GP9
WP_VITAMIN_B12_METABOLISM	WP_VITAMIN_B12_METABOLISM	51	-0.519632	-1.89592	0.0027972	0.0344973	0.0254817	4436	tags=27%, list=12%, signal=24%	HBB/CRP/ALB/PLAT/F7/CUBN/SOD3/SAA2/HBA1/TCN1/SAA1/SAA4/PLG/SERPINA3
BIOCARTA_RANMS_PATHWAY	BIOCARTA_RANMS_PATHWAY	10	0.815166	2.22635	0.00288184	0.0344973	0.0254817	6063	tags=80%, list=17%, signal=67%	KIF15/TPX2/AURKA/KPNA2/RAN/KPNB1/RANBP1/RCC1
REACTOME_COHESIN_LOADING_ONTO_CHROMATIN	REACTOME_COHESIN_LOADING_ONTO_CHROMATIN	10	0.821083	2.24251	0.00288184	0.0344973	0.0254817	6377	tags=90%, list=17%, signal=74%	RAD21/STAG1/SMC3/SMC1A/PDS5B/NIPBL/PDS5A/WAPL/STAG2
REACTOME_HDR_THROUGH_MMEJ_ALT_NHEJ_	REACTOME_HDR_THROUGH_MMEJ_ALT_NHEJ_	10	0.766387	2.09313	0.00288184	0.0344973	0.0254817	8450	tags=90%, list=23%, signal=69%	POLQ/FEN1/RBBP8/PARP1/NBN/PARP2/MRE11/RAD50/LIG3
REACTOME_UNWINDING_OF_DNA	REACTOME_UNWINDING_OF_DNA	12	0.806202	2.32797	0.00289855	0.0344973	0.0254817	6196	tags=92%, list=17%, signal=76%	GINS4/GINS1/MCM8/MCM4/MCM2/MCM6/CDC45/GINS2/MCM3/MCM7/GINS3
PID_ERBB_NETWORK_PATHWAY	PID_ERBB_NETWORK_PATHWAY	15	0.615793	1.89813	0.00290698	0.0344973	0.0254817	6813	tags=53%, list=19%, signal=43%	AREG/EREG/NRG3/ERBB2/ERBB4/NRG4/TGFA/HSP90AA1
REACTOME_CDC6_ASSOCIATION_WITH_THE_ORC_ORIGIN_COMPLEX	REACTOME_CDC6_ASSOCIATION_WITH_THE_ORC_ORIGIN_COMPLEX	11	0.775527	2.20154	0.00290698	0.0344973	0.0254817	7203	tags=91%, list=20%, signal=73%	ORC1/MCM8/E2F2/CDC6/E2F1/ORC6/E2F3/ORC4/ORC2/ORC3
REACTOME_CONDENSATION_OF_PROMETAPHASE_CHROMOSOMES	REACTOME_CONDENSATION_OF_PROMETAPHASE_CHROMOSOMES	11	0.856463	2.4313	0.00290698	0.0344973	0.0254817	1873	tags=73%, list=5%, signal=69%	SMC4/NCAPG/NCAPH/SMC2/CCNB2/NCAPD2/CCNB1/CDK1
REACTOME_ESTABLISHMENT_OF_SISTER_CHROMATID_COHESION	REACTOME_ESTABLISHMENT_OF_SISTER_CHROMATID_COHESION	11	0.825961	2.34471	0.00290698	0.0344973	0.0254817	6377	tags=100%, list=17%, signal=83%	ESCO2/CDCA5/RAD21/STAG1/SMC3/SMC1A/PDS5B/ESCO1/PDS5A/WAPL/STAG2
REACTOME_MISMATCH_REPAIR	REACTOME_MISMATCH_REPAIR	15	0.715746	2.20623	0.00290698	0.0344973	0.0254817	8712	tags=87%, list=24%, signal=66%	EXO1/MSH2/PCNA/MSH6/PMS2/POLD3/RPA1/LIG1/POLD1/MLH1/RPA3/RPA2/MSH3
REACTOME_N_GLYCAN_ANTENNAE_ELONGATION	REACTOME_N_GLYCAN_ANTENNAE_ELONGATION	15	0.651677	2.00874	0.00290698	0.0344973	0.0254817	4599	tags=40%, list=13%, signal=35%	MGAT4C/ST8SIA3/MGAT4A/B4GALT6/B4GALT5/ST8SIA2
REACTOME_PROCESSIVE_SYNTHESIS_ON_THE_LAGGING_STRAND	REACTOME_PROCESSIVE_SYNTHESIS_ON_THE_LAGGING_STRAND	15	0.731391	2.25445	0.00290698	0.0344973	0.0254817	8289	tags=87%, list=23%, signal=67%	DNA2/PRIM1/POLA1/PRIM2/PCNA/FEN1/POLD3/RPA1/LIG1/POLD1/POLA2/RPA3/RPA2
REACTOME_SYNTHESIS_OF_PIPS_AT_THE_LATE_ENDOSOME_MEMBRANE	REACTOME_SYNTHESIS_OF_PIPS_AT_THE_LATE_ENDOSOME_MEMBRANE	11	0.740082	2.10092	0.00290698	0.0344973	0.0254817	7519	tags=82%, list=21%, signal=65%	MTMR7/PIK3R4/MTMR4/PIK3C2A/PIKFYVE/PIK3C3/MTMR9/MTM1/MTMR2
SA_G1_AND_S_PHASES	SA_G1_AND_S_PHASES	15	0.681425	2.10044	0.00290698	0.0344973	0.0254817	2649	tags=47%, list=7%, signal=43%	E2F2/CDK4/CDKN1B/CDK2/PRB1/CDKN2A/E2F1
WP_H19_ACTION_RBE2F1_SIGNALING_AND_CDKBETACATENIN_ACTIVITY	WP_H19_ACTION_RBE2F1_SIGNALING_AND_CDKBETACATENIN_ACTIVITY	15	0.619246	1.90878	0.00290698	0.0344973	0.0254817	7828	tags=47%, list=21%, signal=37%	H19/CDK4/E2F1/MED1/CDK8/CTNNB1/RB1
WP_REGULATION_OF_SISTER_CHROMATID_SEPARATION_AT_THE_METAPHASEANAPHASE_TRANSITION	WP_REGULATION_OF_SISTER_CHROMATID_SEPARATION_AT_THE_METAPHASEANAPHASE_TRANSITION	15	0.735957	2.26853	0.00290698	0.0344973	0.0254817	3198	tags=67%, list=9%, signal=61%	BUB1/BUB1B/CENPE/MAD2L1/ESPL1/RAD21/STAG1/SMC3/SMC1A/CDC20
BIOCARTA_MCM_PATHWAY	BIOCARTA_MCM_PATHWAY	18	0.764283	2.52362	0.00292398	0.0344973	0.0254817	7203	tags=89%, list=20%, signal=71%	ORC1/MCM4/MCM2/MCM6/CDC6/CDKN1B/CDK2/ORC6/CCNE1/MCM3/KITLG/MCM7/CDT1/ORC4/ORC2/ORC3
REACTOME_TP53_REGULATES_TRANSCRIPTION_OF_GENES_INVOLVED_IN_G2_CELL_CYCLE_ARREST	REACTOME_TP53_REGULATES_TRANSCRIPTION_OF_GENES_INVOLVED_IN_G2_CELL_CYCLE_ARREST	18	0.557725	1.84158	0.00292398	0.0344973	0.0254817	4218	tags=39%, list=12%, signal=34%	AURKA/CCNB1/CDK1/PCNA/CDC25C/RBL1/TFDP1
WP_TRANSCRIPTION_COFACTORS_SKI_AND_SKIL_PROTEIN_PARTNERS	WP_TRANSCRIPTION_COFACTORS_SKI_AND_SKIL_PROTEIN_PARTNERS	18	0.655663	2.16497	0.00292398	0.0344973	0.0254817	12187	tags=89%, list=33%, signal=59%	PRMT5/TEAD1/SKIL/NF1/STK3/LATS1/ING2/HDAC3/LATS2/TEAD2/SIN3A/TEAD4/MERTK/SATB2/HDAC1/SKI
REACTOME_POLYMERASE_SWITCHING	REACTOME_POLYMERASE_SWITCHING	14	0.749202	2.28781	0.00294118	0.0344973	0.0254817	7662	tags=86%, list=21%, signal=68%	PRIM1/RFC3/RFC4/POLA1/PRIM2/PCNA/RFC5/RFC1/POLD3/POLD1/RFC2/POLA2
REACTOME_TP53_REGULATES_TRANSCRIPTION_OF_GENES_INVOLVED_IN_G1_CELL_CYCLE_ARREST	REACTOME_TP53_REGULATES_TRANSCRIPTION_OF_GENES_INVOLVED_IN_G1_CELL_CYCLE_ARREST	14	0.726478	2.21841	0.00294118	0.0344973	0.0254817	3039	tags=57%, list=8%, signal=52%	CCNE2/E2F8/CCNA2/CDKN1B/CDK2/E2F1/E2F7/CCNE1
WP_OMEGA9_FA_SYNTHESIS	WP_OMEGA9_FA_SYNTHESIS	14	0.70476	2.15209	0.00294118	0.0344973	0.0254817	4411	tags=43%, list=12%, signal=38%	ELOVL2/ELOVL6/FADS1/SCD/FASN/ELOVL3
BIOCARTA_P53_PATHWAY	BIOCARTA_P53_PATHWAY	16	0.606434	1.8983	0.00294985	0.0344973	0.0254817	3039	tags=38%, list=8%, signal=34%	CDK4/CDK2/APAF1/PCNA/E2F1/CCNE1
REACTOME_PD_1_SIGNALING	REACTOME_PD_1_SIGNALING	26	-0.566208	-1.80305	0.00294985	0.0344973	0.0254817	10006	tags=69%, list=27%, signal=50%	TRAV8-4/LCK/PTPN6/HLA-DRA/TRBV7-9/HLA-DQA2/PDCD1/CD247/CD4/HLA-DPA1/HLA-DRB5/HLA-DPB1/HLA-DRB1/HLA-DQB1/CD3E/TRBV12-3/CD3D/HLA-DQB2
REACTOME_POLO_LIKE_KINASE_MEDIATED_EVENTS	REACTOME_POLO_LIKE_KINASE_MEDIATED_EVENTS	16	0.799552	2.5028	0.00294985	0.0344973	0.0254817	5336	tags=81%, list=15%, signal=69%	FOXM1/CENPF/CDC25A/PLK1/CCNB2/CCNB1/MYBL2/LIN9/CDC25C/PKMYT1/LIN54/RBBP4/WEE1
REACTOME_SYNTHESIS_OF_PIPS_AT_THE_EARLY_ENDOSOME_MEMBRANE	REACTOME_SYNTHESIS_OF_PIPS_AT_THE_EARLY_ENDOSOME_MEMBRANE	16	0.67813	2.12272	0.00294985	0.0344973	0.0254817	9105	tags=75%, list=25%, signal=56%	MTMR12/PIK3R4/MTMR4/PIK3C2A/PIKFYVE/PIK3C3/MTM1/MTMR2/INPP5F/INPP4A/PI4K2B/INPP4B
REACTOME_TRANSCRIPTION_OF_E2F_TARGETS_UNDER_NEGATIVE_CONTROL_BY_P107_RBL1_AND_P130_RBL2_IN_COMPLEX_WITH_HDAC1	REACTOME_TRANSCRIPTION_OF_E2F_TARGETS_UNDER_NEGATIVE_CONTROL_BY_P107_RBL1_AND_P130_RBL2_IN_COMPLEX_WITH_HDAC1	16	0.731399	2.28947	0.00294985	0.0344973	0.0254817	5224	tags=62%, list=14%, signal=54%	CCNA2/MYBL2/CDK1/LIN9/E2F1/E2F5/RBL1/LIN54/TFDP1/RBBP4
WP_INTERACTOME_OF_POLYCOMB_REPRESSIVE_COMPLEX_2_PRC2	WP_INTERACTOME_OF_POLYCOMB_REPRESSIVE_COMPLEX_2_PRC2	16	0.595449	1.86391	0.00294985	0.0344973	0.0254817	9280	tags=62%, list=25%, signal=47%	EZH2/SUZ12/RBBP4/MTF2/AEBP2/THRAP3/BCLAF1/MORC3/SETX/JARID2
WP_TCA_CYCLE_AND_DEFICIENCY_OF_PYRUVATE_DEHYDROGENASE_COMPLEX_PDHC	WP_TCA_CYCLE_AND_DEFICIENCY_OF_PYRUVATE_DEHYDROGENASE_COMPLEX_PDHC	16	0.611494	1.91413	0.00294985	0.0344973	0.0254817	12034	tags=75%, list=33%, signal=50%	PCK1/DLAT/IDH3A/DLD/CS/DLST/MDH1/ACO1/ACLY/IDH1/PC/SUCLG2
BIOCARTA_P27_PATHWAY	BIOCARTA_P27_PATHWAY	13	0.706962	2.10126	0.00297619	0.0344973	0.0254817	4218	tags=54%, list=12%, signal=48%	SKP2/CKS1B/CDKN1B/CDK2/E2F1/CCNE1/TFDP1
BIOCARTA_RB_PATHWAY	BIOCARTA_RB_PATHWAY	13	0.776747	2.30868	0.00297619	0.0344973	0.0254817	5336	tags=69%, list=15%, signal=59%	MYT1/CHEK1/CDC25A/CDK1/CDK4/CDK2/CDC25C/CDC25B/WEE1
REACTOME_APOPTOSIS_INDUCED_DNA_FRAGMENTATION	REACTOME_APOPTOSIS_INDUCED_DNA_FRAGMENTATION	13	0.72631	2.15877	0.00297619	0.0344973	0.0254817	8843	tags=85%, list=24%, signal=64%	H1-3/H1-1/HMGB2/KPNB1/HMGB1/H1-5/KPNA1/H1-0/DFFA/H1-4/CASP3
REACTOME_CHK1_CHK2_CDS1_MEDIATED_INACTIVATION_OF_CYCLIN_B_CDK1_COMPLEX	REACTOME_CHK1_CHK2_CDS1_MEDIATED_INACTIVATION_OF_CYCLIN_B_CDK1_COMPLEX	13	0.711169	2.11377	0.00297619	0.0344973	0.0254817	6128	tags=77%, list=17%, signal=64%	CHEK1/CCNB1/CDK1/CDC25C/YWHAQ/CHEK2/YWHAZ/WEE1/YWHAB/YWHAG
REACTOME_MITOTIC_TELOPHASE_CYTOKINESIS	REACTOME_MITOTIC_TELOPHASE_CYTOKINESIS	13	0.822855	2.44572	0.00297619	0.0344973	0.0254817	6377	tags=92%, list=17%, signal=76%	KIF23/PLK1/RAD21/STAG1/KIF20A/SMC3/SMC1A/PDS5B/NIPBL/PDS5A/WAPL/STAG2
SA_REG_CASCADE_OF_CYCLIN_EXPR	SA_REG_CASCADE_OF_CYCLIN_EXPR	13	0.902156	2.68143	0.00297619	0.0344973	0.0254817	3039	tags=77%, list=8%, signal=71%	CCNE2/CCNA2/E2F2/CDK4/CDKN1B/CDK2/PRB1/CDKN2A/E2F1/CCNE1
WP_HOMOLOGOUS_RECOMBINATION	WP_HOMOLOGOUS_RECOMBINATION	13	0.705491	2.09689	0.00297619	0.0344973	0.0254817	8264	tags=77%, list=23%, signal=60%	BRCA2/RAD51/RAD54B/NBN/POLD3/RPA1/MRE11/POLD1/RAD50/ATM
KEGG_ALPHA_LINOLENIC_ACID_METABOLISM	KEGG_ALPHA_LINOLENIC_ACID_METABOLISM	19	-0.646235	-1.88974	0.00298063	0.0344973	0.0254817	5254	tags=42%, list=14%, signal=36%	PLA2G2A/PLA2G1B/PLA2G5/PLA2G4E/PLA2G2F/PLA2G6/PLA2G10/PLA2G2C
BIOCARTA_ARF_PATHWAY	BIOCARTA_ARF_PATHWAY	17	0.567952	1.82058	0.00299401	0.0344973	0.0254817	3081	tags=29%, list=8%, signal=27%	MYC/PIK3CA/CDKN2A/E2F1/POLR1B
BIOCARTA_TEL_PATHWAY	BIOCARTA_TEL_PATHWAY	17	0.623343	1.99814	0.00299401	0.0344973	0.0254817	8262	tags=53%, list=23%, signal=41%	MYC/TERF1/KRAS/XRCC5/TERT/HSP90AA1/RB1/EGFR/XRCC6
REACTOME_ABERRANT_REGULATION_OF_MITOTIC_G1_S_TRANSITION_IN_CANCER_DUE_TO_RB1_DEFECTS	REACTOME_ABERRANT_REGULATION_OF_MITOTIC_G1_S_TRANSITION_IN_CANCER_DUE_TO_RB1_DEFECTS	17	0.673815	2.15993	0.00299401	0.0344973	0.0254817	4828	tags=59%, list=13%, signal=51%	CCNE2/E2F2/CDK4/CDKN1B/CDK2/E2F1/CDK6/CCNE1/TFDP1/E2F3
REACTOME_FORMATION_OF_SENESCENCE_ASSOCIATED_HETEROCHROMATIN_FOCI_SAHF_	REACTOME_FORMATION_OF_SENESCENCE_ASSOCIATED_HETEROCHROMATIN_FOCI_SAHF_	17	0.589985	1.89121	0.00299401	0.0344973	0.0254817	8549	tags=59%, list=23%, signal=45%	HMGA2/LMNB1/H1-3/H1-1/HMGA1/H1-5/UBN1/RB1/H1-0/H1-4
WP_PYRIMIDINE_METABOLISM_AND_RELATED_DISEASES	WP_PYRIMIDINE_METABOLISM_AND_RELATED_DISEASES	17	0.597256	1.91452	0.00299401	0.0344973	0.0254817	6997	tags=53%, list=19%, signal=43%	CPS1/RRM2/TYMS/RRM1/GLS2/UMPS/CAD/OTC/RRM2B
REACTOME_DEFECTIVE_B4GALT7_CAUSES_EDS_PROGEROID_TYPE	REACTOME_DEFECTIVE_B4GALT7_CAUSES_EDS_PROGEROID_TYPE	20	0.544933	1.85697	0.00301205	0.0344973	0.0254817	3527	tags=35%, list=10%, signal=32%	GPC5/GPC3/CSPG5/GPC2/NCAN/VCAN/GPC6
REACTOME_LAGGING_STRAND_SYNTHESIS	REACTOME_LAGGING_STRAND_SYNTHESIS	20	0.743918	2.53505	0.00301205	0.0344973	0.0254817	8289	tags=90%, list=23%, signal=70%	DNA2/PRIM1/RFC3/RFC4/POLA1/PRIM2/PCNA/RFC5/FEN1/RFC1/POLD3/RPA1/LIG1/POLD1/RFC2/POLA2/RPA3/RPA2
REACTOME_RECEPTOR_TYPE_TYROSINE_PROTEIN_PHOSPHATASES	REACTOME_RECEPTOR_TYPE_TYROSINE_PROTEIN_PHOSPHATASES	20	0.572331	1.95033	0.00301205	0.0344973	0.0254817	9325	tags=65%, list=25%, signal=48%	SLITRK2/PPFIA2/IL1RAPL2/IL1RAP/PTPRD/IL1RAPL1/PPFIBP1/SLITRK5/PPFIA1/SLITRK1/SLITRK4/PTPRF/SLITRK6
REACTOME_SIGNALING_BY_HIPPO	REACTOME_SIGNALING_BY_HIPPO	20	0.604182	2.05887	0.00301205	0.0344973	0.0254817	10102	tags=75%, list=28%, signal=54%	YAP1/AMOTL2/YWHAB/STK3/LATS1/DVL2/AMOTL1/STK4/MOB1B/MOB1A/TJP2/CASP3/LATS2/TJP1/WWTR1
BIOCARTA_ATRBRCA_PATHWAY	BIOCARTA_ATRBRCA_PATHWAY	21	0.687498	2.37645	0.00302115	0.0344973	0.0254817	8814	tags=76%, list=24%, signal=58%	BRCA2/CHEK1/BRCA1/FANCD2/RAD51/FANCE/FANCA/FANCG/NBN/CHEK2/RAD1/MRE11/FANCC/RAD50/ATM/RAD17
BIOCARTA_CELLCYCLE_PATHWAY	BIOCARTA_CELLCYCLE_PATHWAY	23	0.748666	2.62532	0.00302115	0.0344973	0.0254817	4218	tags=57%, list=12%, signal=50%	CDC25A/CCNB1/CDK1/CDK4/CDKN1B/CDK2/CDKN2C/CDKN2A/E2F1/CDK6/RBL1/CCNE1/TFDP1
BIOCARTA_G2_PATHWAY	BIOCARTA_G2_PATHWAY	24	0.649568	2.29735	0.00302115	0.0344973	0.0254817	5336	tags=54%, list=15%, signal=46%	PRKDC/MYT1/CHEK1/BRCA1/CDC25A/PLK1/CCNB1/CDK1/CDC25C/CDC25B/YWHAQ/CHEK2/WEE1
BIOCARTA_VDR_PATHWAY	BIOCARTA_VDR_PATHWAY	24	0.531095	1.87834	0.00302115	0.0344973	0.0254817	11729	tags=71%, list=32%, signal=48%	ACTL6A/MED1/TOP2B/SUPT16H/BAZ1B/CHAF1A/SMARCC1/ARID1A/KAT2B/EP300/NCOR1/SMARCC2/SMARCD1/COPS2/CREBBP/CARM1/HDAC1
KEGG_MISMATCH_REPAIR	KEGG_MISMATCH_REPAIR	23	0.718094	2.51812	0.00302115	0.0344973	0.0254817	8712	tags=83%, list=24%, signal=63%	EXO1/RFC3/MSH2/RFC4/PCNA/MSH6/RFC5/RFC1/RPA4/PMS2/POLD3/RPA1/LIG1/POLD1/RFC2/MLH1/RPA3/RPA2/MSH3
REACTOME_CYTOSOLIC_TRNA_AMINOACYLATION	REACTOME_CYTOSOLIC_TRNA_AMINOACYLATION	24	0.569872	2.01548	0.00302115	0.0344973	0.0254817	12932	tags=88%, list=35%, signal=57%	TARS1/IARS1/EPRS1/AIMP2/YARS1/GARS1/MARS1/EEF1E1/RARS1/AARS1/PPA1/NARS1/DARS1/CARS1/FARSA/AIMP1/LARS1/FARSB/WARS1/VARS1/SARS1
REACTOME_E2F_MEDIATED_REGULATION_OF_DNA_REPLICATION	REACTOME_E2F_MEDIATED_REGULATION_OF_DNA_REPLICATION	22	0.705796	2.46318	0.00302115	0.0344973	0.0254817	7828	tags=73%, list=21%, signal=57%	ORC1/PRIM1/MCM8/CCNB1/CDK1/POLA1/PRIM2/E2F1/ORC6/TFDP1/ORC4/ORC2/ORC3/TFDP2/POLA2/RB1
REACTOME_EPHRIN_SIGNALING	REACTOME_EPHRIN_SIGNALING	19	0.561098	1.87193	0.00302115	0.0344973	0.0254817	3200	tags=26%, list=9%, signal=24%	EPHB1/EPHB2/PAK3/EFNB3/EFNB2
REACTOME_ESTROGEN_DEPENDENT_NUCLEAR_EVENTS_DOWNSTREAM_OF_ESR_MEMBRANE_SIGNALING	REACTOME_ESTROGEN_DEPENDENT_NUCLEAR_EVENTS_DOWNSTREAM_OF_ESR_MEMBRANE_SIGNALING	24	0.539894	1.90946	0.00302115	0.0344973	0.0254817	8200	tags=46%, list=22%, signal=36%	AREG/EREG/CDKN1B/XPO1/CREB1/EPGN/ELK1/TGFA/PTK2/MAPK1/EGFR
REACTOME_INITIATION_OF_NUCLEAR_ENVELOPE_NE_REFORMATION	REACTOME_INITIATION_OF_NUCLEAR_ENVELOPE_NE_REFORMATION	19	0.660287	2.20285	0.00302115	0.0344973	0.0254817	4615	tags=47%, list=13%, signal=41%	LMNB1/CCNB2/TMPO/CCNB1/CDK1/VRK1/LBR/VRK2/KPNB1
REACTOME_PCNA_DEPENDENT_LONG_PATCH_BASE_EXCISION_REPAIR	REACTOME_PCNA_DEPENDENT_LONG_PATCH_BASE_EXCISION_REPAIR	21	0.695255	2.40326	0.00302115	0.0344973	0.0254817	8289	tags=81%, list=23%, signal=63%	RFC3/POLE2/RFC4/PCNA/RFC5/FEN1/RFC1/POLD3/RPA1/POLE3/LIG1/POLE/POLD1/RFC2/POLB/RPA3/RPA2
REACTOME_PROCESSING_OF_INTRONLESS_PRE_MRNAS	REACTOME_PROCESSING_OF_INTRONLESS_PRE_MRNAS	19	0.565983	1.88823	0.00302115	0.0344973	0.0254817	11130	tags=84%, list=30%, signal=59%	NUDT21/FIP1L1/NCBP1/CSTF2/CPSF2/CLP1/PAPOLA/CSTF3/CSTF1/NCBP2/WDR33/CPSF3/CPSF7/CSTF2T/PCF11/CPSF4
REACTOME_PROCESSIVE_SYNTHESIS_ON_THE_C_STRAND_OF_THE_TELOMERE	REACTOME_PROCESSIVE_SYNTHESIS_ON_THE_C_STRAND_OF_THE_TELOMERE	19	0.658733	2.19766	0.00302115	0.0344973	0.0254817	8289	tags=68%, list=23%, signal=53%	DNA2/BLM/PCNA/TERF1/FEN1/WRN/POLD3/RPA1/LIG1/POT1/POLD1/RPA3/RPA2
REACTOME_RESOLUTION_OF_AP_SITES_VIA_THE_MULTIPLE_NUCLEOTIDE_PATCH_REPLACEMENT_PATHWAY	REACTOME_RESOLUTION_OF_AP_SITES_VIA_THE_MULTIPLE_NUCLEOTIDE_PATCH_REPLACEMENT_PATHWAY	24	0.70588	2.4965	0.00302115	0.0344973	0.0254817	8289	tags=83%, list=23%, signal=64%	RFC3/POLE2/RFC4/PCNA/RFC5/FEN1/RFC1/PARG/PARP1/POLD3/RPA1/PARP2/POLE3/LIG1/POLE/POLD1/RFC2/POLB/RPA3/RPA2
REACTOME_TELOMERE_EXTENSION_BY_TELOMERASE	REACTOME_TELOMERE_EXTENSION_BY_TELOMERASE	23	0.529237	1.85586	0.00302115	0.0344973	0.0254817	10050	tags=57%, list=27%, signal=41%	CCNA2/CDK2/TERF1/RTEL1/DKC1/PIF1/ANKRD28/TERT/POT1/NHP2/TINF2/RUVBL1/TERF2
REACTOME_TRANSCRIPTION_OF_E2F_TARGETS_UNDER_NEGATIVE_CONTROL_BY_DREAM_COMPLEX	REACTOME_TRANSCRIPTION_OF_E2F_TARGETS_UNDER_NEGATIVE_CONTROL_BY_DREAM_COMPLEX	19	0.744409	2.4835	0.00302115	0.0344973	0.0254817	5224	tags=63%, list=14%, signal=54%	TOP2A/CDC25A/MYC/CDC6/LIN9/PCNA/E2F1/E2F5/RBL1/LIN54/TFDP1/RBBP4
REACTOME_TRANSLESION_SYNTHESIS_BY_POLH	REACTOME_TRANSLESION_SYNTHESIS_BY_POLH	19	0.533263	1.77907	0.00302115	0.0344973	0.0254817	8590	tags=58%, list=23%, signal=44%	RFC3/RFC4/PCNA/RFC5/RFC1/POLH/RPA1/RFC2/RPA3/RPA2/RCHY1
WP_DNA_MISMATCH_REPAIR	WP_DNA_MISMATCH_REPAIR	23	0.727398	2.55074	0.00302115	0.0344973	0.0254817	8289	tags=87%, list=23%, signal=67%	EXO1/RFC3/MSH2/POLE2/RFC4/PCNA/MSH6/RFC5/RFC1/PMS2/POLD3/RPA1/POLE3/LIG1/POLE/POLD1/RFC2/MLH1/RPA3/RPA2
WP_MITOCHONDRIAL_GENE_EXPRESSION	WP_MITOCHONDRIAL_GENE_EXPRESSION	19	0.57072	1.90404	0.00302115	0.0344973	0.0254817	10618	tags=74%, list=29%, signal=52%	PPARGC1A/TFAM/CREB1/GABPA/CAMK4/TFB2M/HCFC1/MTERF3/MTERF1/MYEF2/PPARGC1B/PPRC1/PPP3CA/GABPB1
WP_NUCLEOTIDE_METABOLISM	WP_NUCLEOTIDE_METABOLISM	19	0.532927	1.77795	0.00302115	0.0344973	0.0254817	9770	tags=74%, list=27%, signal=54%	RRM2/RRM1/DHFR/MTHFD2/POLA1/PRPS1/POLD1/RRM2B/PRPS2/POLB/HPRT1/ADSS2/POLG/ADSL
WP_UREA_CYCLE_AND_ASSOCIATED_PATHWAYS	WP_UREA_CYCLE_AND_ASSOCIATED_PATHWAYS	21	0.529215	1.82932	0.00302115	0.0344973	0.0254817	11350	tags=62%, list=31%, signal=43%	CPS1/GLS2/SLC25A15/SLC25A13/LDHB/OTC/ARG1/MDH1/ASS1/PYCR1/OAT/MDH2/NOS2
REACTOME_CYCLIN_A_B1_B2_ASSOCIATED_EVENTS_DURING_G2_M_TRANSITION	REACTOME_CYCLIN_A_B1_B2_ASSOCIATED_EVENTS_DURING_G2_M_TRANSITION	25	0.711572	2.53069	0.00304878	0.0344973	0.0254817	4052	tags=48%, list=11%, signal=43%	FOXM1/CCNA2/CDC25A/PLK1/CCNB2/CCNB1/CDK1/CDK2/CDC25C/PKMYT1/CDC25B/XPO1
REACTOME_POLYMERASE_SWITCHING_ON_THE_C_STRAND_OF_THE_TELOMERE	REACTOME_POLYMERASE_SWITCHING_ON_THE_C_STRAND_OF_THE_TELOMERE	26	0.630914	2.27621	0.00308642	0.0344973	0.0254817	8113	tags=65%, list=22%, signal=51%	PRIM1/RFC3/DSCC1/RFC4/POLA1/PRIM2/PCNA/TERF1/RFC5/RFC1/POLD3/POT1/POLD1/RFC2/CHTF8/POLA2/TEN1
REACTOME_RESOLUTION_OF_D_LOOP_STRUCTURES_THROUGH_SYNTHESIS_DEPENDENT_STRAND_ANNEALING_SDSA_	REACTOME_RESOLUTION_OF_D_LOOP_STRUCTURES_THROUGH_SYNTHESIS_DEPENDENT_STRAND_ANNEALING_SDSA_	26	0.744429	2.68575	0.00308642	0.0344973	0.0254817	6382	tags=73%, list=17%, signal=60%	RAD51AP1/BRCA2/BRIP1/EXO1/DNA2/BRCA1/XRCC2/BARD1/RAD51/BLM/RTEL1/RMI2/PALB2/RBBP8/NBN/WRN/RAD51C/RMI1/MRE11
REACTOME_G0_AND_EARLY_G1	REACTOME_G0_AND_EARLY_G1	27	0.773141	2.78184	0.00320513	0.0344973	0.0254817	4218	tags=63%, list=12%, signal=56%	CCNE2/CCNA2/TOP2A/CDC25A/MYC/MYBL2/CDK1/CDC6/LIN9/CDK2/PCNA/E2F1/E2F5/RBL1/CCNE1/LIN54/TFDP1
REACTOME_POSTMITOTIC_NUCLEAR_PORE_COMPLEX_NPC_REFORMATION	REACTOME_POSTMITOTIC_NUCLEAR_PORE_COMPLEX_NPC_REFORMATION	27	0.722899	2.60106	0.00320513	0.0344973	0.0254817	7820	tags=78%, list=21%, signal=61%	NUP155/NDC1/NUP205/NUP160/NUP58/NUP107/POM121/AHCTF1/RAN/SEH1L/KPNB1/NUP54/TNPO1/NUP133/RCC1/NUP35/NUP85/NUP37/NUP93/SUMO1/NUP98
BIOCARTA_G1_PATHWAY	BIOCARTA_G1_PATHWAY	28	0.637534	2.33355	0.00322581	0.0344973	0.0254817	4218	tags=43%, list=12%, signal=38%	CDC25A/DHFR/CDK1/SKP2/CDK4/CDKN1B/CDK2/CDKN2A/E2F1/CDK6/CCNE1/TFDP1
KEGG_HOMOLOGOUS_RECOMBINATION	KEGG_HOMOLOGOUS_RECOMBINATION	28	0.66051	2.41764	0.00322581	0.0344973	0.0254817	8358	tags=68%, list=23%, signal=52%	BRCA2/RAD54L/XRCC2/RAD51/BLM/TOP3B/EME1/RPA4/RAD54B/NBN/POLD3/RPA1/RAD51C/MRE11/POLD1/RPA3/RAD50/RPA2/XRCC3
REACTOME_EGR2_AND_SOX10_MEDIATED_INITIATION_OF_SCHWANN_CELL_MYELINATION	REACTOME_EGR2_AND_SOX10_MEDIATED_INITIATION_OF_SCHWANN_CELL_MYELINATION	28	0.574974	2.10456	0.00322581	0.0344973	0.0254817	11048	tags=71%, list=30%, signal=50%	POU3F2/ADGRG6/TEAD1/DRP2/LAMC1/CYP51A1/NAB1/HDAC2/YAP1/UTRN/DAG1/PRX/HMGCR/MPZ/ADGRV1/NAB2/WWTR1/POU3F1/LAMA2/SREBF2
REACTOME_RECOGNITION_OF_DNA_DAMAGE_BY_PCNA_CONTAINING_REPLICATION_COMPLEX	REACTOME_RECOGNITION_OF_DNA_DAMAGE_BY_PCNA_CONTAINING_REPLICATION_COMPLEX	30	0.571149	2.11554	0.00327869	0.0344973	0.0254817	8493	tags=63%, list=23%, signal=49%	USP1/DTL/RFC3/POLE2/RFC4/PCNA/RFC5/RFC1/RAD18/POLD3/RPA1/POLE3/POLE/POLD1/RFC2/CUL4B/RPA3/RPA2/CUL4A
PID_BARD1_PATHWAY	PID_BARD1_PATHWAY	29	0.711173	2.61206	0.00330033	0.0344973	0.0254817	8402	tags=79%, list=23%, signal=61%	PRKDC/BRCA1/FANCD2/BARD1/RAD51/TOPBP1/CDK2/FANCE/PCNA/FANCA/CCNE1/FANCG/RBBP8/NBN/XRCC5/NPM1/MRE11/FANCC/CSTF1/RAD50/XRCC6/ATM/FANCL
REACTOME_G1_S_SPECIFIC_TRANSCRIPTION	REACTOME_G1_S_SPECIFIC_TRANSCRIPTION	29	0.765958	2.81328	0.00330033	0.0344973	0.0254817	5744	tags=72%, list=16%, signal=61%	RRM2/FBXO5/ORC1/TYMS/CDC25A/DHFR/CDK1/CDC6/CDC45/LIN9/POLA1/PCNA/E2F1/E2F5/RBL1/CCNE1/LIN54/TFDP1/RBBP4/CDT1/TK1
WP_GASTRIC_CANCER_NETWORK_1	WP_GASTRIC_CANCER_NETWORK_1	29	0.705678	2.59188	0.00330033	0.0344973	0.0254817	5075	tags=59%, list=14%, signal=51%	KIF15/ECT2/TOP2A/CENPF/TPX2/KIF20B/AURKA/MCM4/MYBL2/LIN9/E2F7/ACTL6A/CEP192/UBE2C/NUP107/APC/H4-16
PID_ATM_PATHWAY	PID_ATM_PATHWAY	34	0.613911	2.34793	0.00333333	0.0344973	0.0254817	9376	tags=62%, list=26%, signal=46%	BRCA1/CDC25A/FANCD2/BLM/SMC3/MDC1/CDC25C/SMC1A/XRCC4/RBBP8/NBN/CHEK2/YWHAB/MRE11/TP53BP1/ABRAXAS1/RAD50/ATM/RAD17/TOP3A/UIMC1
REACTOME_NUCLEAR_IMPORT_OF_REV_PROTEIN	REACTOME_NUCLEAR_IMPORT_OF_REV_PROTEIN	34	0.677065	2.58946	0.00333333	0.0344973	0.0254817	9393	tags=79%, list=26%, signal=59%	NUP155/NDC1/NUP153/NUP205/NUP160/NUP58/NUP107/POM121/RAN/SEH1L/KPNB1/NUP54/RAE1/NUP210/NUP133/RCC1/NPM1/NUP35/NUP50/NUP85/NUP37/NUP93/NUP98/TPR/RANBP2/NUP88/NUP43
REACTOME_RESOLUTION_OF_D_LOOP_STRUCTURES	REACTOME_RESOLUTION_OF_D_LOOP_STRUCTURES	34	0.679985	2.60063	0.00333333	0.0344973	0.0254817	5681	tags=59%, list=16%, signal=50%	RAD51AP1/BRCA2/BRIP1/EXO1/DNA2/BRCA1/XRCC2/BARD1/RAD51/BLM/EME1/RTEL1/RMI2/PALB2/RBBP8/NBN/WRN/RAD51C/RMI1/GEN1
REACTOME_TELOMERE_C_STRAND_LAGGING_STRAND_SYNTHESIS	REACTOME_TELOMERE_C_STRAND_LAGGING_STRAND_SYNTHESIS	34	0.666566	2.54931	0.00333333	0.0344973	0.0254817	8289	tags=74%, list=23%, signal=57%	DNA2/PRIM1/RFC3/DSCC1/BLM/RFC4/POLA1/PRIM2/PCNA/TERF1/RFC5/FEN1/RFC1/WRN/POLD3/RPA1/LIG1/POT1/POLD1/RFC2/CHTF8/POLA2/RPA3/TEN1/RPA2
REACTOME_TRANSCRIPTIONAL_REGULATION_BY_E2F6	REACTOME_TRANSCRIPTIONAL_REGULATION_BY_E2F6	34	0.64789	2.47788	0.00333333	0.0344973	0.0254817	7735	tags=62%, list=21%, signal=49%	CDC7/RRM2/CHEK1/BRCA1/RAD51/APAF1/E2F1/EZH2/SUZ12/CBX5/PHC3/TFDP1/RBBP8/MGA/CBX3/RBBP4/PCGF6/RNF2/BMI1/TFDP2/E2F6
PID_AURORA_A_PATHWAY	PID_AURORA_A_PATHWAY	31	0.64557	2.41695	0.00334448	0.0344973	0.0254817	6236	tags=48%, list=17%, signal=40%	DLGAP5/TPX2/AURKA/BRCA1/CENPA/BIRC5/CKAP5/CDC25B/AJUBA/AURKB/TACC3/RAN/RASA1/PPP2R5D/GSK3B
REACTOME_HS_GAG_BIOSYNTHESIS	REACTOME_HS_GAG_BIOSYNTHESIS	31	0.536172	2.00738	0.00334448	0.0344973	0.0254817	9360	tags=48%, list=26%, signal=36%	NDST3/GPC5/GPC3/NDST4/GPC2/GPC6/HS6ST2/HS2ST1/EXT1/GLCE/NDST1/SDC2/NDST2/EXT2/HS3ST3B1
WP_GASTRIC_CANCER_NETWORK_2	WP_GASTRIC_CANCER_NETWORK_2	31	0.649243	2.4307	0.00334448	0.0344973	0.0254817	4654	tags=58%, list=13%, signal=51%	COL9A1/COL9A3/ATAD2/TOP2A/MYC/RFC3/DSCC1/FANCI/CEBPZ/RFC4/UBE2T/LBR/BRIX1/FAM91A1/LMNB2/UBE2C/AHCTF1/SNURF
WP_TRANSSULFURATION_AND_ONE_CARBON_METABOLISM	WP_TRANSSULFURATION_AND_ONE_CARBON_METABOLISM	31	0.580718	2.17415	0.00334448	0.0344973	0.0254817	6634	tags=45%, list=18%, signal=37%	CBS/TYMS/DHFR/MTHFD2/PSAT1/DNMT3B/MTHFD1L/MTHFD1/DNMT1/MAT2A/PHGDH/SHMT2/DNMT3A/PSPH
KEGG_DNA_REPLICATION	KEGG_DNA_REPLICATION	36	0.702255	2.7285	0.0033557	0.0344973	0.0254817	8653	tags=83%, list=24%, signal=64%	DNA2/PRIM1/MCM4/MCM2/RFC3/MCM6/POLE2/RFC4/POLA1/PRIM2/PCNA/RFC5/MCM3/FEN1/RFC1/RPA4/POLD3/RNASEH1/RPA1/MCM7/POLE3/LIG1/POLE/POLD1/RFC2/RNASEH2A/POLA2/RPA3/RPA2/MCM5
REACTOME_ACTIVATION_OF_ATR_IN_RESPONSE_TO_REPLICATION_STRESS	REACTOME_ACTIVATION_OF_ATR_IN_RESPONSE_TO_REPLICATION_STRESS	36	0.728674	2.83115	0.0033557	0.0344973	0.0254817	7203	tags=78%, list=20%, signal=63%	CLSPN/CDC7/ORC1/MCM8/MCM4/CHEK1/CDC25A/MCM2/RFC3/MCM6/ATRIP/CDC6/CDC45/DBF4/CDK2/RFC4/CDC25C/RFC5/ORC6/MCM3/RAD9B/RPA1/RAD1/MCM7/ORC4/ORC2/RFC2/ORC3
REACTOME_DISEASES_OF_MITOTIC_CELL_CYCLE	REACTOME_DISEASES_OF_MITOTIC_CELL_CYCLE	36	0.51695	2.00853	0.0033557	0.0344973	0.0254817	4965	tags=44%, list=14%, signal=38%	CCNE2/E2F2/SKP2/CDK4/CDKN1B/ANAPC1/CDK2/E2F1/CDK6/CCNE1/UBE2C/TFDP1/CDC27/UBE2S/E2F3/CDC23
REACTOME_NUCLEAR_PORE_COMPLEX_NPC_DISASSEMBLY	REACTOME_NUCLEAR_PORE_COMPLEX_NPC_DISASSEMBLY	36	0.659202	2.56123	0.0033557	0.0344973	0.0254817	9393	tags=72%, list=26%, signal=54%	NUP155/NDC1/CCNB2/CCNB1/NUP153/CDK1/NUP205/NUP160/NUP58/NUP107/POM121/SEH1L/NUP54/RAE1/NUP210/NUP133/NUP35/NUP50/NUP85/NUP37/NUP93/NUP98/TPR/RANBP2/NUP88/NUP43
REACTOME_TRANSPORT_OF_THE_SLBP_DEPENDANT_MATURE_MRNA	REACTOME_TRANSPORT_OF_THE_SLBP_DEPENDANT_MATURE_MRNA	36	0.663838	2.57924	0.0033557	0.0344973	0.0254817	9393	tags=78%, list=26%, signal=58%	NUP155/NDC1/NUP153/NUP205/NUP160/NUP58/NUP107/ALYREF/POM121/SEH1L/NUP54/RAE1/SLBP/NUP210/NUP133/NCBP1/NUP35/NUP50/NUP85/NUP37/NUP93/EIF4E/NUP98/NCBP2/TPR/RANBP2/NUP88/NUP43
KEGG_BASE_EXCISION_REPAIR	KEGG_BASE_EXCISION_REPAIR	35	0.478959	1.8493	0.003367	0.0344973	0.0254817	7550	tags=51%, list=21%, signal=41%	NEIL3/POLE2/PCNA/FEN1/UNG/PARP1/POLD3/PARP2/POLE3/HMGB1/LIG1/HMGB1P1/POLE/HMGB1P40/TDG/POLD1/PARP4/POLB
REACTOME_SUMOYLATION_OF_SUMOYLATION_PROTEINS	REACTOME_SUMOYLATION_OF_SUMOYLATION_PROTEINS	35	0.660425	2.54995	0.003367	0.0344973	0.0254817	9393	tags=74%, list=26%, signal=55%	NUP155/NDC1/NUP153/NUP205/NUP160/NUP58/NUP107/POM121/TOPORS/SEH1L/NUP54/RAE1/NUP210/NUP133/NUP35/NUP50/SUMO2/NUP85/NUP37/NUP93/SUMO1/NUP98/TPR/RANBP2/NUP88/NUP43
REACTOME_ACTIVATION_OF_THE_PRE_REPLICATIVE_COMPLEX	REACTOME_ACTIVATION_OF_THE_PRE_REPLICATIVE_COMPLEX	32	0.743219	2.79645	0.00337838	0.0344973	0.0254817	8653	tags=94%, list=24%, signal=72%	CDC7/ORC1/PRIM1/MCM8/MCM4/MCM2/MCM6/GMNN/CDC6/CDC45/POLE2/DBF4/CDK2/POLA1/PRIM2/ORC6/MCM3/RPA4/RPA1/MCM7/POLE3/CDT1/POLE/ORC4/ORC2/ORC3/POLA2/RPA3/RPA2/MCM5
REACTOME_DNA_STRAND_ELONGATION	REACTOME_DNA_STRAND_ELONGATION	32	0.748156	2.81503	0.00337838	0.0344973	0.0254817	8653	tags=94%, list=24%, signal=72%	GINS4/DNA2/PRIM1/GINS1/MCM8/MCM4/MCM2/RFC3/MCM6/CDC45/GINS2/RFC4/POLA1/PRIM2/PCNA/RFC5/MCM3/FEN1/RFC1/POLD3/RPA1/MCM7/LIG1/GINS3/POLD1/RFC2/POLA2/RPA3/RPA2/MCM5
REACTOME_REGULATION_OF_GLUCOKINASE_BY_GLUCOKINASE_REGULATORY_PROTEIN	REACTOME_REGULATION_OF_GLUCOKINASE_BY_GLUCOKINASE_REGULATORY_PROTEIN	32	0.636704	2.39568	0.00337838	0.0344973	0.0254817	9393	tags=75%, list=26%, signal=56%	GCK/NUP155/NDC1/NUP153/NUP205/NUP160/NUP58/NUP107/POM121/SEH1L/NUP54/RAE1/NUP210/NUP133/NUP35/NUP50/NUP85/NUP37/NUP93/NUP98/TPR/RANBP2/NUP88/NUP43
REACTOME_CLASS_A_1_RHODOPSIN_LIKE_RECEPTORS_	REACTOME_CLASS_A_1_RHODOPSIN_LIKE_RECEPTORS_	327	-0.298282	-1.43316	0.00340136	0.0344973	0.0254817	4973	tags=23%, list=14%, signal=20%	CCR9/OPN4/CHRM1/P2RY11/PF4/LPAR6/EDNRB/GPR35/CCL1/GPR132/CXCL3/CX3CL1/CXCL5/CXCR3/TAC3/XCL2/LTB4R/CXCR5/GPR68/XCL1/SSTR2/OXT/CCL22/OPRM1/NMUR2/FFAR4/CCL16/DRD4/AVPR1B/GALR2/HTR5A/S1PR4/DRD3/LHB/CYSLTR2/CXCL2/GPER1/FFAR2/SSTR4/MC1R/RGR/CNR2/CCL17/AGT/CX3CR1/CCL19/CCL23/TACR1/ADRB2/HTR4/INSL5/CCKAR/FFAR3/KISS1/ADRA2A/CXCR2/C3/CHRM2/P2RY14/QRFPR/GPHB5/PRLHR/CXCR1/PYY/C5AR2/EDN3/ACKR1/TAAR5/PRLH/CCL2…
REACTOME_EXPORT_OF_VIRAL_RIBONUCLEOPROTEINS_FROM_NUCLEUS	REACTOME_EXPORT_OF_VIRAL_RIBONUCLEOPROTEINS_FROM_NUCLEUS	33	0.661654	2.49599	0.00341297	0.0344973	0.0254817	9393	tags=76%, list=26%, signal=56%	NUP155/NDC1/NUP153/NUP205/NUP160/NUP58/NUP107/XPO1/POM121/RAN/SEH1L/NUP54/RAE1/NUP210/NUP133/NUP35/NUP50/NUP85/NUP37/NUP93/NUP98/TPR/RANBP2/NUP88/NUP43
REACTOME_HDR_THROUGH_SINGLE_STRAND_ANNEALING_SSA_	REACTOME_HDR_THROUGH_SINGLE_STRAND_ANNEALING_SSA_	37	0.686905	2.69312	0.00341297	0.0344973	0.0254817	9363	tags=81%, list=26%, signal=60%	BRIP1/EXO1/DNA2/BRCA1/RFC3/BARD1/RAD51/TOPBP1/BLM/ATRIP/RFC4/RMI2/RFC5/RBBP8/NBN/WRN/RAD9B/RPA1/RAD1/ERCC4/RMI1/MRE11/RFC2/RPA3/RAD50/ATM/RPA2/RAD17/TOP3A/RHNO1
REACTOME_INTERACTIONS_OF_REV_WITH_HOST_CELLULAR_PROTEINS	REACTOME_INTERACTIONS_OF_REV_WITH_HOST_CELLULAR_PROTEINS	37	0.679843	2.66544	0.00341297	0.0344973	0.0254817	9393	tags=78%, list=26%, signal=58%	NUP155/NDC1/NUP153/NUP205/NUP160/NUP58/NUP107/XPO1/POM121/RAN/SEH1L/KPNB1/NUP54/RANBP1/RAE1/NUP210/NUP133/RCC1/NPM1/NUP35/NUP50/NUP85/NUP37/NUP93/NUP98/TPR/RANBP2/NUP88/NUP43
REACTOME_INTERACTIONS_OF_VPR_WITH_HOST_CELLULAR_PROTEINS	REACTOME_INTERACTIONS_OF_VPR_WITH_HOST_CELLULAR_PROTEINS	37	0.636776	2.49659	0.00341297	0.0344973	0.0254817	9393	tags=73%, list=26%, signal=54%	NUP155/NDC1/NUP153/HMGA1/NUP205/PSIP1/NUP160/NUP58/NUP107/POM121/SEH1L/NUP54/RAE1/NUP210/SLC25A5/NUP133/NUP35/NUP50/NUP85/NUP37/NUP93/KPNA1/NUP98/TPR/RANBP2/NUP88/NUP43
REACTOME_RESOLUTION_OF_ABASIC_SITES_AP_SITES_	REACTOME_RESOLUTION_OF_ABASIC_SITES_AP_SITES_	37	0.521273	2.04374	0.00341297	0.0344973	0.0254817	8450	tags=62%, list=23%, signal=48%	RFC3/POLE2/RFC4/PCNA/RFC5/FEN1/UNG/RFC1/PARG/PARP1/POLD3/RPA1/PARP2/POLE3/LIG1/POLE/TDG/POLD1/RFC2/POLB/RPA3/RPA2/LIG3
REACTOME_ACTIVATION_OF_GENE_EXPRESSION_BY_SREBF_SREBP_	REACTOME_ACTIVATION_OF_GENE_EXPRESSION_BY_SREBF_SREBP_	42	0.542089	2.19965	0.00344828	0.0344973	0.0254817	8839	tags=60%, list=24%, signal=45%	HMGCS1/ELOVL6/TGS1/HELZ2/MED1/CYP51A1/IDI1/TBL1XR1/SCD/SQLE/FASN/NCOA2/SC5D/NFYA/ACACA/GPAM/FDPS/TBL1X/NFYB/NCOA6/LSS/CHD9/HMGCR/MTF1/DHCR7
REACTOME_HOMOLOGOUS_DNA_PAIRING_AND_STRAND_EXCHANGE	REACTOME_HOMOLOGOUS_DNA_PAIRING_AND_STRAND_EXCHANGE	42	0.709184	2.87768	0.00344828	0.0344973	0.0254817	8358	tags=79%, list=23%, signal=61%	RAD51AP1/BRCA2/BRIP1/EXO1/DNA2/CHEK1/BRCA1/XRCC2/RFC3/BARD1/RAD51/TOPBP1/BLM/ATRIP/RFC4/RMI2/RFC5/PALB2/RBBP8/NBN/WRN/RAD9B/RPA1/RAD1/RAD51C/RMI1/MRE11/RFC2/RPA3/RAD50/ATM/RPA2/XRCC3
REACTOME_TRNA_AMINOACYLATION	REACTOME_TRNA_AMINOACYLATION	42	0.501294	2.03412	0.00344828	0.0344973	0.0254817	12932	tags=79%, list=35%, signal=51%	TARS1/MARS2/DARS2/IARS1/EPRS1/AIMP2/NARS2/IARS2/LARS2/YARS1/GARS1/PARS2/MARS1/AARS2/EEF1E1/RARS1/AARS1/RARS2/PPA1/EARS2/NARS1/DARS1/TARS2/CARS1/YARS2/FARSA/AIMP1/LARS1/FARSB/WARS1/VARS1/HARS2/SARS1
WP_METABOLIC_REPROGRAMMING_IN_COLON_CANCER	WP_METABOLIC_REPROGRAMMING_IN_COLON_CANCER	42	0.459575	1.86483	0.00344828	0.0344973	0.0254817	6634	tags=33%, list=18%, signal=27%	PPAT/PSAT1/GART/GLS/PGAM1/PGK1/FASN/PAICS/IDH3A/SLC2A1/TIGAR/SHMT2/LDHA/PSPH
WP_SPLICING_FACTOR_NOVA_REGULATED_SYNAPTIC_PROTEINS	WP_SPLICING_FACTOR_NOVA_REGULATED_SYNAPTIC_PROTEINS	42	0.528747	2.14551	0.00344828	0.0344973	0.0254817	1908	tags=21%, list=5%, signal=20%	CSN3/KCNQ2/GABRG2/GRIN2B/DAB1/NTNG1/CHL1/MAPK4/CDH2
KEGG_AMINOACYL_TRNA_BIOSYNTHESIS	KEGG_AMINOACYL_TRNA_BIOSYNTHESIS	41	0.485224	1.96175	0.00346021	0.0344973	0.0254817	13083	tags=78%, list=36%, signal=50%	TARS1/MARS2/DARS2/IARS1/EPRS1/NARS2/IARS2/LARS2/YARS1/GARS1/PARS2/MARS1/AARS2/RARS1/AARS1/RARS2/PSTK/EARS2/NARS1/DARS1/TARS2/CARS1/YARS2/MTFMT/FARSA/LARS1/FARSB/WARS1/VARS1/HARS2/SARS1/TARS3
REACTOME_DUAL_INCISION_IN_GG_NER	REACTOME_DUAL_INCISION_IN_GG_NER	41	0.49304	1.99335	0.00346021	0.0344973	0.0254817	8644	tags=59%, list=24%, signal=45%	RFC3/POLE2/RFC4/PCNA/RFC5/RFC1/GTF2H3/PARP1/POLD3/RPA1/ERCC4/PARP2/POLE3/POLE/POLD1/RFC2/CUL4B/GTF2H1/GTF2H4/RPA3/POLK/RPA2/CUL4A/CHD1L
REACTOME_NS1_MEDIATED_EFFECTS_ON_HOST_PATHWAYS	REACTOME_NS1_MEDIATED_EFFECTS_ON_HOST_PATHWAYS	41	0.588612	2.37974	0.00346021	0.0344973	0.0254817	9393	tags=71%, list=26%, signal=53%	NUP155/NDC1/KPNA2/NUP153/NUP205/NUP160/EIF2AK2/NUP58/NUP107/POM121/SEH1L/KPNB1/NUP54/RAE1/NUP210/NUP133/KPNA3/KPNA4/NUP35/NUP50/NUP85/NUP37/NUP93/KPNA1/NUP98/TPR/RANBP2/NUP88/NUP43
WP_DNA_REPLICATION	WP_DNA_REPLICATION	41	0.716628	2.89731	0.00346021	0.0344973	0.0254817	7791	tags=83%, list=21%, signal=65%	CDC7/ORC1/PRIM1/MCM4/MCM2/RFC3/MCM6/GMNN/CDC6/CDC45/POLE2/DBF4/CDK2/RFC4/POLA1/PRIM2/PCNA/RFC5/ORC6/MCM3/RFC1/RPA4/POLD3/RPA1/MCM7/CDT1/POLE/ORC4/ORC2/POLD1/RFC2/ORC3/POLA2/RPA3
PID_AURORA_B_PATHWAY	PID_AURORA_B_PATHWAY	39	0.6688	2.66784	0.00347222	0.0344973	0.0254817	6235	tags=69%, list=17%, signal=57%	BUB1/SMC4/KIF23/NCAPG/NCAPH/RACGAP1/AURKA/SGO1/CDCA8/SMC2/KIF2C/NDC80/CENPA/BIRC5/NCAPD2/KIF20A/INCENP/STMN1/CBX5/AURKB/RASA1/NSUN2/NCL/CUL3/PPP2R5D/NPM1/PPP1CC
REACTOME_FANCONI_ANEMIA_PATHWAY	REACTOME_FANCONI_ANEMIA_PATHWAY	39	0.505941	2.0182	0.00347222	0.0344973	0.0254817	6467	tags=46%, list=18%, signal=38%	FANCB/USP1/FANCD2/FANCI/ATRIP/EME1/FANCE/FANCM/UBE2T/FANCA/DCLRE1B/FANCG/RPA1/ERCC4/DCLRE1A/FAN1/FAAP24/FANCC
REACTOME_SUMOYLATION_OF_UBIQUITINYLATION_PROTEINS	REACTOME_SUMOYLATION_OF_UBIQUITINYLATION_PROTEINS	39	0.60001	2.39344	0.00347222	0.0344973	0.0254817	10141	tags=69%, list=28%, signal=50%	NUP155/NDC1/NUP153/NUP205/NUP160/NUP58/NUP107/POM121/SEH1L/NUP54/RAE1/NUP210/NUP133/VHL/NUP35/NUP50/NUP85/NUP37/NUP93/SUMO1/NUP98/TPR/RANBP2/NUP88/NUP43/PIAS2/NUP62
REACTOME_TRANSLESION_SYNTHESIS_BY_Y_FAMILY_DNA_POLYMERASES_BYPASSES_LESIONS_ON_DNA_TEMPLATE	REACTOME_TRANSLESION_SYNTHESIS_BY_Y_FAMILY_DNA_POLYMERASES_BYPASSES_LESIONS_ON_DNA_TEMPLATE	39	0.473702	1.8896	0.00347222	0.0344973	0.0254817	8854	tags=51%, list=24%, signal=39%	RFC3/POLE2/RFC4/PCNA/REV3L/RFC5/RFC1/PCLAF/POLH/POLD3/RPA1/POLE3/POLE/POLD1/RFC2/RPA3/POLK/RPA2/RCHY1/USP10
KEGG_NUCLEOTIDE_EXCISION_REPAIR	KEGG_NUCLEOTIDE_EXCISION_REPAIR	44	0.537104	2.20808	0.00348432	0.0344973	0.0254817	8789	tags=61%, list=24%, signal=47%	RFC3/POLE2/RFC4/PCNA/RFC5/RFC1/RPA4/GTF2H3/POLD3/RPA1/ERCC4/POLE3/LIG1/POLE/POLD1/RFC2/CUL4B/GTF2H1/GTF2H4/ERCC8/RPA3/RAD23A/RPA2/CUL4A/RAD23B/MNAT1/XPC
NABA_COLLAGENS	NABA_COLLAGENS	44	0.451584	1.8565	0.00348432	0.0344973	0.0254817	4200	tags=30%, list=11%, signal=26%	COL9A1/COL9A3/COL25A1/COL4A4/COL6A6/COL4A3/COL11A1/COL10A1/COL22A1/COL26A1/COL8A1/COL6A5/COL11A2
REACTOME_COLLAGEN_CHAIN_TRIMERIZATION	REACTOME_COLLAGEN_CHAIN_TRIMERIZATION	44	0.451584	1.8565	0.00348432	0.0344973	0.0254817	4200	tags=30%, list=11%, signal=26%	COL9A1/COL9A3/COL25A1/COL4A4/COL6A6/COL4A3/COL11A1/COL10A1/COL22A1/COL26A1/COL8A1/COL6A5/COL11A2
REACTOME_EXTENSION_OF_TELOMERES	REACTOME_EXTENSION_OF_TELOMERES	51	0.629609	2.67958	0.00348432	0.0344973	0.0254817	8289	tags=65%, list=23%, signal=50%	CCNA2/DNA2/PRIM1/RFC3/DSCC1/BLM/CDK2/RFC4/POLA1/PRIM2/PCNA/TERF1/RTEL1/RFC5/FEN1/RFC1/DKC1/WRN/POLD3/PIF1/RPA1/ANKRD28/LIG1/TERT/POT1/POLD1/RFC2/CHTF8/POLA2/NHP2/RPA3/TEN1/RPA2
REACTOME_TRANSCRIPTIONAL_ACTIVITY_OF_SMAD2_SMAD3_SMAD4_HETEROTRIMER	REACTOME_TRANSCRIPTIONAL_ACTIVITY_OF_SMAD2_SMAD3_SMAD4_HETEROTRIMER	44	0.459313	1.88828	0.00348432	0.0344973	0.0254817	10102	tags=55%, list=28%, signal=40%	MYC/CCNK/E2F5/RBL1/USP9X/CCNT1/TFDP1/TGIF2/PARP1/SKIL/CDK8/CCNC/SNW1/TRIM33/TFDP2/SMAD2/UBE2D1/RNF111/PPM1A/SMAD4/NCOR1/UBE2D3/SMURF2/WWTR1
REACTOME_VIRAL_MESSENGER_RNA_SYNTHESIS	REACTOME_VIRAL_MESSENGER_RNA_SYNTHESIS	44	0.487052	2.00231	0.00348432	0.0344973	0.0254817	10141	tags=64%, list=28%, signal=46%	NUP155/NDC1/NUP153/NUP205/NUP160/POLR2B/NUP58/NUP107/POM121/SEH1L/NUP54/RAE1/NUP210/NUP133/NUP35/NUP50/NUP85/NUP37/NUP93/POLR2D/NUP98/POLR2K/TPR/RANBP2/NUP88/NUP43/POLR2C/NUP62
WP_INTEGRATED_CANCER_PATHWAY	WP_INTEGRATED_CANCER_PATHWAY	44	0.579854	2.38383	0.00348432	0.0344973	0.0254817	8264	tags=59%, list=23%, signal=46%	CHEK1/BRCA1/CDC25A/MYC/PLK1/BARD1/MSH2/BLM/CDK1/CDK4/CDKN1B/CDK2/MSH6/E2F1/STAT1/BACH1/MMP1/CDC25B/CHEK2/ATF1/MRE11/POU2F1/SMAD2/RB1/RAD50/ATM
WP_NUCLEOTIDE_EXCISION_REPAIR	WP_NUCLEOTIDE_EXCISION_REPAIR	44	0.534047	2.19551	0.00348432	0.0344973	0.0254817	8789	tags=61%, list=24%, signal=47%	RFC3/POLE2/RFC4/PCNA/RFC5/RFC1/GTF2H3/POLD3/RPA1/ERCC4/POLE3/LIG1/POLE/GTF2H2C/POLD1/RFC2/CUL4B/GTF2H1/GTF2H4/ERCC8/RPA3/RAD23A/RPA2/CUL4A/RAD23B/MNAT1/XPC
REACTOME_TP53_REGULATES_TRANSCRIPTION_OF_CELL_CYCLE_GENES	REACTOME_TP53_REGULATES_TRANSCRIPTION_OF_CELL_CYCLE_GENES	49	0.550763	2.32104	0.00353357	0.0344973	0.0254817	6166	tags=41%, list=17%, signal=34%	CCNE2/E2F8/CCNA2/AURKA/CCNB1/CDK1/CDKN1B/CDK2/PCNA/E2F1/CDC25C/E2F7/RBL1/CCNE1/CNOT1/PLAGL1/TFDP1/ARID3A/CNOT7/NPM1
PID_ATR_PATHWAY	PID_ATR_PATHWAY	38	0.737099	2.915	0.0035461	0.0344973	0.0254817	5443	tags=66%, list=15%, signal=56%	PPP2R2B/CLSPN/BRCA2/CCNA2/CHEK1/CDC25A/FANCD2/MCM2/TIMELESS/PLK1/RFC3/RAD51/TOPBP1/ATRIP/CDC6/CDK2/RFC4/CDC25C/RFC5/NBN/RPA1/YWHAZ/RAD1/MCM7/YWHAB
REACTOME_APOPTOTIC_CLEAVAGE_OF_CELLULAR_PROTEINS	REACTOME_APOPTOTIC_CLEAVAGE_OF_CELLULAR_PROTEINS	38	0.446536	1.76591	0.0035461	0.0344973	0.0254817	6858	tags=37%, list=19%, signal=30%	CLSPN/LMNB1/PKP1/STK26/DSG2/OCLN/STK24/ROCK1/DSP/APC/MAPT/BIRC2/CTNNB1/PTK2
REACTOME_NUCLEAR_ENVELOPE_BREAKDOWN	REACTOME_NUCLEAR_ENVELOPE_BREAKDOWN	53	0.618404	2.64503	0.0035461	0.0344973	0.0254817	7302	tags=53%, list=20%, signal=42%	LMNB1/PLK1/NUP155/NDC1/CCNB2/TMPO/CCNB1/NUP153/CDK1/VRK1/NUP205/NUP160/VRK2/NUP58/NUP107/POM121/SEH1L/NUP54/RAE1/NUP210/NUP133/LPIN2/NUP35/NUP50/NUP85/NUP37/NUP93/LEMD3
WP_MBDNF_AND_PROBDNF_REGULATION_OF_GABA_NEUROTRANSMISSION	WP_MBDNF_AND_PROBDNF_REGULATION_OF_GABA_NEUROTRANSMISSION	38	0.50016	1.97798	0.0035461	0.0344973	0.0254817	4326	tags=32%, list=12%, signal=28%	GABRG2/GABRB2/GABRQ/GABRA2/GABRG1/GABRA5/PIK3CA/GABRA3/GABRG3/ROCK1/CREB1/GABRA1
REACTOME_APOPTOTIC_EXECUTION_PHASE	REACTOME_APOPTOTIC_EXECUTION_PHASE	52	0.526341	2.24667	0.00355872	0.0344973	0.0254817	8843	tags=56%, list=24%, signal=42%	CLSPN/LMNB1/H1-3/H1-1/PKP1/HMGB2/STK26/DSG2/OCLN/STK24/ROCK1/DSP/APC/KPNB1/MAPT/HMGB1/H1-5/PAK2/BIRC2/CTNNB1/PTK2/DNM1L/KPNA1/H1-0/PRKCQ/DFFA/H1-4/TJP2/CASP3
REACTOME_DNA_DAMAGE_BYPASS	REACTOME_DNA_DAMAGE_BYPASS	48	0.503479	2.109	0.00355872	0.0344973	0.0254817	8854	tags=52%, list=24%, signal=40%	USP1/DTL/RFC3/POLE2/RFC4/PCNA/REV3L/RFC5/RFC1/RAD18/PCLAF/POLH/POLD3/RPA1/POLE3/POLE/POLD1/RFC2/CUL4B/RPA3/POLK/RPA2/CUL4A/RCHY1/USP10
REACTOME_HDMS_DEMETHYLATE_HISTONES	REACTOME_HDMS_DEMETHYLATE_HISTONES	48	0.492022	2.06101	0.00355872	0.0344973	0.0254817	8412	tags=54%, list=23%, signal=42%	H3C8/H4C3/H4C1/H4C8/H3C12/KDM1B/KDM6A/H4-16/H4C12/H4C13/KDM4D/KDM3A/H4C6/RIOX2/ARID5B/KDM3B/KDM5A/H4C4/KDM1A/H3C10/KDM4A/H3C13/PHF8/KDM2A/KDM5B/H3C7
PID_EPHB_FWD_PATHWAY	PID_EPHB_FWD_PATHWAY	40	0.458544	1.81701	0.00358423	0.0344973	0.0254817	9943	tags=57%, list=27%, signal=42%	GRB7/EPHB1/EPHB2/PIK3CA/NRAS/EFNB3/KRAS/EFNB2/ROCK1/RASA1/KALRN/ITSN1/EFNA5/MAP2K1/PTK2/MAPK1/NCK1/MAP4K4/RAP1B/GRB2/EPHB4/CDC42/EFNB1
PID_FOXM1_PATHWAY	PID_FOXM1_PATHWAY	40	0.666433	2.64078	0.00358423	0.0344973	0.0254817	4570	tags=52%, list=12%, signal=46%	FOXM1/BRCA2/CCNA2/CENPF/MYC/PLK1/NEK2/CENPA/BIRC5/CCNB2/CCNB1/CDK1/SKP2/CKS1B/CDK4/CDK2/CDKN2A/CCNE1/CDC25B/AURKB/CHEK2
REACTOME_SNRNP_ASSEMBLY	REACTOME_SNRNP_ASSEMBLY	54	0.595116	2.55227	0.00358423	0.0344973	0.0254817	10288	tags=70%, list=28%, signal=51%	NUP155/NDC1/NUP153/NUP205/PRMT5/TGS1/NUP160/GEMIN5/NUP58/NUP107/GEMIN2/POM121/SEH1L/NUP54/RAE1/NUP210/NUP133/GEMIN4/NCBP1/NUP35/NUP50/NUP85/DDX20/NUP37/NUP93/NUP98/NCBP2/SNRPD1/TPR/PHAX/RANBP2/NUP88/NUP43/SNRPE/SNRPG/CLNS1A/NUP62/SNUPN
REACTOME_TRANSPORT_OF_MATURE_MRNAS_DERIVED_FROM_INTRONLESS_TRANSCRIPTS	REACTOME_TRANSPORT_OF_MATURE_MRNAS_DERIVED_FROM_INTRONLESS_TRANSCRIPTS	43	0.635261	2.58143	0.00358423	0.0344973	0.0254817	9393	tags=74%, list=26%, signal=55%	NUP155/NDC1/NUP153/NUP205/NUP160/NUP58/NUP107/ALYREF/POM121/SEH1L/NUP54/RAE1/SLBP/NUP210/NUP133/FIP1L1/NCBP1/NUP35/NUP50/NUP85/NUP37/NUP93/CPSF2/EIF4E/NUP98/NCBP2/TPR/WDR33/CPSF3/RANBP2/NUP88/NUP43
WP_ATM_SIGNALING_PATHWAY	WP_ATM_SIGNALING_PATHWAY	40	0.572542	2.26873	0.00358423	0.0344973	0.0254817	6440	tags=48%, list=18%, signal=39%	CHEK1/BRCA1/CDC25A/FANCD2/RAD51/AP3B2/CCNB1/CDK1/CDK2/MDC1/CDC25C/SMC1A/CCNE1/CREB1/NBN/CHEK2/IKBKG/MRE11/TP53BP1
PID_PLK1_PATHWAY	PID_PLK1_PATHWAY	45	0.692949	2.85507	0.00363636	0.0344973	0.0254817	6377	tags=64%, list=17%, signal=53%	CLSPN/BUB1/BUB1B/ECT2/CENPE/FBXO5/ERCC6L/TPX2/AURKA/SGO1/PRC1/NDC80/PLK1/BORA/CCNB1/CDK1/KIF20A/INCENP/CDC25C/CENPU/CDC20/KIF2A/CDC25B/WEE1/NINL/PPP1R12A/ROCK2/FBXW11/STAG2
WP_ATM_SIGNALING_NETWORK_IN_DEVELOPMENT_AND_DISEASE	WP_ATM_SIGNALING_NETWORK_IN_DEVELOPMENT_AND_DISEASE	45	0.464666	1.91451	0.00363636	0.0344973	0.0254817	9102	tags=60%, list=25%, signal=45%	BUB1/PRKDC/CHEK1/CDK1/RIF1/MDC1/LBR/SMC1A/RNF168/AURKB/RBBP8/NBN/CHEK2/IKBKG/RNF40/PPM1D/MRE11/TP53BP1/CDK5R1/HMGN1/HDAC4/RAD50/PRKAA1/ATM/ATMIN/RNF20/PPP5C
WP_VITAMIN_D_RECEPTOR_PATHWAY	WP_VITAMIN_D_RECEPTOR_PATHWAY	183	-0.341109	-1.53296	0.0036452	0.0344973	0.0254817	6245	tags=26%, list=17%, signal=21%	KRT34/IL25/HLA-DQA2/NINJ1/ITGAM/KRTAP5-4/CTLA4/CD14/LGALS9/CDKN1A/S100A6/ATP2C2/KRT16/KRTAP10-4/SPRR1B/ABCB1/KRTAP5-1/BGLAP/ID1/S100A9/KRTAP10-7/HLA-DRB1/S100A2/CRACR2B/CYP2D6/DACT2/COLEC11/KRTAP10-9/TNFSF11/ALPG/HSD17B2/S100A8/CST6/CASP14/ADRB2/KRT13/G0S2/SULT2A1/KRTAP8-1/CYP3A5/IGFBP1/DEFB4A/KRTAP12-2/CLDN2/ORM2/ORM1/CST1
REACTOME_CYCLIN_D_ASSOCIATED_EVENTS_IN_G1	REACTOME_CYCLIN_D_ASSOCIATED_EVENTS_IN_G1	47	0.536576	2.22374	0.0037037	0.0344973	0.0254817	4828	tags=34%, list=13%, signal=30%	CCNE2/E2F2/SKP2/CKS1B/CDK4/CDKN1B/CDK2/CDKN2C/CDKN2A/E2F1/CDK6/E2F5/RBL1/CCNE1/TFDP1/E2F3
REACTOME_SUMOYLATION_OF_RNA_BINDING_PROTEINS	REACTOME_SUMOYLATION_OF_RNA_BINDING_PROTEINS	47	0.601847	2.49424	0.0037037	0.0344973	0.0254817	9393	tags=68%, list=26%, signal=51%	NUP155/NDC1/NUP153/NUP205/NUP160/NUP58/NUP107/CBX2/PHC3/POM121/SEH1L/NUP54/RAE1/NUP210/NUP133/NUP35/NUP50/SUMO2/NUP85/NOP58/NUP37/NUP93/HNRNPC/SUMO1/RNF2/BMI1/NUP98/TPR/RANBP2/HNRNPK/NUP88/NUP43
PID_FANCONI_PATHWAY	PID_FANCONI_PATHWAY	46	0.688461	2.8338	0.00373134	0.0344973	0.0254817	8402	tags=76%, list=23%, signal=59%	BRCA2/BRIP1/FANCB/USP1/CHEK1/BRCA1/FANCD2/RFC3/TOPBP1/BLM/FANCI/ATRIP/RFC4/FANCE/FANCM/UBE2T/FANCA/RFC5/PALB2/FANCG/NBN/RPA1/RAD1/FAN1/RMI1/FAAP24/FBXW11/MRE11/FANCC/RFC2/RAD50/ATM/RPA2/XRCC3/FANCL
REACTOME_SUMOYLATION_OF_DNA_REPLICATION_PROTEINS	REACTOME_SUMOYLATION_OF_DNA_REPLICATION_PROTEINS	46	0.683975	2.81533	0.00373134	0.0344973	0.0254817	9393	tags=76%, list=26%, signal=57%	TOP2A/AURKA/CDCA8/NUP155/NDC1/BIRC5/NUP153/NUP205/INCENP/PCNA/NUP160/TOP2B/NUP58/NUP107/AURKB/POM121/TOP1/SEH1L/NUP54/RAE1/NUP210/NUP133/NUP35/NUP50/SUMO2/NUP85/NUP37/NUP93/SUMO1/NUP98/TPR/RANBP2/NUP88/SUMO3/NUP43
REACTOME_REGULATION_OF_CHOLESTEROL_BIOSYNTHESIS_BY_SREBP_SREBF_	REACTOME_REGULATION_OF_CHOLESTEROL_BIOSYNTHESIS_BY_SREBP_SREBF_	55	0.561402	2.3987	0.0037594	0.0344973	0.0254817	8839	tags=62%, list=24%, signal=47%	HMGCS1/ELOVL6/TGS1/HELZ2/MED1/CYP51A1/IDI1/SEC24C/TBL1XR1/SEC23A/SCD/SQLE/FASN/NCOA2/MBTPS2/RAN/KPNB1/SC5D/NFYA/ACACA/GPAM/SEC24A/FDPS/TBL1X/INSIG2/NFYB/SEC24B/INSIG1/NCOA6/LSS/CHD9/HMGCR/MTF1/DHCR7
WP_DNA_IRDOUBLE_STRAND_BREAKS_DSBS_AND_CELLULAR_RESPONSE_VIA_ATM	WP_DNA_IRDOUBLE_STRAND_BREAKS_DSBS_AND_CELLULAR_RESPONSE_VIA_ATM	55	0.638527	2.72823	0.0037594	0.0344973	0.0254817	6440	tags=49%, list=18%, signal=41%	BRCA2/EXO1/PRKDC/CHEK1/BRCA1/FANCD2/RAD51/BLM/RIF1/APAF1/SMC3/PCNA/MDC1/CDKN2A/E2F1/CDC25C/SMC1A/ACTL6A/YAP1/PARP1/NBN/CHEK2/STK3/BAK1/LATS1/MRE11/TP53BP1
REACTOME_DEADENYLATION_DEPENDENT_MRNA_DECAY	REACTOME_DEADENYLATION_DEPENDENT_MRNA_DECAY	56	0.436964	1.87661	0.00377358	0.0344973	0.0254817	12185	tags=62%, list=33%, signal=42%	CNOT1/PAIP1/EIF4A3/EXOSC3/DCP2/DCP1A/HBS1L/EXOSC9/XRN1/CNOT7/EIF4A1/PATL1/EIF4G1/TUT4/LSM6/DIS3/EIF4E/CNOT6/LSM3/EXOSC2/LSM1/LSM5/CNOT8/DDX6/EDC4/TTC37/CNOT9/EIF4A2/LSM4/LSM2/EIF4B/CNOT6L/EXOSC8/CNOT10/CNOT2
REACTOME_KINESINS	REACTOME_KINESINS	61	0.423814	1.84782	0.00377358	0.0344973	0.0254817	4124	tags=41%, list=11%, signal=36%	TUBB4A/KIF15/KIF18A/CENPE/TUBB2B/KIF11/KIF23/RACGAP1/KIF20B/KIF4A/KIF2C/KIF18B/TUBA1B/TUBB3/KIF1A/KIF5A/KIFC1/KIF20A/KIF3C/KIF4B/TUBA1C/KIF2A/KIF26A/KLC3/KIF1B
REACTOME_DNA_METHYLATION	REACTOME_DNA_METHYLATION	63	0.419077	1.84491	0.00378788	0.0344973	0.0254817	8552	tags=51%, list=23%, signal=39%	H3C8/H2BC17/H4C3/H2BC10/UHRF1/H2BC11/H4C1/DNMT3B/H2AC14/H2BC13/H4C8/H3C12/H2BC14/DNMT1/H2AZ1/H2BC3/H2BC15/H2AC4/H4-16/H4C12/H4C13/H2AC7/DNMT3A/H4C6/H2BC12/H4C4/H3C10/H3C13/H2BC7/H2AZ2/H3C7/H2BC4
WP_PRADERWILLI_AND_ANGELMAN_SYNDROME	WP_PRADERWILLI_AND_ANGELMAN_SYNDROME	63	0.460577	2.0276	0.00378788	0.0344973	0.0254817	4956	tags=35%, list=14%, signal=30%	GABRG2/TACR3/PCSK1/HTR2C/MKRN3/PWRN1/GABRG1/GABRA5/MAGEL2/CDC6/CDK4/CDKN2C/CDKN2A/GHRH/E2F1/CDK6/GABRG3/NIPA2/OCA2/SNURF/GABRR2/NPAP1
REACTOME_GABA_RECEPTOR_ACTIVATION	REACTOME_GABA_RECEPTOR_ACTIVATION	60	0.422594	1.8379	0.00380228	0.0344973	0.0254817	7181	tags=40%, list=20%, signal=32%	GABRG2/GABRB2/GABRQ/GNAT3/ADCY8/GNG4/GABRA2/KCNJ3/KCNJ16/GABRA5/KCNJ4/GABRA3/KCNJ12/GABRG3/GABRA1/GNG10/GABRR2/ADCY9/GABRB3/GNAI3/ADCY3/ADCY5/GABRR1/GNB4
REACTOME_RRNA_MODIFICATION_IN_THE_NUCLEUS_AND_CYTOSOL	REACTOME_RRNA_MODIFICATION_IN_THE_NUCLEUS_AND_CYTOSOL	60	0.416642	1.81202	0.00380228	0.0344973	0.0254817	9804	tags=55%, list=27%, signal=40%	HEATR1/WDR3/PWP2/WDR43/NOL11/DKC1/UTP14C/UTP18/DDX52/PNO1/DCAF13/WDR36/UTP25/NOP14/NOP56/FCF1/KRR1/PDCD11/NOP58/DDX47/RCL1/UTP4/UTP15/BMS1/NHP2/UTP20/UTP6/UTP14A/NAT10/RRP36/UTP11/NOL6/DHX37
REACTOME_O_LINKED_GLYCOSYLATION	REACTOME_O_LINKED_GLYCOSYLATION	110	-0.398759	-1.67895	0.00384615	0.0344973	0.0254817	5122	tags=24%, list=14%, signal=20%	GALNTL5/ADAMTS10/MUC1/B3GNT6/MUC4/ST6GALNAC2/ADAMTS13/ADAMTSL3/THSD1/SPON2/GCNT3/GALNT16/MUC17/ADAMTSL1/MUC7/MUC21/MUC13/MUC12/ADAMTS6/CFP/ADAMTSL2/ADAMTS8/MUC5AC/MUC5B/MUCL1/MUC6
REACTOME_TP53_REGULATES_TRANSCRIPTION_OF_DNA_REPAIR_GENES	REACTOME_TP53_REGULATES_TRANSCRIPTION_OF_DNA_REPAIR_GENES	62	0.403138	1.75415	0.00384615	0.0344973	0.0254817	8617	tags=40%, list=24%, signal=31%	CHEK1/BRCA1/FANCD2/MSH2/FANCI/CCNK/ELOA2/MDC1/TCEA1/POLR2B/PMS2/GTF2H3/SUPT16H/CCNT1/SSRP1/CDK12/FANCC/POLR2D/GTF2H1/ELOA/MLH1/GTF2H4/POLR2K/ATM/MNAT1
REACTOME_TRANSCRIPTIONAL_REGULATION_BY_MECP2	REACTOME_TRANSCRIPTIONAL_REGULATION_BY_MECP2	62	0.424871	1.84872	0.00384615	0.0344973	0.0254817	6750	tags=34%, list=18%, signal=28%	CRH/SOX2/GRIN2B/GAD2/SST/OPRK1/FOXG1/AGO2/LBR/GPRIN1/HDAC2/AGO3/TBL1XR1/AURKB/CREB1/TNRC6B/CAMK4/IRAK1/AGO1/FKBP5/TBL1X
REACTOME_TRNA_PROCESSING_IN_THE_NUCLEUS	REACTOME_TRNA_PROCESSING_IN_THE_NUCLEUS	58	0.567727	2.4426	0.00384615	0.0344973	0.0254817	10146	tags=62%, list=28%, signal=45%	NUP155/NDC1/NUP153/NUP205/NUP160/NUP58/NUP107/XPOT/POM121/RAN/SEH1L/POP1/NUP54/RAE1/NUP210/NUP133/CSTF2/NUP35/NUP50/C2orf49/TRNT1/NUP85/NUP37/NUP93/CLP1/DDX1/FAM98B/NUP98/RPP40/TPR/RANBP2/NUP88/NUP43/RPP14/NUP62/TSEN15
KEGG_RNA_DEGRADATION	KEGG_RNA_DEGRADATION	59	0.429048	1.86211	0.00387597	0.0344973	0.0254817	9560	tags=54%, list=26%, signal=40%	XRN2/CNOT1/HSPD1/EXOSC3/PNPT1/DCP2/DCP1A/C1D/PAPOLB/EXOSC9/XRN1/CNOT7/PAPOLG/PATL1/EXOSC10/TENT4A/MTREX/HSPA9/LSM6/DIS3/PAPOLA/CNOT6/LSM3/EXOSC2/LSM1/ENO1/LSM5/ZCCHC7/CNOT8/DDX6/EDC4/TTC37
PID_TELOMERASE_PATHWAY	PID_TELOMERASE_PATHWAY	67	0.432835	1.92796	0.00387597	0.0344973	0.0254817	8264	tags=48%, list=23%, signal=37%	WT1/MYC/BLM/CDKN1B/TERF1/E2F1/SP3/HDAC2/DKC1/NBN/WRN/RAD1/PARP2/RBBP4/NCL/RPS6KB1/XRCC5/SAP30/TERT/MRE11/POT1/HSP90AA1/UBE3A/HNRNPC/PTGES3/MAPK1/RAD50/SMG6/EGFR/IFNG/XRCC6/ATM
REACTOME_COLLAGEN_BIOSYNTHESIS_AND_MODIFYING_ENZYMES	REACTOME_COLLAGEN_BIOSYNTHESIS_AND_MODIFYING_ENZYMES	67	0.37979	1.69168	0.00387597	0.0344973	0.0254817	6991	tags=34%, list=19%, signal=28%	COL9A1/COL9A3/COL25A1/COL4A4/COL6A6/ADAMTS3/COL4A3/COL11A1/TLL1/COL10A1/P3H2/COL22A1/COL26A1/COL8A1/COL6A5/COL11A2/PCOLCE2/P4HA1/COL19A1/COL23A1/TLL2/COL24A1/COL4A6
REACTOME_E3_UBIQUITIN_LIGASES_UBIQUITINATE_TARGET_PROTEINS	REACTOME_E3_UBIQUITIN_LIGASES_UBIQUITINATE_TARGET_PROTEINS	59	0.432092	1.87532	0.00387597	0.0344973	0.0254817	10358	tags=56%, list=28%, signal=40%	H2BC17/PRKDC/SHPRH/H2BC10/HLTF/H2BC11/PCNA/H2BC13/RAD18/H2BC14/RNF144A/H2BC3/UBE2V2/H2BC15/RNF40/CDC73/WAC/H2BC12/DERL1/H2BC7/CTR9/UBE2D1/RNF152/H2BC4/UBE2E1/RNF20/PEX5/UBE2D3/BCL10/LEO1/H2BC1/UBE2N/PEX13
REACTOME_HDR_THROUGH_HOMOLOGOUS_RECOMBINATION_HRR_	REACTOME_HDR_THROUGH_HOMOLOGOUS_RECOMBINATION_HRR_	67	0.626079	2.78872	0.00387597	0.0344973	0.0254817	8814	tags=70%, list=24%, signal=53%	RAD51AP1/BRCA2/BRIP1/EXO1/DNA2/CHEK1/BRCA1/XRCC2/RFC3/BARD1/RAD51/TOPBP1/BLM/ATRIP/EME1/POLE2/RFC4/PCNA/RTEL1/RMI2/RFC5/RFC1/PALB2/POLH/RBBP8/NBN/WRN/POLD3/RAD9B/RPA1/RAD1/POLE3/RAD51C/RMI1/GEN1/POLE/MRE11/POLD1/RFC2/RPA3/RAD50/POLK/ATM/RPA2/XRCC3/SPIDR/RAD17
REACTOME_NON_INTEGRIN_MEMBRANE_ECM_INTERACTIONS	REACTOME_NON_INTEGRIN_MEMBRANE_ECM_INTERACTIONS	59	0.416929	1.80951	0.00387597	0.0344973	0.0254817	8181	tags=36%, list=22%, signal=28%	COL4A4/COL4A3/COL11A1/ITGB3/ITGAV/COL10A1/ITGB1/LAMC1/ITGA2/LAMA1/COL11A2/NRXN1/CASK/DDR2/DMD/COL4A6/DAG1/COL5A2/FN1/SDC2/FGF2
REACTOME_RNA_POLYMERASE_II_TRANSCRIPTION_TERMINATION	REACTOME_RNA_POLYMERASE_II_TRANSCRIPTION_TERMINATION	66	0.518037	2.31059	0.00387597	0.0344973	0.0254817	11865	tags=70%, list=32%, signal=47%	CDC40/U2AF1/EIF4A3/ALYREF/NUDT21/FYTTD1/SLBP/THOC3/SRRM1/FIP1L1/NCBP1/CSTF2/THOC2/LSM11/SRSF3/CPSF2/CLP1/UPF3B/SRSF1/PAPOLA/SRSF2/CSTF3/CSTF1/SRSF9/NCBP2/THOC5/WDR33/CPSF3/SNRPE/RBM8A/SNRPG/MAGOHB/CPSF7/CSTF2T/POLDIP3/U2AF2/PCF11/SLU7/SRSF7/CPSF4/SNRPB/DDX39B/CASC3/MAGOH/SRSF11/RNPS1
REACTOME_SIRT1_NEGATIVELY_REGULATES_RRNA_EXPRESSION	REACTOME_SIRT1_NEGATIVELY_REGULATES_RRNA_EXPRESSION	66	0.410781	1.8322	0.00387597	0.0344973	0.0254817	8552	tags=50%, list=23%, signal=38%	H3C8/H2BC17/TAF1A/H4C3/H2BC10/H2BC11/H4C1/H2AC14/H2BC13/H4C8/H3C12/TAF1B/H2BC14/H2AZ1/H2BC3/H2BC15/H2AC4/H4-16/H4C12/SIRT1/H4C13/H2AC7/H4C6/H2BC12/H4C4/H3C10/H3C13/H2BC7/TBP/SUV39H1/H2AZ2/H3C7/H2BC4
WP_ASSOCIATION_BETWEEN_PHYSICOCHEMICAL_FEATURES_AND_TOXICITY_ASSOCIATED_PATHWAYS	WP_ASSOCIATION_BETWEEN_PHYSICOCHEMICAL_FEATURES_AND_TOXICITY_ASSOCIATED_PATHWAYS	66	0.429893	1.91744	0.00387597	0.0344973	0.0254817	9079	tags=48%, list=25%, signal=37%	NEFL/MYC/ERBB2/CDKN1B/ERBB4/MYL1/NEFH/CBL/FZD5/FZD9/FZD7/APC/PFN3/ACTR2/ACTR3/ROCK2/PFN2/GSK3B/ELK1/CTNNB1/TGFA/MAP2K1/SOS1/PTK2/CAMK1/MAPK1/FN1/NCK1/EGFR/FZD4/FZD3/FZD6
WP_PREIMPLANTATION_EMBRYO	WP_PREIMPLANTATION_EMBRYO	59	0.438016	1.90103	0.00387597	0.0344973	0.0254817	2823	tags=19%, list=8%, signal=17%	ZFP42/DLX2/SOX2/SOX11/NKX2-1/SIX3/BARX2/FOXD1/MYBL1/HMGA1/E2F5
PID_RB_1PATHWAY	PID_RB_1PATHWAY	65	0.452298	1.99432	0.00393701	0.0344973	0.0254817	5224	tags=28%, list=14%, signal=24%	MYOD1/RBP2/CCNA2/E2F2/SKP2/CDK4/CDKN1B/CDK2/PAX3/CDKN2A/E2F1/CDK6/CCNE1/DNMT1/TFDP1/E2F3/SIRT1/RBBP4
REACTOME_CELL_CELL_JUNCTION_ORGANIZATION	REACTOME_CELL_CELL_JUNCTION_ORGANIZATION	64	0.390966	1.70602	0.00393701	0.0344973	0.0254817	3477	tags=23%, list=10%, signal=21%	CLDN16/CDH18/CDH9/CLDN6/CLDN19/CDH6/CDH10/CLDN1/PRKCI/NECTIN3/CDH2/CDH17/PARD6B/CLDN11/CLDN18
REACTOME_COLLAGEN_DEGRADATION	REACTOME_COLLAGEN_DEGRADATION	64	0.431989	1.88503	0.00393701	0.0344973	0.0254817	4245	tags=28%, list=12%, signal=25%	COL9A1/COL9A3/COL25A1/COL4A4/COL6A6/ADAM17/COL4A3/COL11A1/MMP3/MMP10/COL10A1/MMP12/MMP1/COL26A1/COL8A1/COL6A5/COL11A2/ADAM9
WP_G1_TO_S_CELL_CYCLE_CONTROL	WP_G1_TO_S_CELL_CYCLE_CONTROL	64	0.598844	2.61311	0.00393701	0.0344973	0.0254817	8653	tags=70%, list=24%, signal=54%	CCNE2/ORC1/PRIM1/MYT1/MCM4/E2F2/CDC25A/MCM2/MYC/MCM6/CCNB1/CDK1/CDC45/CDK4/POLE2/CDKN1B/CDK2/PRIM2/PCNA/CDKN2C/CDKN2A/E2F1/CDK6/ORC6/CCNE1/MCM3/TFDP1/CREB1/E2F3/RPA1/MCM7/WEE1/POLE/ORC4/ORC2/CCNG2/ORC3/TFDP2/POLA2/RPA3/RB1/ATM/RPA2/MNAT1/MCM5
WP_HISTONE_MODIFICATIONS	WP_HISTONE_MODIFICATIONS	65	0.422172	1.86149	0.00393701	0.0344973	0.0254817	9321	tags=45%, list=25%, signal=33%	H3C8/SUV39H2/H4C3/H4C1/EZH2/H4C8/H3C12/SET/H4-16/H4C12/H4C13/ASH1L/NSD1/H4C6/AEBP2/KMT2A/H4C4/H3C10/SETBP1/H3C13/SUV39H1/KMT2C/H3C7/SETD2/SETDB1/KMT5A/H3-3A/PRDM2/SETD5
WP_PATHWAYS_AFFECTED_IN_ADENOID_CYSTIC_CARCINOMA	WP_PATHWAYS_AFFECTED_IN_ADENOID_CYSTIC_CARCINOMA	65	0.50011	2.20514	0.00393701	0.0344973	0.0254817	9579	tags=51%, list=26%, signal=38%	PRKDC/CHEK1/BRCA1/MYC/MYBL1/PIK3CA/ERBB2/UHRF1/SMC1A/CNTN6/JMJD1C/MGA/CHEK2/KDM6A/BCORL1/KAT6A/ATRX/IL17RD/NSD1/BCOR/ARID5B/MORF4L1/CMTR2/NFIB/ARID1A/ATM/KMT2C/SETD2/H1-4/TLK1/EP300/NCOR1/NOTCH1
REACTOME_ASSEMBLY_OF_THE_PRE_REPLICATIVE_COMPLEX	REACTOME_ASSEMBLY_OF_THE_PRE_REPLICATIVE_COMPLEX	68	0.4142	1.84428	0.00395257	0.0344973	0.0254817	9596	tags=50%, list=26%, signal=37%	ORC1/MCM8/MCM4/E2F2/MCM2/MCM6/GMNN/CDC6/PSMA6/PSMC1/E2F1/ORC6/MCM3/PSMD3/E2F3/MCM7/CDT1/PSMD11/PSMD14/PSMD2/ORC4/ORC2/PSMD1/PSMD12/ORC3/PSME4/PSMC6/MCM5/PSMD7/PSME3/PSMD10/PSMA1/ORC5/PSMD5
WP_DNA_DAMAGE_RESPONSE	WP_DNA_DAMAGE_RESPONSE	68	0.483799	2.15418	0.00395257	0.0344973	0.0254817	8893	tags=57%, list=24%, signal=43%	CCNE2/PRKDC/CHEK1/BRCA1/CDC25A/FANCD2/MYC/RAD51/CCNB2/CCNB1/ATRIP/CDK1/CDK4/CDKN1B/CDK2/APAF1/E2F1/CDC25C/CDK6/SMC1A/CCNE1/RFC1/CREB1/NBN/CHEK2/RAD1/CCNB3/MRE11/FAS/TLK2/RRM2B/RB1/RAD50/CYCS/ATM/RPA2/RAD17/CASP3/TLK1
WP_RAC1PAK1P38MMP2_PATHWAY	WP_RAC1PAK1P38MMP2_PATHWAY	68	0.39176	1.74437	0.00395257	0.0344973	0.0254817	8200	tags=38%, list=22%, signal=30%	GRB7/MYC/RAD51/ANGPT1/BIRC5/MSH2/PIK3CA/ERBB2/NRAS/STMN1/ITGB1/KRAS/PTPN11/YAP1/RASA1/IKBKG/CHUK/MAPK14/CTNNB1/SOS1/PTK2/MAPK12/MAPK1/FN1/NCK1/EGFR
KEGG_METABOLISM_OF_XENOBIOTICS_BY_CYTOCHROME_P450	KEGG_METABOLISM_OF_XENOBIOTICS_BY_CYTOCHROME_P450	69	-0.460752	-1.79262	0.00398406	0.0344973	0.0254817	6249	tags=32%, list=17%, signal=26%	ADH4/UGT1A7/GSTK1/CYP2E1/CYP2C8/ALDH3B1/ADH1C/UGT2B4/ALDH3B2/ALDH1A3/AKR1C4/GSTM5/UGT1A1/CYP3A5/ALDH3A1/ADH7/UGT1A5/UGT1A4/ADH6/UGT1A3/ADH1B/GSTA3
KEGG_PANCREATIC_CANCER	KEGG_PANCREATIC_CANCER	70	0.393007	1.76565	0.00401606	0.0344973	0.0254817	8213	tags=37%, list=22%, signal=29%	BRCA2/E2F2/RAD51/PIK3CA/ERBB2/CDK4/CDKN2A/E2F1/CDK6/STAT1/KRAS/RALBP1/E2F3/IKBKG/RAC3/CHUK/TGFA/MAP2K1/PIK3CB/MAPK1/SMAD2/RB1/BRAF/TGFBR1/EGFR/RALA
REACTOME_CIRCADIAN_CLOCK	REACTOME_CIRCADIAN_CLOCK	70	0.36272	1.62957	0.00401606	0.0344973	0.0254817	9973	tags=46%, list=27%, signal=33%	AVP/PPARGC1A/TGS1/ARNTL2/HELZ2/MED1/TBL1XR1/NRIP1/NCOA2/CREB1/ELOVL3/USP46/NR3C1/NAMPT/SIRT1/FBXL3/NFIL3/CRY1/RBM4/NOCT/PPP1CC/TBL1X/CLOCK/NCOA6/CHD9/HDAC3/SIK1/EP300/NCOR1/PPARA/CREM/RAI1
REACTOME_NONHOMOLOGOUS_END_JOINING_NHEJ_	REACTOME_NONHOMOLOGOUS_END_JOINING_NHEJ_	69	0.56703	2.529	0.00401606	0.0344973	0.0254817	8552	tags=58%, list=23%, signal=45%	H2BC17/PRKDC/BRCA1/BARD1/H4C3/H2BC10/RIF1/H2BC11/H4C1/MDC1/H2BC13/H4C8/NSD2/XRCC4/H2BC14/RNF168/NBN/H2BC3/UBE2V2/H2BC15/H4-16/H4C12/NHEJ1/H4C13/PAXIP1/XRCC5/MRE11/TP53BP1/H4C6/BRCC3/TDP1/H2BC12/H4C4/ABRAXAS1/SUMO1/H2BC7/RAD50/XRCC6/ATM/H2BC4
REACTOME_PKMTS_METHYLATE_HISTONE_LYSINES	REACTOME_PKMTS_METHYLATE_HISTONE_LYSINES	69	0.486179	2.1684	0.00401606	0.0344973	0.0254817	10472	tags=52%, list=29%, signal=37%	H3C8/SUV39H2/H4C3/H4C1/EZH2/SUZ12/H4C8/H3C12/NSD2/H4-16/H4C12/RBBP4/H4C13/ASH1L/NSD1/H4C6/AEBP2/KMT2A/PRDM9/H4C4/H3C10/H3C13/WDR5/SUV39H1/KMT2C/H3C7/NSD3/SETD2/SETDB1/KMT5A/H4C14/ASH2L/RBBP5/NFKB1/H3C1/SETD7
REACTOME_TRANSCRIPTION_OF_THE_HIV_GENOME	REACTOME_TRANSCRIPTION_OF_THE_HIV_GENOME	70	0.371603	1.66948	0.00401606	0.0344973	0.0254817	8617	tags=41%, list=24%, signal=32%	CCNK/ELOA2/TAF2/TCEA1/TAF4B/TAF5/POLR2B/RNGTT/TAF7L/GTF2A1/RNMT/GTF2H3/SUPT16H/CCNT1/SSRP1/GTF2E1/NCBP1/TAF1/TAF4/POLR2D/GTF2H1/ELOA/GTF2H4/TAF9B/TBP/NCBP2/POLR2K/TAF11/MNAT1
REACTOME_ARACHIDONIC_ACID_METABOLISM	REACTOME_ARACHIDONIC_ACID_METABOLISM	59	-0.464691	-1.74742	0.00403226	0.0344973	0.0254817	5473	tags=31%, list=15%, signal=26%	CYP2J2/CYP4B1/TBXAS1/CYP2C8/GPX4/AWAT1/GGT5/DPEP2/LTC4S/PTGDS/PON1/FAAH/HPGDS/GGT1/CYP4F22/ALOX15/GPX2/DPEP1
KEGG_STEROID_HORMONE_BIOSYNTHESIS	KEGG_STEROID_HORMONE_BIOSYNTHESIS	55	-0.470779	-1.74636	0.00407609	0.0344973	0.0254817	3645	tags=29%, list=10%, signal=26%	UGT2B4/AKR1C4/SRD5A3/AKR1D1/HSD17B2/UGT1A1/HSD3B1/CYP11B1/CYP3A5/SULT2B1/HSD3B2/UGT1A5/UGT1A4/SRD5A2/HSD17B3/UGT1A3
KEGG_INTESTINAL_IMMUNE_NETWORK_FOR_IGA_PRODUCTION	KEGG_INTESTINAL_IMMUNE_NETWORK_FOR_IGA_PRODUCTION	46	-0.496787	-1.79956	0.00408719	0.0344973	0.0254817	8343	tags=43%, list=23%, signal=34%	CD28/HLA-DMB/HLA-DRA/HLA-DQA2/CXCL12/CCR9/HLA-DPA1/AICDA/HLA-DRB5/HLA-DOB/HLA-DPB1/HLA-DRB1/HLA-DQB1/HLA-DMA/MADCAM1/CD40LG/TNFRSF13B/IL4/PIGR/IL2
REACTOME_AURKA_ACTIVATION_BY_TPX2	REACTOME_AURKA_ACTIVATION_BY_TPX2	71	0.53912	2.42752	0.00413223	0.0344973	0.0254817	6813	tags=45%, list=19%, signal=37%	TUBB4A/HMMR/TPX2/AURKA/HAUS6/PLK1/NEK2/CDK1/PLK4/CKAP5/CEP72/NEDD1/CEP76/CEP192/ALMS1/CEP78/MAPRE1/HAUS2/HAUS3/PCNT/NDE1/AKAP9/CEP135/NINL/HAUS8/CEP57/HAUS1/YWHAG/PRKAR2B/HAUS4/CCP110/HSP90AA1
REACTOME_GLYCOLYSIS	REACTOME_GLYCOLYSIS	71	0.402137	1.81072	0.00413223	0.0344973	0.0254817	10286	tags=54%, list=28%, signal=39%	GCK/NUP155/NDC1/NUP153/NUP205/NUP160/PGAM1/NUP58/PGK1/NUP107/POM121/SEH1L/NUP54/RAE1/HK2/NUP210/PFKM/NUP133/PPP2R5D/NUP35/NUP50/NUP85/NUP37/NUP93/PFKFB4/NUP98/TPR/PGM2L1/ENO1/RANBP2/ALDOC/NUP88/NUP43/GAPDHS/GNPDA1/PRKACB/NUP62/GNPDA2
REACTOME_ORC1_REMOVAL_FROM_CHROMATIN	REACTOME_ORC1_REMOVAL_FROM_CHROMATIN	71	0.399126	1.79716	0.00413223	0.0344973	0.0254817	7559	tags=37%, list=21%, signal=29%	CCNA2/ORC1/MCM8/MCM4/MCM2/MCM6/SKP2/CDC6/CDK2/PSMA6/PSMC1/ORC6/MCM3/PSMD3/MCM7/CDT1/PSMD11/PSMD14/PSMD2/ORC4/ORC2/PSMD1/PSMD12/ORC3/PSME4/PSMC6
REACTOME_PRC2_METHYLATES_HISTONES_AND_DNA	REACTOME_PRC2_METHYLATES_HISTONES_AND_DNA	71	0.43364	1.95257	0.00413223	0.0344973	0.0254817	8552	tags=52%, list=23%, signal=40%	H3C8/H2BC17/H4C3/H2BC10/H2BC11/H4C1/DNMT3B/EZH2/H2AC14/SUZ12/H2BC13/H4C8/H3C12/H2BC14/DNMT1/H2AZ1/H2BC3/H2BC15/H2AC4/H4-16/H4C12/PHF19/RBBP4/H4C13/MTF2/H2AC7/DNMT3A/H4C6/H2BC12/AEBP2/H4C4/H3C10/H3C13/H2BC7/H2AZ2/H3C7/H2BC4
REACTOME_SUMOYLATION_OF_CHROMATIN_ORGANIZATION_PROTEINS	REACTOME_SUMOYLATION_OF_CHROMATIN_ORGANIZATION_PROTEINS	71	0.541936	2.4402	0.00413223	0.0344973	0.0254817	9731	tags=62%, list=27%, signal=46%	H4C3/NUP155/NDC1/NUP153/NUP205/H4C1/NUP160/SUZ12/CBX5/H4C8/NUP58/HDAC2/NUP107/CBX2/PHC3/POM121/SEH1L/NUP54/RAE1/H4-16/H4C12/H4C13/NUP210/NUP133/NUP35/NUP50/H4C6/SUMO2/NUP85/NUP37/NUP93/H4C4/SUMO1/RNF2/BMI1/HDAC4/NUP98/TPR/RANBP2/NUP88/SUMO3/NUP43/H4C14/PIAS2
WP_STEROL_REGULATORY_ELEMENTBINDING_PROTEINS_SREBP_SIGNALLING	WP_STEROL_REGULATORY_ELEMENTBINDING_PROTEINS_SREBP_SIGNALLING	71	0.366089	1.6484	0.00413223	0.0344973	0.0254817	10683	tags=58%, list=29%, signal=41%	HMGCS1/FGF21/PIK3CA/CYP51A1/IDI1/SEC24C/PRKAA2/SEC23A/SCD/SQLE/FASN/MBTPS2/CREB1/KPNB1/SIRT1/NFYA/CDK8/LDLR/ACACA/GPAM/PRKAB2/SEC24A/FDPS/INSIG2/SEC24B/INSIG1/PRKAA1/LSS/HMGCR/MDH1/SEC23B/ATF6/PPARGC1B/RNF139/ACLY/LPIN1/RBP4/INS/YY1/SAR1A/MTOR
REACTOME_CONDENSATION_OF_PROPHASE_CHROMOSOMES	REACTOME_CONDENSATION_OF_PROPHASE_CHROMOSOMES	72	0.470807	2.12023	0.00420168	0.0344973	0.0254817	9015	tags=56%, list=25%, signal=42%	H3C8/SMC4/H2BC17/NCAPG2/SMC2/PLK1/H4C3/H2BC10/CCNB1/CDK1/NCAPD3/H2BC11/H4C1/H2AC14/H2BC13/H4C8/H3C12/H2BC14/H2AZ1/H2BC3/SET/H2BC15/H2AC4/H4-16/H4C12/H4C13/H2AC7/H4C6/H2BC12/H4C4/H3C10/H3C13/H2BC7/RB1/PHF8/H2AZ2/H3C7/H2BC4/KMT5A/H3-3A
WP_MECP2_AND_ASSOCIATED_RETT_SYNDROME	WP_MECP2_AND_ASSOCIATED_RETT_SYNDROME	72	0.409535	1.8443	0.00420168	0.0344973	0.0254817	7088	tags=43%, list=19%, signal=35%	POU3F2/SST/POU4F1/OPRK1/TET1/FGF5/MYT1/GRIA3/SMC3/FOXG1/E2F1/EZH2/PSIP1/SP3/GPRIN1/CDON/NREP/TET3/FUT8/CREB1/REST/DHX9/ARHGEF26/GABRR2/IGF2/NF1/FKBP5/TAF1/YBX1/PRPF38A/UBE3A
WP_PRIMARY_FOCAL_SEGMENTAL_GLOMERULOSCLEROSIS_FSGS	WP_PRIMARY_FOCAL_SEGMENTAL_GLOMERULOSCLEROSIS_FSGS	72	0.457344	2.0596	0.00420168	0.0344973	0.0254817	7041	tags=36%, list=19%, signal=29%	WT1/COL4A4/KIRREL2/MKI67/LMX1B/COL4A3/CLDN1/CDH2/ITGB3/CDKN1B/ITGAV/PCNA/KIRREL3/ITGB1/VCL/CD80/PAX2/CD2AP/YWHAQ/LRP6/ILK/CTNNB1/PTK2/TRPC6/UTRN/DAG1
KEGG_TYROSINE_METABOLISM	KEGG_TYROSINE_METABOLISM	42	-0.494631	-1.7368	0.00421348	0.0344973	0.0254817	7758	tags=40%, list=21%, signal=32%	GSTZ1/TYR/ADH4/COMT/IL4I1/MAOB/ALDH3B1/TAT/ADH1C/ALDH3B2/ALDH1A3/HGD/ALDH3A1/ADH7/ADH6/DBH/ADH1B
PID_E2F_PATHWAY	PID_E2F_PATHWAY	73	0.556371	2.51908	0.00421941	0.0344973	0.0254817	5837	tags=52%, list=16%, signal=44%	CCNE2/CCNA2/RRM2/ORC1/TYMS/WASF1/E2F2/BRCA1/CDC25A/RRM1/MYC/TOPBP1/DHFR/MYBL2/CDK1/CDC6/CDKN1B/CDK2/APAF1/PRMT5/POLA1/CDKN2C/CDKN2A/E2F1/E2F7/E2F5/RBL1/CBX5/CCNE1/MCM3/TFDP1/RBBP8/E2F3/RANBP1/SIRT1/RBBP4/TK1/TRRAP
REACTOME_DEPOSITION_OF_NEW_CENPA_CONTAINING_NUCLEOSOMES_AT_THE_CENTROMERE	REACTOME_DEPOSITION_OF_NEW_CENPA_CONTAINING_NUCLEOSOMES_AT_THE_CENTROMERE	73	0.533582	2.4159	0.00421941	0.0344973	0.0254817	7689	tags=58%, list=21%, signal=46%	H2BC17/KNL1/CENPI/OIP5/MIS18BP1/H4C3/H2BC10/CENPA/CENPK/CENPN/CENPQ/HJURP/H2BC11/H4C1/CENPO/H2AC14/CENPU/CENPL/H2BC13/H4C8/MIS18A/SMARCA5/H2BC14/H2AZ1/CENPW/RSF1/CENPH/H2BC3/H2BC15/H2AC4/H4-16/H4C12/CENPP/RBBP4/H4C13/NPM1/H2AC7/H4C6/H2BC12/CENPC/H4C4/H2BC7
REACTOME_SIGNALING_BY_TGF_BETA_RECEPTOR_COMPLEX	REACTOME_SIGNALING_BY_TGF_BETA_RECEPTOR_COMPLEX	73	0.398471	1.80416	0.00421941	0.0344973	0.0254817	10102	tags=49%, list=28%, signal=36%	MYC/CCNK/E2F5/RBL1/CBL/XPO1/USP9X/CCNT1/TFDP1/TGIF2/PARP1/STRAP/SKIL/MTMR4/CDK8/PARD3/CGN/PPP1CC/CCNC/ZFYVE9/SNW1/UCHL5/TRIM33/TFDP2/SMAD2/UBE2D1/TGFBR1/USP15/RNF111/PPM1A/ARHGEF18/SMAD4/NCOR1/UBE2D3/SMURF2/WWTR1
REACTOME_TRANSCRIPTIONAL_REGULATION_BY_SMALL_RNAS	REACTOME_TRANSCRIPTIONAL_REGULATION_BY_SMALL_RNAS	105	0.443319	2.14714	0.00425532	0.0344973	0.0254817	8552	tags=52%, list=23%, signal=40%	H3C8/H2BC17/H4C3/H2BC10/NUP155/NDC1/NUP153/NUP205/H2BC11/H4C1/AGO2/H2AC14/NUP160/H2BC13/H4C8/H3C12/POLR2B/NUP58/NUP107/H2BC14/H2AZ1/POM121/RAN/H2BC3/SEH1L/NUP54/RAE1/H2BC15/H2AC4/H4-16/H4C12/H4C13/NUP210/NUP133/H2AC7/AGO1/NUP35/NUP50/H4C6/NUP85/NUP37/H2BC12/NUP93/POLR2D/IPO8/H4C4/H3C10/H3C13/H2BC7/NUP98/POLR2K/H2AZ2/H3C7/TPR/H2BC4
REACTOME_POSITIVE_EPIGENETIC_REGULATION_OF_RRNA_EXPRESSION	REACTOME_POSITIVE_EPIGENETIC_REGULATION_OF_RRNA_EXPRESSION	104	0.399553	1.93432	0.0042735	0.0344973	0.0254817	9130	tags=48%, list=25%, signal=36%	H3C8/H2BC17/DEK/TAF1A/DDX21/H4C3/H2BC10/H2BC11/H4C1/H2AC14/H2BC13/POLR1B/H4C8/H3C12/TAF1B/HDAC2/SMARCA5/H2BC14/H2AZ1/H2BC3/BAZ1B/H2BC15/H2AC4/H4-16/H4C12/CBX3/RBBP4/H4C13/H2AC7/GSK3B/H4C6/H2BC12/TWISTNB/TTF1/H4C4/H3C10/H3C13/H2BC7/TBP/GATAD2A/CHD4/POLR2K/H2AZ2/H3C7/KAT2B/H2BC4/CD3EAP/EP300/H3-3A/POLR1A
REACTOME_ANCHORING_OF_THE_BASAL_BODY_TO_THE_PLASMA_MEMBRANE	REACTOME_ANCHORING_OF_THE_BASAL_BODY_TO_THE_PLASMA_MEMBRANE	96	0.375388	1.78721	0.00429185	0.0344973	0.0254817	6945	tags=33%, list=19%, signal=27%	TUBB4A/HAUS6/PLK1/NEK2/CDK1/PLK4/CKAP5/CEP72/NEDD1/CEP76/CEP192/ALMS1/CEP78/MAPRE1/HAUS2/HAUS3/PCNT/NDE1/AKAP9/CEP135/NINL/HAUS8/SCLT1/CEP57/HAUS1/YWHAG/PRKAR2B/RAB3IP/HAUS4/CCP110/HSP90AA1/CEP97
REACTOME_NUCLEAR_ENVELOPE_NE_REASSEMBLY	REACTOME_NUCLEAR_ENVELOPE_NE_REASSEMBLY	76	0.393364	1.78166	0.00429185	0.0344973	0.0254817	7938	tags=53%, list=22%, signal=41%	TUBB4A/TUBB2B/LMNB1/NUP155/NDC1/TUBA1B/CCNB2/TMPO/CCNB1/TUBB3/CDK1/VRK1/NUP205/LBR/NUP160/TUBA1C/VRK2/NUP58/NUP107/POM121/AHCTF1/RAN/SEH1L/KPNB1/SPAST/NUP54/TNPO1/NUP133/CHMP2B/RCC1/NUP35/NUP85/NUP37/TUBB2A/NUP93/LEMD3/PPP2R2A/SUMO1/NUP98/CHMP4C
REACTOME_REGULATION_OF_TP53_ACTIVITY_THROUGH_PHOSPHORYLATION	REACTOME_REGULATION_OF_TP53_ACTIVITY_THROUGH_PHOSPHORYLATION	92	0.554671	2.61639	0.00429185	0.0344973	0.0254817	8439	tags=59%, list=23%, signal=45%	CCNA2/BRIP1/EXO1/TPX2/DNA2/AURKA/CHEK1/BRCA1/RFC3/BARD1/TOPBP1/BLM/ATRIP/CDK2/TAF2/RFC4/RMI2/RFC5/TAF4B/NUAK1/TAF5/DYRK2/TAF7L/PRKAA2/SUPT16H/AURKB/RBBP8/NBN/WRN/SSRP1/CHEK2/RAD9B/RPA1/RAD1/CSNK2A1/RMI1/PRKAB2/MAPK14/MRE11/TAF1/TAF4/RFC2/CDK5R1/TAF9B/MAPKAPK5/RPA3/RAD50/TBP/NOC2L/PRKAA1/HIPK2/ATM/RPA2/TAF11
REACTOME_RMTS_METHYLATE_HISTONE_ARGININES	REACTOME_RMTS_METHYLATE_HISTONE_ARGININES	76	0.382857	1.73407	0.00429185	0.0344973	0.0254817	8611	tags=46%, list=24%, signal=35%	H3C8/H2AC13/H4C3/H2AC11/CDK4/H4C1/PRMT5/H2AC14/ACTL6A/H4C8/H3C12/PRMT6/H2AZ1/PBRM1/PRMT3/H2AC12/SMARCC1/H2AC4/H4-16/H4C12/H4C13/H2AC21/H2AC7/DNMT3A/H4C6/ARID2/H4C4/H3C10/H3C13/WDR5/ARID1A/ARID1B/H2AZ2/H3C7/H2AC17
PID_AVB3_INTEGRIN_PATHWAY	PID_AVB3_INTEGRIN_PATHWAY	74	0.403135	1.81352	0.00431034	0.0344973	0.0254817	9681	tags=46%, list=26%, signal=34%	COL9A1/COL9A3/COL4A4/ANGPTL3/COL4A3/COL11A1/PIK3CA/ITGB3/CDKN1B/ITGAV/COL10A1/CBL/ROCK1/PTPN11/VCL/COL8A1/COL11A2/PIK3C2A/ILK/RPS6KB1/HSP90AA1/PTK2/COL4A6/COL5A2/MAPK1/FN1/FGF2/VEGFA/SPP1/COL2A1/COL6A3/COL4A1/COL8A2/PI4KA
PID_MET_PATHWAY	PID_MET_PATHWAY	79	0.367808	1.6918	0.00431034	0.0344973	0.0254817	11834	tags=57%, list=32%, signal=39%	SH3GL2/PRKCI/PIK3CA/CBL/PTPN11/PTPRJ/APC/KPNB1/GAB2/CRKL/ARF6/PAK2/GAB1/CTNNB1/MAP2K1/SOS1/PTK2/EIF4E/RIN2/MAPK1/NCK1/RANBP9/EPS15/PTPN2/PDPK1/MAP3K1/RAP1B/GRB2/SH3KBP1/CDC42/MET/PTPN1/HGF/ETS1/RHOA/SNAI1/MTOR/RAF1/WASL/CDH1/MAP2K4/RAP1A/F2RL2/MAPK8/AKT2
PID_MYC_ACTIV_PATHWAY	PID_MYC_ACTIV_PATHWAY	79	0.56596	2.60323	0.00431034	0.0344973	0.0254817	6813	tags=48%, list=19%, signal=39%	PEG10/LIN28B/CDC25A/MYC/BIRC5/TFRC/CCNB1/CDK4/HMGA1/ODC1/PDCD10/ACTL6A/IREB2/TAF4B/DDX18/EIF2S1/HSPD1/BCAT1/CDCA7/NBN/E2F3/HUWE1/CAD/SLC2A1/PFKM/NCL/MTDH/TK1/TRRAP/EIF4A1/GPAM/RCC1/EIF4G1/NPM1/TERT/RIOX2/LDHA/HSP90AA1
REACTOME_ERCC6_CSB_AND_EHMT2_G9A_POSITIVELY_REGULATE_RRNA_EXPRESSION	REACTOME_ERCC6_CSB_AND_EHMT2_G9A_POSITIVELY_REGULATE_RRNA_EXPRESSION	74	0.384495	1.72967	0.00431034	0.0344973	0.0254817	8552	tags=46%, list=23%, signal=35%	H3C8/H2BC17/H4C3/H2BC10/H2BC11/H4C1/H2AC14/H2BC13/H4C8/H3C12/HDAC2/H2BC14/H2AZ1/H2BC3/H2BC15/H2AC4/H4-16/H4C12/CBX3/RBBP4/H4C13/H2AC7/H4C6/H2BC12/TTF1/H4C4/H3C10/H3C13/H2BC7/GATAD2A/CHD4/H2AZ2/H3C7/H2BC4
REACTOME_MEIOTIC_SYNAPSIS	REACTOME_MEIOTIC_SYNAPSIS	79	0.408233	1.87774	0.00431034	0.0344973	0.0254817	8259	tags=46%, list=23%, signal=35%	SMC1B/SYCP2/H2BC17/BRCA1/LMNB1/H4C3/H2BC10/RAD21/STAG1/H2BC11/H4C1/SMC3/TERF1/H2AC14/SMC1A/H2BC13/H4C8/H2BC14/H2AZ1/H2BC3/H2BC15/H2AC4/H4-16/H4C12/H4C13/H2AC7/STAG2/H4C6/POT1/H2BC12/H4C4/SYCP3/H2BC7/SYNE2/SYCE2/H2AZ2
REACTOME_NEGATIVE_EPIGENETIC_REGULATION_OF_RRNA_EXPRESSION	REACTOME_NEGATIVE_EPIGENETIC_REGULATION_OF_RRNA_EXPRESSION	107	0.413888	2.00795	0.00431034	0.0344973	0.0254817	9130	tags=48%, list=25%, signal=36%	H3C8/H2BC17/TAF1A/H4C3/H2BC10/H2BC11/H4C1/DNMT3B/H2AC14/H2BC13/POLR1B/H4C8/H3C12/TAF1B/HDAC2/SMARCA5/GTF2H3/H2BC14/DNMT1/H2AZ1/H2BC3/H2BC15/H2AC4/H4-16/H4C12/SIRT1/H4C13/SAP30/H2AC7/H4C6/H2BC12/TWISTNB/TTF1/GTF2H1/BAZ2A/H4C4/GTF2H4/H3C10/H3C13/H2BC7/SAP130/TBP/SUV39H1/POLR2K/H2AZ2/H3C7/H2BC4/MNAT1/CD3EAP/H3-3A/POLR1A
REACTOME_PROTEIN_UBIQUITINATION	REACTOME_PROTEIN_UBIQUITINATION	79	0.455071	2.09318	0.00431034	0.0344973	0.0254817	10758	tags=59%, list=29%, signal=42%	H2BC17/PRKDC/SHPRH/H2BC10/HLTF/H2BC11/PCNA/UBE2T/H2BC13/RAD18/UBE2C/H2BC14/USP9X/RNF144A/H2BC3/UBE2S/UBE2V2/H2BC15/UBE2W/UBE2G1/RNF40/CDC73/WAC/UBA6/H2BC12/OTULIN/DERL1/H2BC7/CTR9/UBE2D1/UBE2K/RNF152/H2BC4/UBE2E1/RNF20/PEX5/UBE2D3/UBE2E3/BCL10/LEO1/H2BC1/UBE2N/USP5/PEX13/UBE2Q2/UBE2G2/RTF1
REACTOME_HDACS_DEACETYLATE_HISTONES	REACTOME_HDACS_DEACETYLATE_HISTONES	91	0.404302	1.89948	0.004329	0.0344973	0.0254817	8614	tags=46%, list=24%, signal=35%	H3C8/H2BC17/H2AC13/H4C3/H2BC10/H2AC11/H2BC11/H4C1/H2AC14/H2BC13/H4C8/H3C12/HDAC2/TBL1XR1/H2BC14/REST/H2BC3/H2AC12/RCOR1/H2BC15/H2AC4/H4-16/H4C12/RBBP4/H4C13/H2AC21/SAP30/H2AC7/H4C6/TBL1X/H2BC12/H4C4/KDM1A/H3C10/H3C13/H2BC7/GATAD2A/CHD4/H3C7/H2BC4/H2AC17/HDAC3
REACTOME_RNA_POLYMERASE_I_TRANSCRIPTION	REACTOME_RNA_POLYMERASE_I_TRANSCRIPTION	109	0.371831	1.82014	0.004329	0.0344973	0.0254817	9130	tags=45%, list=25%, signal=34%	H3C8/H2BC17/TAF1A/H4C3/H2BC10/H2BC11/H4C1/H2AC14/H2BC13/POLR1B/H4C8/H3C12/TAF1B/HDAC2/GTF2H3/H2BC14/H2AZ1/H2BC3/H2BC15/H2AC4/H4-16/H4C12/CBX3/RBBP4/H4C13/RRN3/H2AC7/H4C6/H2BC12/TWISTNB/TTF1/GTF2H1/H4C4/GTF2H4/H3C10/H3C13/H2BC7/TBP/GATAD2A/CHD4/POLR2K/H2AZ2/H3C7/KAT2B/H2BC4/MNAT1/CD3EAP/H3-3A/POLR1A
REACTOME_SWITCHING_OF_ORIGINS_TO_A_POST_REPLICATIVE_STATE	REACTOME_SWITCHING_OF_ORIGINS_TO_A_POST_REPLICATIVE_STATE	91	0.390428	1.8343	0.004329	0.0344973	0.0254817	9596	tags=47%, list=26%, signal=35%	CCNE2/CCNA2/ORC1/MCM8/MCM4/MCM2/MCM6/SKP2/CDC6/ANAPC1/CDK2/PSMA6/PSMC1/ORC6/CCNE1/MCM3/UBE2C/CDC27/UBE2S/PSMD3/CDC23/MCM7/CDT1/PSMD11/PSMD14/PSMD2/ORC4/ORC2/PSMD1/PSMD12/ORC3/ANAPC10/PSME4/PSMC6/UBE2D1/UBE2E1/MCM5/PSMD7/PSME3/PSMD10/PSMA1/ORC5/PSMD5
REACTOME_DNA_DAMAGE_TELOMERE_STRESS_INDUCED_SENESCENCE	REACTOME_DNA_DAMAGE_TELOMERE_STRESS_INDUCED_SENESCENCE	80	0.494844	2.27147	0.00436681	0.0344973	0.0254817	8552	tags=55%, list=23%, signal=42%	HMGA2/CCNE2/H2BC17/CCNA2/LMNB1/H1-3/H4C3/H2BC10/H1-1/CDKN1B/HMGA1/CDK2/H2BC11/H4C1/TERF1/H2AC14/CCNE1/H2BC13/H4C8/H2BC14/H2AZ1/NBN/H2BC3/H2BC15/H2AC4/H4-16/H4C12/H4C13/H1-5/H2AC7/MRE11/H4C6/POT1/H2BC12/H4C4/UBN1/H2BC7/RB1/RAD50/H1-0/H2AZ2/ATM/H1-4/H2BC4
REACTOME_DNA_DOUBLE_STRAND_BREAK_RESPONSE	REACTOME_DNA_DOUBLE_STRAND_BREAK_RESPONSE	77	0.506077	2.30209	0.00436681	0.0344973	0.0254817	7829	tags=49%, list=21%, signal=39%	EYA4/H2BC17/BRCA1/BARD1/H4C3/H2BC10/KPNA2/H2BC11/H4C1/MDC1/H2BC13/H4C8/NSD2/SMARCA5/H2BC14/RNF168/NBN/H2BC3/BAZ1B/CHEK2/UBE2V2/H2BC15/H4-16/H4C12/H4C13/MRE11/TP53BP1/H4C6/BRCC3/EYA1/H2BC12/EYA3/H4C4/ABRAXAS1/SUMO1/KDM4A/H2BC7/RAD50
REACTOME_RECRUITMENT_OF_MITOTIC_CENTROSOME_PROTEINS_AND_COMPLEXES	REACTOME_RECRUITMENT_OF_MITOTIC_CENTROSOME_PROTEINS_AND_COMPLEXES	80	0.451319	2.07167	0.00436681	0.0344973	0.0254817	6813	tags=40%, list=19%, signal=33%	TUBB4A/HAUS6/PLK1/NEK2/CDK1/PLK4/CKAP5/CEP72/NEDD1/CEP76/CEP192/MZT1/ALMS1/CEP78/MAPRE1/HAUS2/HAUS3/TUBGCP4/PCNT/NDE1/AKAP9/CEP135/NINL/HAUS8/TUBGCP3/CEP57/HAUS1/YWHAG/PRKAR2B/HAUS4/CCP110/HSP90AA1
REACTOME_SUMOYLATION_OF_DNA_DAMAGE_RESPONSE_AND_REPAIR_PROTEINS	REACTOME_SUMOYLATION_OF_DNA_DAMAGE_RESPONSE_AND_REPAIR_PROTEINS	77	0.580124	2.63892	0.00436681	0.0344973	0.0254817	9393	tags=64%, list=26%, signal=47%	BRCA1/NUP155/NDC1/BLM/NUP153/RAD21/STAG1/NUP205/SMC3/MDC1/CDKN2A/SMC1A/NUP160/SMC6/NUP58/NUP107/XRCC4/CBX2/PHC3/RNF168/POM121/PARP1/WRN/SEH1L/NUP54/RPA1/RAE1/EID3/NUP210/SMC5/NUP133/NUP35/NUP50/STAG2/SUMO2/TDG/NUP85/NUP37/NUP93/SUMO1/RNF2/BMI1/NUP98/TPR/XPC/RANBP2/NUP88/SUMO3/NUP43
WP_DNA_IRDAMAGE_AND_CELLULAR_RESPONSE_VIA_ATR	WP_DNA_IRDAMAGE_AND_CELLULAR_RESPONSE_VIA_ATR	80	0.663892	3.04744	0.00436681	0.0344973	0.0254817	8366	tags=68%, list=23%, signal=52%	CLSPN/FOXM1/BRCA2/BRIP1/EXO1/PRKDC/USP1/CHEK1/BRCA1/FANCD2/MCM2/PLK1/RECQL/BARD1/RAD51/TOPBP1/MSH2/FANCI/ATRIP/CDK1/CDC45/CDK2/PCNA/MDC1/FANCA/E2F1/CDC25C/SMC1A/FEN1/PALB2/RFWD3/RBBP8/PARP1/NBN/WRN/CHEK2/RPA1/RAD1/DCLRE1A/IKBKG/RMI1/PPM1D/XRCC5/MRE11/TP53BP1/BRCC3/TDP1/ABRAXAS1/POLB/MLH1/RAD50/ATM/RPA2/EEF1E1
REACTOME_G2_M_DNA_DAMAGE_CHECKPOINT	REACTOME_G2_M_DNA_DAMAGE_CHECKPOINT	95	0.61541	2.91784	0.00438596	0.0344973	0.0254817	7829	tags=61%, list=21%, signal=48%	H2BC17/BRIP1/EXO1/DNA2/CHEK1/BRCA1/RFC3/BARD1/H4C3/H2BC10/TOPBP1/CCNB1/BLM/ATRIP/CDK1/RFC4/H2BC11/H4C1/MDC1/CDC25C/RMI2/RFC5/H2BC13/H4C8/NSD2/H2BC14/RNF168/RBBP8/YWHAQ/NBN/WRN/H2BC3/CHEK2/RAD9B/UBE2V2/RPA1/H2BC15/YWHAZ/RAD1/H4-16/H4C12/WEE1/H4C13/YWHAB/RMI1/YWHAG/MRE11/TP53BP1/H4C6/BRCC3/H2BC12/RFC2/H4C4/ABRAXAS1/SUMO1/H2BC7/RPA3/RAD50
REACTOME_PROTEIN_PROTEIN_INTERACTIONS_AT_SYNAPSES	REACTOME_PROTEIN_PROTEIN_INTERACTIONS_AT_SYNAPSES	87	0.408666	1.89642	0.00438596	0.0344973	0.0254817	4895	tags=26%, list=13%, signal=23%	SLITRK2/GRIN2B/LRRTM4/PPFIA2/IL1RAPL2/LRRTM3/LRRTM2/NLGN1/HOMER1/IL1RAP/GRIA3/DLGAP3/SYT9/PTPRD/IL1RAPL1/GRIN2C/NLGN4X/BEGAIN/NRXN1/PPFIBP1/EPB41L5/EPB41/DLGAP1
WP_RETINOBLASTOMA_GENE_IN_CANCER	WP_RETINOBLASTOMA_GENE_IN_CANCER	87	0.754261	3.50017	0.00438596	0.0344973	0.0254817	5338	tags=72%, list=15%, signal=62%	CCNE2/ANLN/CDC7/TTK/CCNA2/RRM2/TOP2A/ORC1/PRKDC/TYMS/PRIM1/KIF4A/MCM4/CHEK1/SMC2/E2F2/CDC25A/RRM1/MYC/RFC3/BARD1/MCM6/DHFR/CCNB2/CCNB1/CDK1/SKP2/CDC45/DCK/HLTF/CDK4/POLE2/CDKN1B/PLK4/CDK2/RFC4/SMC3/POLA1/HMGB2/PCNA/STMN1/MSH6/E2F1/CDK6/SMC1A/RFC5/NPAT/CCNE1/CCDC6/MCM3/CDC25B/FANCG/DNMT1/H2AZ1/TFDP1/POLD3/E2F3/RPA1/MCM7/RBBP4/CDT1/WEE1/HMGB1
KEGG_SMALL_CELL_LUNG_CANCER	KEGG_SMALL_CELL_LUNG_CANCER	84	0.427668	1.97943	0.00440529	0.0344973	0.0254817	8094	tags=37%, list=22%, signal=29%	CCNE2/COL4A4/E2F2/MYC/SKP2/CKS1B/PIK3CA/CDK4/CDKN1B/ITGAV/CDK2/APAF1/E2F1/CDK6/ITGB1/CCNE1/LAMC1/ITGA2/LAMA1/E2F3/IKBKG/BIRC2/CHUK/PTK2/COL4A6/PIK3CB/FN1/RB1/CYCS/BIRC3/RARB
REACTOME_ACTIVATION_OF_ANTERIOR_HOX_GENES_IN_HINDBRAIN_DEVELOPMENT_DURING_EARLY_EMBRYOGENESIS	REACTOME_ACTIVATION_OF_ANTERIOR_HOX_GENES_IN_HINDBRAIN_DEVELOPMENT_DURING_EARLY_EMBRYOGENESIS	120	0.356441	1.79153	0.00440529	0.0344973	0.0254817	10565	tags=58%, list=29%, signal=42%	HOXD1/H3C8/H2BC17/H4C3/H2BC10/HOXA4/H2BC11/H4C1/EZH2/H2AC14/SUZ12/HOXA1/H2BC13/H4C8/H3C12/POLR2B/HOXD4/AJUBA/H2BC14/H2AZ1/H2BC3/KDM6A/NCOA3/H2BC15/H2AC4/H4-16/H4C12/RBBP4/H4C13/PAXIP1/PBX1/HOXD3/H2AC7/H4C6/HOXA2/H2BC12/POLR2D/HOXA3/H4C4/H3C10/CNOT6/H3C13/H2BC7/WDR5/RARB/NCOA6/POLR2K/H2AZ2/KMT2C/H3C7/H2BC4/HDAC3/PAGR1/EP300/H3-3A/CTCF/HOXC4/RARG/NCOR1/H4C14/PIAS2/ASH2L/POLR2C/PAX6/RBBP5/H2BC1/H3-3…
REACTOME_COPI_DEPENDENT_GOLGI_TO_ER_RETROGRADE_TRAFFIC	REACTOME_COPI_DEPENDENT_GOLGI_TO_ER_RETROGRADE_TRAFFIC	100	0.340395	1.6287	0.00440529	0.0344973	0.0254817	4124	tags=26%, list=11%, signal=23%	TUBB4A/KIF15/KIF18A/CENPE/TUBB2B/KIF11/KIF23/RACGAP1/KIF20B/KIF4A/KIF2C/KIF18B/TUBA1B/TUBB3/KIF1A/KIF5A/KIFC1/KIF20A/KIF3C/KIF4B/ZW10/TUBA1C/KIF2A/KIF26A/KLC3/KIF1B
REACTOME_DNA_REPLICATION_PRE_INITIATION	REACTOME_DNA_REPLICATION_PRE_INITIATION	84	0.497298	2.3017	0.00440529	0.0344973	0.0254817	7791	tags=49%, list=21%, signal=39%	CDC7/ORC1/PRIM1/MCM8/MCM4/E2F2/MCM2/MCM6/GMNN/CDC6/CDC45/POLE2/DBF4/CDK2/PSMA6/PSMC1/POLA1/PRIM2/E2F1/ORC6/MCM3/RPA4/PSMD3/E2F3/RPA1/MCM7/POLE3/CDT1/PSMD11/POLE/PSMD14/PSMD2/ORC4/ORC2/PSMD1/PSMD12/ORC3/PSME4/PSMC6/POLA2/RPA3
REACTOME_GLOBAL_GENOME_NUCLEOTIDE_EXCISION_REPAIR_GG_NER_	REACTOME_GLOBAL_GENOME_NUCLEOTIDE_EXCISION_REPAIR_GG_NER_	84	0.408692	1.8916	0.00440529	0.0344973	0.0254817	10798	tags=60%, list=30%, signal=42%	RFC3/POLE2/RFC4/PCNA/RFC5/ACTL6A/RFC1/GTF2H3/PARP1/POLD3/UBE2V2/RPA1/ERCC4/PARP2/POLE3/LIG1/POLE/SUMO2/POLD1/USP45/RFC2/CUL4B/GTF2H1/COPS4/SUMO1/GTF2H4/RPA3/RAD23A/POLK/INO80D/COPS3/RPA2/LIG3/CUL4A/RAD23B/RNF111/MNAT1/CHD1L/XPC/COPS5/SUMO3/COPS8/ERCC3/RUVBL1/ACTR8/UBE2N/YY1/DDB1/PIAS1/INO80
REACTOME_TRANSPORT_OF_MATURE_TRANSCRIPT_TO_CYTOPLASM	REACTOME_TRANSPORT_OF_MATURE_TRANSCRIPT_TO_CYTOPLASM	84	0.568131	2.62955	0.00440529	0.0344973	0.0254817	11399	tags=68%, list=31%, signal=47%	NUP155/NDC1/NXF2B/NUP153/NUP205/CDC40/NUP160/U2AF1/NUP58/NUP107/EIF4A3/ALYREF/POM121/FYTTD1/SEH1L/NUP54/RAE1/SLBP/THOC3/NUP210/NUP133/SRRM1/FIP1L1/NCBP1/THOC2/NUP35/NUP50/NUP85/NUP37/NUP93/SRSF3/CPSF2/UPF3B/EIF4E/SRSF1/SRSF2/NUP98/SRSF9/NCBP2/THOC5/TPR/WDR33/CPSF3/RANBP2/NUP88/NUP43/RBM8A/MAGOHB/NUP62/POLDIP3/U2AF2/SLU7/SRSF7/POM121C/CPSF4/DDX39B/CASC3
REACTOME_TRNA_PROCESSING	REACTOME_TRNA_PROCESSING	108	0.428533	2.08311	0.00440529	0.0344973	0.0254817	10220	tags=53%, list=28%, signal=38%	NUP155/NDC1/NUP153/NUP205/NUP160/NUP58/NUP107/XPOT/TRMT6/POM121/TRMT61B/RAN/EPRS1/SEH1L/TRMT10C/POP1/NUP54/RAE1/QTRT2/NUP210/NSUN2/NUP133/PUS7/TYW5/CDKAL1/TRMT11/CSTF2/NUP35/NUP50/C2orf49/TRNT1/NUP85/NUP37/NUP93/CLP1/TRIT1/DDX1/ALKBH8/FAM98B/NUP98/GTPBP3/RPP40/TYW1/TPR/PRORP/RANBP2/TRMT5/TRMT12/NUP88/LCMT2/NUP43/MTO1/RPP14/NUP62/TSEN15/TYW3/TRMT10A
WP_CELL_CYCLE	WP_CELL_CYCLE	120	0.585831	2.94448	0.00440529	0.0344973	0.0254817	6377	tags=53%, list=17%, signal=44%	CCNE2/SMC1B/BUB1/CDC7/TTK/CCNA2/ORC1/PRKDC/MCM4/CHEK1/ESPL1/E2F2/CDC25A/MCM2/MYC/PLK1/MCM6/CCNB2/CCNB1/RAD21/CDK1/STAG1/SKP2/CDC6/CDC45/CDK4/CDKN1B/ANAPC1/DBF4/CDK2/SMC3/PCNA/CDKN2C/CDKN2A/E2F1/CDC25C/CDK6/SMC1A/E2F5/ORC6/PKMYT1/RBL1/CCNE1/CDC20/MCM3/HDAC2/CDC25B/TFDP1/YWHAQ/CHEK2/CDC27/E2F3/YWHAZ/CDC23/MCM7/WEE1/YWHAB/CCNB3/YWHAG/GSK3B/PTTG1/ORC4/ORC2/STAG2
WP_MIRNA_REGULATION_OF_DNA_DAMAGE_RESPONSE	WP_MIRNA_REGULATION_OF_DNA_DAMAGE_RESPONSE	84	0.39282	1.81814	0.00440529	0.0344973	0.0254817	6568	tags=40%, list=18%, signal=33%	MIR421/CCNE2/PRKDC/CHEK1/BRCA1/CDC25A/FANCD2/MYC/RAD51/CCNB2/CCNB1/ATRIP/CDK1/MIR17HG/CDK4/CDKN1B/CDK2/APAF1/E2F1/CDC25C/CDK6/SMC1A/CCNE1/RFC1/CREB1/NBN/CHEK2/RAD1/MCM7/MIR221/CCNB3/MRE11/FAS/TLK2
PID_SMAD2_3NUCLEAR_PATHWAY	PID_SMAD2_3NUCLEAR_PATHWAY	82	0.439819	2.02117	0.00442478	0.0344973	0.0254817	5224	tags=32%, list=14%, signal=27%	MYOD1/NKX2-5/IFNB1/MYC/DLX1/FOXH1/IL5/CDK4/CDK2/HSPA8/FOXG1/HNF4A/SP3/E2F5/RBL1/LAMC1/HDAC2/CITED1/TFDP1/TGIF2/NCOA2/CREB1/DCP1A/NR3C1/SKIL/RBBP4
REACTOME_ANTIVIRAL_MECHANISM_BY_IFN_STIMULATED_GENES	REACTOME_ANTIVIRAL_MECHANISM_BY_IFN_STIMULATED_GENES	82	0.553115	2.54182	0.00442478	0.0344973	0.0254817	7443	tags=55%, list=20%, signal=44%	HERC5/IFIT1/NUP155/NDC1/KPNA2/NUP153/OAS3/MX2/MX1/NUP205/USP18/DDX58/STAT1/OASL/NUP160/EIF2AK2/ABCE1/OAS1/NUP58/NUP107/EIF4A3/POM121/SEH1L/KPNB1/NUP54/RAE1/OAS2/NUP210/NUP133/KPNA3/EIF4A1/USP41/EIF4G2/NEDD4/KPNA4/EIF4G1/NUP35/NUP50/NUP85/PDE12/NUP37/NUP93/EIF4E/KPNA1/PPM1B
REACTOME_APC_C_MEDIATED_DEGRADATION_OF_CELL_CYCLE_PROTEINS	REACTOME_APC_C_MEDIATED_DEGRADATION_OF_CELL_CYCLE_PROTEINS	88	0.385434	1.78408	0.00442478	0.0344973	0.0254817	7981	tags=38%, list=22%, signal=29%	BUB1B/CCNA2/FBXO5/MAD2L1/AURKA/PLK1/NEK2/CCNB1/CDK1/SKP2/ANAPC1/CDK2/PSMA6/PSMC1/CDC20/UBE2C/AURKB/CDC27/UBE2S/PSMD3/CDC23/PSMD11/PSMD14/PTTG1/PSMD2/PSMD1/PSMD12/ANAPC10/BUB3/PSME4/PSMC6/RB1/UBE2D1
REACTOME_BASE_EXCISION_REPAIR	REACTOME_BASE_EXCISION_REPAIR	90	0.449916	2.1067	0.00442478	0.0344973	0.0254817	8552	tags=54%, list=23%, signal=42%	H2BC17/NEIL3/RFC3/H4C3/H2BC10/POLE2/RFC4/H2BC11/H4C1/PCNA/TERF1/H2AC14/RFC5/H2BC13/H4C8/FEN1/UNG/RFC1/H2BC14/H2AZ1/PARG/PARP1/H2BC3/POLD3/RPA1/H2BC15/H2AC4/H4-16/H4C12/PARP2/POLE3/H4C13/LIG1/POLE/H2AC7/H4C6/POT1/TDG/POLD1/H2BC12/RFC2/H4C4/POLB/H2BC7/RPA3/H2AZ2/RPA2/LIG3/H2BC4
REACTOME_CELLULAR_RESPONSE_TO_HEAT_STRESS	REACTOME_CELLULAR_RESPONSE_TO_HEAT_STRESS	101	0.339204	1.62086	0.00442478	0.0344973	0.0254817	9393	tags=49%, list=26%, signal=36%	NUP155/NDC1/NUP153/NUP205/HSPA8/NUP160/HSPA4L/HSPA14/NUP58/HSPA13/NUP107/POM121/SEH1L/NUP54/RPA1/RAE1/SIRT1/NUP210/BAG2/NUP133/CRYAB/GSK3B/NUP35/BAG4/NUP50/HSPA9/NUP85/NUP37/HSP90AB1/HSP90AA1/RLN1/COL4A6/NUP93/PTGES3/MAPK1/RPA3/NUP98/DNAJC2/ATM/RPA2/TPR/ST13/RANBP2/HSPH1/EP300/NUP88/CAMK2G/CAMK2D/NUP43
REACTOME_OXIDATIVE_STRESS_INDUCED_SENESCENCE	REACTOME_OXIDATIVE_STRESS_INDUCED_SENESCENCE	122	0.405426	2.03383	0.00442478	0.0344973	0.0254817	7764	tags=40%, list=21%, signal=32%	H3C8/H2BC17/E2F2/IFNB1/H4C3/H2BC10/TNIK/CDK4/H2BC11/H4C1/CDKN2C/CDKN2A/E2F1/EZH2/CDK6/H2AC14/SUZ12/H2BC13/H4C8/H3C12/AGO3/H2BC14/H2AZ1/CBX2/PHC3/TFDP1/H2BC3/E2F3/TNRC6B/H2BC15/H2AC4/H4-16/H4C12/RBBP4/H4C13/H2AC7/AGO1/MAPK14/H4C6/H2BC12/H4C4/RNF2/H3C10/H3C13/BMI1/TFDP2/H2BC7/MAPK1/MAPKAPK5
REACTOME_PROCESSING_OF_DNA_DOUBLE_STRAND_BREAK_ENDS	REACTOME_PROCESSING_OF_DNA_DOUBLE_STRAND_BREAK_ENDS	98	0.581457	2.77627	0.00442478	0.0344973	0.0254817	9558	tags=66%, list=26%, signal=49%	CLSPN/H2BC17/CCNA2/BRIP1/EXO1/DNA2/CHEK1/BRCA1/TIMELESS/RFC3/BARD1/H4C3/H2BC10/TOPBP1/BLM/ATRIP/CDK2/RFC4/H2BC11/H4C1/MDC1/RMI2/RFC5/H2BC13/H4C8/NSD2/H2BC14/RNF168/RBBP8/NBN/WRN/H2BC3/RAD9B/UBE2V2/RPA1/H2BC15/RAD1/H4-16/H4C12/H4C13/RMI1/MRE11/TP53BP1/H4C6/BRCC3/SUMO2/H2BC12/RFC2/H4C4/ABRAXAS1/TIPIN/SUMO1/H2BC7/RPA3/RAD50/ATM/RPA2/H2BC4/RAD17/RNF4/TOP3A/RHNO1/UIMC1/PPP4R2/H4C14
REACTOME_REGULATION_OF_HSF1_MEDIATED_HEAT_SHOCK_RESPONSE	REACTOME_REGULATION_OF_HSF1_MEDIATED_HEAT_SHOCK_RESPONSE	82	0.370642	1.70327	0.00442478	0.0344973	0.0254817	10159	tags=56%, list=28%, signal=41%	NUP155/NDC1/NUP153/NUP205/HSPA8/NUP160/HSPA4L/HSPA14/NUP58/HSPA13/NUP107/POM121/SEH1L/NUP54/RPA1/RAE1/SIRT1/NUP210/BAG2/NUP133/GSK3B/NUP35/BAG4/NUP50/HSPA9/NUP85/NUP37/RLN1/COL4A6/NUP93/MAPK1/RPA3/NUP98/DNAJC2/ATM/RPA2/TPR/ST13/RANBP2/HSPH1/NUP88/NUP43/ATR/HSPA4/NUP62/DNAJC7
WP_SIGNALING_PATHWAYS_IN_GLIOBLASTOMA	WP_SIGNALING_PATHWAYS_IN_GLIOBLASTOMA	82	0.411007	1.88877	0.00442478	0.0344973	0.0254817	8616	tags=38%, list=24%, signal=29%	BRCA2/BRCA1/PRKCI/PIK3CA/ERBB2/CDK4/CDKN1B/CDK2/NRAS/CDKN2C/CDKN2A/MSH6/E2F1/CDK6/CCNE1/CBL/KRAS/SPRY2/NF1/PIK3C2A/GAB1/MAP2K1/PIK3CB/MAPK1/RB1/PLCG2/BRAF/EGFR/ATM/PRKCQ/PDPK1
KEGG_PROGESTERONE_MEDIATED_OOCYTE_MATURATION	KEGG_PROGESTERONE_MEDIATED_OOCYTE_MATURATION	85	0.407501	1.88412	0.00446429	0.0344973	0.0254817	8376	tags=45%, list=23%, signal=35%	BUB1/ADCY8/CCNA2/MAD2L1/PDE3B/CDC25A/PLK1/CCNB2/CCNB1/CDK1/PIK3CA/ANAPC1/CDK2/RPS6KA6/CDC25C/PKMYT1/KRAS/CDC25B/CDC27/CDC23/ADCY9/RPS6KA3/CCNB3/GNAI3/MAPK14/ADCY3/ADCY5/HSP90AB1/MAP2K1/HSP90AA1/MAPK12/PIK3CB/PDE3A/ANAPC10/MAPK1/BRAF/GNAI1/ADCY2
REACTOME_CYCLIN_A_CDK2_ASSOCIATED_EVENTS_AT_S_PHASE_ENTRY	REACTOME_CYCLIN_A_CDK2_ASSOCIATED_EVENTS_AT_S_PHASE_ENTRY	85	0.413361	1.91121	0.00446429	0.0344973	0.0254817	9596	tags=44%, list=26%, signal=32%	CCNE2/CCNA2/CDC25A/MYC/SKP2/CKS1B/CDK4/LIN9/CDKN1B/CDK2/PSMA6/PSMC1/E2F1/E2F5/CCNE1/LIN54/CDC25B/TFDP1/PSMD3/RBBP4/WEE1/PSMD11/PSMD14/PSMD2/PSMD1/PSMD12/PSMC6/TFDP2/RB1/LIN52/MNAT1/RBL2/PSMD7/PSME3/PSMD10/PSMA1/PSMD5
REACTOME_L1CAM_INTERACTIONS	REACTOME_L1CAM_INTERACTIONS	121	0.377872	1.89252	0.00446429	0.0344973	0.0254817	3783	tags=26%, list=10%, signal=24%	KCNQ2/TUBB4A/SCN2A/TUBB2B/GAP43/KIF4A/CHL1/KCNQ3/SH3GL2/TUBA1B/NCAN/TUBB3/EPHB2/ITGB3/ITGAV/SCN9A/SCN2B/HSPA8/L1CAM/RPS6KA6/KIF4B/SCN8A/NCAM1/ITGB1/TUBA1C/CNTN6/LAMC1/SPTB/ITGA2/RDX/NRCAM/LAMA1
REACTOME_MEIOTIC_RECOMBINATION	REACTOME_MEIOTIC_RECOMBINATION	85	0.513573	2.37455	0.00446429	0.0344973	0.0254817	8552	tags=60%, list=23%, signal=46%	TEX15/H3C8/H2BC17/BRCA2/BRCA1/RAD51/H4C3/H2BC10/BLM/CDK4/CDK2/H2BC11/H4C1/PSMC3IP/H2AC14/MND1/H2BC13/H4C8/H3C12/DMC1/H2BC14/H2AZ1/RBBP8/NBN/H2BC3/RPA1/H2BC15/H2AC4/H4-16/H4C12/H4C13/RAD51C/MSH4/H2AC7/MRE11/H4C6/H2BC12/PRDM9/H4C4/MLH1/H3C10/H3C13/H2BC7/RPA3/RAD50/H2AZ2/ATM/RPA2/H3C7/MSH5/H2BC4
REACTOME_REGULATION_OF_PLK1_ACTIVITY_AT_G2_M_TRANSITION	REACTOME_REGULATION_OF_PLK1_ACTIVITY_AT_G2_M_TRANSITION	86	0.499031	2.30347	0.00446429	0.0344973	0.0254817	6813	tags=42%, list=19%, signal=34%	TUBB4A/AURKA/HAUS6/PLK1/NEK2/BORA/CCNB2/CCNB1/CDK1/PLK4/CKAP5/CEP72/NEDD1/CEP76/CEP192/AJUBA/ALMS1/CEP78/MAPRE1/HAUS2/HAUS3/PCNT/NDE1/AKAP9/CEP135/NINL/HAUS8/PPP1R12A/CEP57/HAUS1/YWHAG/PRKAR2B/FBXW11/HAUS4/CCP110/HSP90AA1
REACTOME_COMMON_PATHWAY_OF_FIBRIN_CLOT_FORMATION	REACTOME_COMMON_PATHWAY_OF_FIBRIN_CLOT_FORMATION	22	-0.586193	-1.77899	0.00447094	0.0344973	0.0254817	4980	tags=36%, list=14%, signal=31%	F13A1/PF4/PROC/FGA/F10/SERPINA5/PF4V1/SERPIND1
REACTOME_B_WICH_COMPLEX_POSITIVELY_REGULATES_RRNA_EXPRESSION	REACTOME_B_WICH_COMPLEX_POSITIVELY_REGULATES_RRNA_EXPRESSION	89	0.403046	1.87128	0.0044843	0.0344973	0.0254817	9130	tags=49%, list=25%, signal=37%	H3C8/H2BC17/DEK/TAF1A/DDX21/H4C3/H2BC10/H2BC11/H4C1/H2AC14/H2BC13/POLR1B/H4C8/H3C12/TAF1B/SMARCA5/H2BC14/H2AZ1/H2BC3/BAZ1B/H2BC15/H2AC4/H4-16/H4C12/H4C13/H2AC7/GSK3B/H4C6/H2BC12/TWISTNB/H4C4/H3C10/H3C13/H2BC7/TBP/POLR2K/H2AZ2/H3C7/KAT2B/H2BC4/CD3EAP/EP300/H3-3A/POLR1A
REACTOME_RNA_POLYMERASE_I_PROMOTER_ESCAPE	REACTOME_RNA_POLYMERASE_I_PROMOTER_ESCAPE	89	0.395059	1.8342	0.0044843	0.0344973	0.0254817	9130	tags=48%, list=25%, signal=36%	H3C8/H2BC17/TAF1A/H4C3/H2BC10/H2BC11/H4C1/H2AC14/H2BC13/POLR1B/H4C8/H3C12/TAF1B/GTF2H3/H2BC14/H2AZ1/H2BC3/H2BC15/H2AC4/H4-16/H4C12/CBX3/H4C13/RRN3/H2AC7/H4C6/H2BC12/TWISTNB/GTF2H1/H4C4/GTF2H4/H3C10/H3C13/H2BC7/TBP/POLR2K/H2AZ2/H3C7/H2BC4/MNAT1/CD3EAP/H3-3A/POLR1A
REACTOME_NUCLEOTIDE_EXCISION_REPAIR	REACTOME_NUCLEOTIDE_EXCISION_REPAIR	110	0.355203	1.72937	0.0045045	0.0344973	0.0254817	10469	tags=54%, list=29%, signal=38%	RFC3/POLE2/RFC4/PCNA/RFC5/TCEA1/ACTL6A/RFC1/POLR2B/GTF2H3/PARP1/POLD3/UBE2V2/RPA1/ERCC4/PARP2/POLE3/LIG1/POLE/SUMO2/POLD1/USP45/RFC2/POLR2D/CUL4B/GTF2H1/COPS4/HMGN1/SUMO1/GTF2H4/ERCC8/RPA3/RAD23A/POLK/INO80D/POLR2K/COPS3/RPA2/LIG3/CUL4A/RAD23B/RNF111/MNAT1/CHD1L/XPC/EP300/COPS5/SUMO3/COPS8/ERCC3/RUVBL1/AQR/POLR2C/ERCC6/ACTR8/UBE2N/YY1/DDB1/ZNF830
WP_VALPROIC_ACID_PATHWAY	WP_VALPROIC_ACID_PATHWAY	13	-0.692039	-1.85278	0.0045045	0.0344973	0.0254817	1439	tags=23%, list=4%, signal=22%	CYP2A6/ACSM1/UGT1A3
REACTOME_ETHANOL_OXIDATION	REACTOME_ETHANOL_OXIDATION	12	-0.701886	-1.82543	0.00456621	0.0344973	0.0254817	6249	tags=50%, list=17%, signal=41%	ADH4/ALDH2/ADH1C/ADH7/ADH6/ADH1B
REACTOME_HCMV_LATE_EVENTS	REACTOME_HCMV_LATE_EVENTS	113	0.424848	2.06949	0.00458716	0.0344973	0.0254817	8611	tags=47%, list=24%, signal=36%	H3C8/H2BC17/H2AC13/H4C3/H2BC10/NUP155/NDC1/NUP153/H2AC11/NUP205/H2BC11/H4C1/H2AC14/NUP160/H2BC13/H4C8/H3C12/NUP58/NUP107/H2BC14/POM121/H2BC3/SEH1L/H2AC12/NUP54/RAE1/H2BC15/H2AC4/H4-16/H4C12/H4C13/NUP210/H2AC21/NUP133/CHMP2B/H2AC7/NUP35/NUP50/H4C6/NUP85/NUP37/H2BC12/NUP93/H4C4/H3C10/H3C13/H2BC7/NUP98/CHMP4C/H3C7/TPR/H2BC4/H2AC17
REACTOME_MEIOSIS	REACTOME_MEIOSIS	117	0.488655	2.40212	0.00458716	0.0344973	0.0254817	8552	tags=55%, list=23%, signal=42%	TEX15/SMC1B/SYCP2/H3C8/H2BC17/BRCA2/BRCA1/LMNB1/RAD51/H4C3/H2BC10/BLM/RAD21/STAG1/CDK4/CDK2/H2BC11/H4C1/SMC3/TERF1/PSMC3IP/H2AC14/SMC1A/MND1/H2BC13/H4C8/H3C12/DMC1/H2BC14/H2AZ1/RBBP8/NBN/H2BC3/RPA1/H2BC15/H2AC4/H4-16/H4C12/H4C13/RAD51C/MSH4/H2AC7/STAG2/MRE11/H4C6/POT1/H2BC12/PRDM9/H4C4/SYCP3/MLH1/H3C10/H3C13/H2BC7/RPA3/RAD50/SYNE2/SYCE2/H2AZ2/ATM/RPA2/H3C7/MSH5/H2BC4
REACTOME_TELOMERE_MAINTENANCE	REACTOME_TELOMERE_MAINTENANCE	113	0.467797	2.2787	0.00458716	0.0344973	0.0254817	8289	tags=52%, list=23%, signal=41%	H2BC17/CCNA2/DNA2/PRIM1/RFC3/H4C3/H2BC10/DSCC1/BLM/CDK2/RFC4/H2BC11/H4C1/POLA1/PRIM2/PCNA/TERF1/RTEL1/H2AC14/RFC5/H2BC13/H4C8/FEN1/RFC1/POLR2B/DKC1/H2BC14/H2AZ1/WRN/H2BC3/POLD3/PIF1/RPA1/H2BC15/H2AC4/H4-16/H4C12/ANKRD28/H4C13/ATRX/LIG1/H2AC7/TERT/H4C6/POT1/POLD1/H2BC12/RFC2/POLR2D/CHTF8/H4C4/POLA2/H2BC7/NHP2/RPA3/TEN1/POLR2K/H2AZ2/RPA2
KEGG_AXON_GUIDANCE	KEGG_AXON_GUIDANCE	129	0.339695	1.7173	0.00462963	0.0344973	0.0254817	10064	tags=45%, list=28%, signal=33%	EPHA6/EFNA2/DPYSL5/NTNG1/EPHB1/EPHA8/DCC/NTN3/EPHB2/PAK3/NRAS/L1CAM/ITGB1/EFNB3/KRAS/EFNB2/NFAT5/ROCK1/SLIT1/SEMA6A/SEMA6D/UNC5A/RASA1/RAC3/ROBO1/SLIT2/ROCK2/GNAI3/SEMA6C/PAK2/GSK3B/EPHA4/SEMA3A/SRGAP1/EFNA5/PTK2/PPP3R1/NFATC3/SEMA4G/MAPK1/CFL2/NCK1/PAK6/GNAI1/SEMA3C/PPP3CB/ARHGEF12/ABLIM1/EPHB4/CDC42/DPYSL2/CHP2/SRGAP2/CXCR4/EFNB1/SEMA4F/MET/PPP3CA
KEGG_CELL_CYCLE	KEGG_CELL_CYCLE	124	0.59158	2.96304	0.00462963	0.0344973	0.0254817	6377	tags=53%, list=17%, signal=44%	CCNE2/SMC1B/BUB1/BUB1B/CDC7/TTK/CCNA2/MAD2L1/ORC1/PRKDC/MCM4/CHEK1/ESPL1/E2F2/CDC25A/MCM2/MYC/PLK1/MCM6/CCNB2/CCNB1/RAD21/CDK1/STAG1/SKP2/CDC6/CDC45/CDK4/CDKN1B/ANAPC1/DBF4/CDK2/SMC3/PCNA/CDKN2C/CDKN2A/E2F1/CDC25C/CDK6/SMC1A/E2F5/ORC6/PKMYT1/RBL1/CCNE1/CDC20/MCM3/HDAC2/CDC25B/TFDP1/YWHAQ/CHEK2/CDC27/E2F3/YWHAZ/CDC23/MCM7/WEE1/YWHAB/CCNB3/YWHAG/GSK3B/PTTG1/ORC4/ORC2/STAG2
KEGG_OOCYTE_MEIOSIS	KEGG_OOCYTE_MEIOSIS	112	0.407154	1.98126	0.00462963	0.0344973	0.0254817	7426	tags=39%, list=20%, signal=31%	CCNE2/SMC1B/BUB1/ADCY8/FBXO5/MAD2L1/AURKA/SGO1/ESPL1/PLK1/CCNB2/CCNB1/CDK1/ANAPC1/CDK2/SMC3/RPS6KA6/CDC25C/SMC1A/PKMYT1/CCNE1/CDC20/YWHAQ/CDC27/YWHAZ/CDC23/ADCY9/YWHAB/RPS6KA3/PPP2R5E/ITPR3/PPP2R5D/YWHAG/PPP1CC/SLK/PTTG1/FBXW11/ADCY3/ADCY5/FBXO43/MAP2K1/MAPK12/PPP3R1/ANAPC10
KEGG_SPLICEOSOME	KEGG_SPLICEOSOME	127	0.42771	2.15295	0.00462963	0.0344973	0.0254817	11586	tags=65%, list=32%, signal=44%	HNRNPA1P60/HSPA8/CDC40/PRPF40A/SNRNP40/U2AF1/CDC5L/PPIL1/EIF4A3/ALYREF/WBP11/DDX46/DHX15/PRPF18/CHERP/TRA2B/SMNDC1/THOC3/SNRNP27/U2SURP/NCBP1/HNRNPU/THOC2/BCAS2/SF3B3/SNW1/SF3A1/SNRNP200/LSM6/PRPF38A/SRSF3/EFTUD2/HNRNPC/HNRNPM/PRPF4/SRSF1/RBMX/SRSF2/SF3A3/SRSF9/SRSF10/NCBP2/SNRPD1/LSM3/RBM17/CRNKL1/SNRPB2/HNRNPA3/USP39/SF3B2/PHF5A/DDX23/PLRG1/LSM5/HNRNPK/ZMAT2/SNRPE/RBM8A/SNRPG/DHX8/AQR/MAGOHB/RB…
REACTOME_DNA_REPLICATION	REACTOME_DNA_REPLICATION	127	0.528012	2.65783	0.00462963	0.0344973	0.0254817	7791	tags=52%, list=21%, signal=41%	CCNE2/GINS4/CDC7/CCNA2/ORC1/DNA2/PRIM1/GINS1/MCM8/MCM4/E2F2/MCM2/RFC3/MCM6/SKP2/GMNN/CDC6/CDC45/GINS2/POLE2/ANAPC1/DBF4/CDK2/PSMA6/RFC4/PSMC1/POLA1/PRIM2/PCNA/E2F1/RFC5/ORC6/CCNE1/MCM3/FEN1/RFC1/RPA4/UBE2C/POLD3/CDC27/UBE2S/PSMD3/E2F3/RPA1/CDC23/MCM7/POLE3/CDT1/LIG1/PSMD11/POLE/GINS3/PSMD14/PSMD2/ORC4/ORC2/POLD1/RFC2/PSMD1/PSMD12/ORC3/ANAPC10/PSME4/PSMC6/POLA2/RPA3
REACTOME_MITOTIC_SPINDLE_CHECKPOINT	REACTOME_MITOTIC_SPINDLE_CHECKPOINT	111	0.59843	2.90217	0.00462963	0.0344973	0.0254817	8060	tags=62%, list=22%, signal=49%	BUB1/BUB1B/KIF18A/CENPE/KNL1/CENPI/MAD2L1/ERCC6L/CENPF/SGO2/SGO1/CDCA8/SPC25/KIF2C/NUF2/NDC80/SPDL1/PLK1/CENPA/BIRC5/ZWINT/SKA1/CENPK/CENPN/ANAPC1/INCENP/CENPQ/CENPO/CKAP5/ZW10/NUP160/CENPU/CENPL/KNTC1/CDC20/DSN1/SKA2/KIF2A/UBE2C/ZWILCH/NUP107/XPO1/AURKB/AHCTF1/CENPH/MAPRE1/CDC27/SEH1L/UBE2S/DYNC1LI2/TAOK1/NDE1/CDC23/CENPP/NUP133/PPP2R5E/PPP2R5D/PPP1CC/NSL1/NUP85/NUP37/CENPC/SPC24/ANAPC10/BUB3/NU…
WP_MRNA_PROCESSING	WP_MRNA_PROCESSING	127	0.42963	2.16261	0.00462963	0.0344973	0.0254817	11482	tags=63%, list=31%, signal=43%	CDC40/SRPK1/SMC1A/PRPF40A/HNRNPR/SNRNP40/XRN2/U2AF1/RNGTT/RNMT/NUDT21/CELF4/DHX15/DHX9/PRPF18/TRA2B/SUGP2/SRRM1/NCBP1/CSTF2/HNRNPU/DICER1/HNRNPL/SRPK2/SF3B3/PTBP2/SF3A1/DDX20/PRPF4B/SRP54/YBX1/SRSF3/CPSF2/CLP1/EFTUD2/HNRNPC/HNRNPM/PRPF4/DDX1/SRSF1/NONO/PAPOLA/RBMX/SRSF2/CSTF3/SF3A3/CSTF1/SRSF9/SRSF10/NCBP2/SNRPD1/CELF1/RBM17/SNRPB2/SF3B2/PHF5A/HNRNPA2B1/CPSF3/HNRNPK/HNRNPH1/HNRNPD/HNRNPH2/SNRPE/S…
REACTOME_RESOLUTION_OF_SISTER_CHROMATID_COHESION	REACTOME_RESOLUTION_OF_SISTER_CHROMATID_COHESION	126	0.546123	2.7332	0.0046729	0.0347109	0.0256394	6859	tags=59%, list=19%, signal=48%	TUBB4A/BUB1/BUB1B/KIF18A/CENPE/KNL1/CENPI/TUBB2B/MAD2L1/ERCC6L/CENPF/SGO2/SGO1/CDCA8/SPC25/KIF2C/NUF2/NDC80/CDCA5/SPDL1/PLK1/CENPA/BIRC5/TUBA1B/CCNB2/CCNB1/TUBB3/ZWINT/RAD21/CDK1/STAG1/SKA1/CENPK/CENPN/INCENP/CENPQ/SMC3/CENPO/CKAP5/ZW10/SMC1A/NUP160/CENPU/CENPL/TUBA1C/KNTC1/CDC20/DSN1/SKA2/KIF2A/ZWILCH/NUP107/XPO1/PDS5B/AURKB/AHCTF1/CENPH/MAPRE1/SEH1L/DYNC1LI2/TAOK1/NDE1/CENPP/NUP133/PPP2R5E/PDS5…
WP_TGFBETA_SIGNALING_PATHWAY	WP_TGFBETA_SIGNALING_PATHWAY	132	0.386621	1.96163	0.00471698	0.0349292	0.0258007	11016	tags=52%, list=30%, signal=37%	MYC/CCNB2/MAPK4/NUP153/CDK1/FOXH1/ITGB3/MMP12/ITGB1/E2F5/RBL1/KLF11/PDK1/ITGA2/MMP1/ROCK1/CITED1/TFDP1/YAP1/ITCH/PJA1/NEDD9/KLF6/DCP1A/STRAP/SKIL/PAK2/TERT/MAPK14/ZFYVE9/PRKAR2A/SNW1/UCHL5/MAP2K1/SOS1/PTK2/MAP3K7/SUMO1/MAPK1/SMAD2/FN1/TGFBR1/SNIP1/WWP1/RNF111/PPM1A/RBL2/SIK1/EP300/COPS5/SMAD4/GRB2/TRAP1/PIAS2/CDC42/MEF2A/MET/SMURF2/ZFYVE16/SIN3A/TRAF6/ETS1/RHOA/KLF10/PIAS1/SKP1/RAF1/SMAD7/ATF2
KEGG_UBIQUITIN_MEDIATED_PROTEOLYSIS	KEGG_UBIQUITIN_MEDIATED_PROTEOLYSIS	134	0.327756	1.66376	0.00485437	0.0358349	0.0264697	12258	tags=57%, list=34%, signal=38%	BRCA1/SKP2/ANAPC1/CBL/CDC20/UBA2/UBR5/BIRC6/UBE2C/ITCH/CDC27/UBE2S/SAE1/HERC3/CDC23/HUWE1/UBE2W/NHLRC1/TRIM37/CUL2/UBE2G1/CUL5/UBE4A/CUL3/VHL/NEDD4/BIRC2/FBXW11/UBA6/UBE4B/TRIP12/CUL4B/UBE3A/UBE3C/ANAPC10/ERCC8/HERC4/KLHL9/BIRC3/UBE2D1/UBE2K/FANCL/WWP1/CUL4A/UBE2E1/RCHY1/MAP3K1/PIAS2/UBE2D3/UBE2E3/SMURF2/TRAF6/CDC26/UBE2N/UBE2Q2/UBE2E2/DDB1/PIAS1/UBE2G2/FBXW8/SKP1/UBE2B/SIAH1/UBE2U/UBE2Z/UBA3/SMU…
REACTOME_HCMV_EARLY_EVENTS	REACTOME_HCMV_EARLY_EVENTS	135	0.40265	2.03874	0.0049505	0.0364314	0.0269103	8929	tags=54%, list=24%, signal=41%	TUBB4A/H3C8/H2BC17/TUBB2B/H2AC13/H4C3/H2BC10/NUP155/NDC1/TUBA1B/TUBB3/NUP153/H2AC11/NUP205/H2BC11/H4C1/EZH2/H2AC14/ITGB1/NUP160/SUZ12/TUBA1C/H2BC13/CBX1/H4C8/H3C12/NUP58/NUP107/TBL1XR1/H2BC14/POM121/CREB1/H2BC3/SEH1L/H2AC12/NUP54/DYNC1LI2/RAE1/H2BC15/H2AC4/H4-16/H4C12/RBBP4/H4C13/NUP210/H2AC21/NUP133/H2AC7/NUP35/NUP50/ELK1/H4C6/NUP85/NUP37/TBL1X/H2BC12/TUBB2A/NUP93/H4C4/H3C10/H3C13/H2BC7/NUP98/DY…
REACTOME_GENE_SILENCING_BY_RNA	REACTOME_GENE_SILENCING_BY_RNA	136	0.424698	2.16078	0.00497512	0.0364996	0.0269607	8552	tags=50%, list=23%, signal=38%	H3C8/H2BC17/H4C3/H2BC10/NUP155/NDC1/TDRD12/MYBL1/NUP153/NUP205/H2BC11/H4C1/HENMT1/AGO2/TDRD1/H2AC14/NUP160/H2BC13/H4C8/H3C12/POLR2B/NUP58/XPO5/AGO3/NUP107/H2BC14/H2AZ1/POM121/RAN/H2BC3/SEH1L/TDRKH/NUP54/RAE1/TNRC6B/H2BC15/TSN/H2AC4/H4-16/H4C12/TDRD9/H4C13/NUP210/NUP133/DICER1/H2AC7/AGO1/NUP35/NUP50/H4C6/DROSHA/NUP85/NUP37/HSP90AA1/H2BC12/NUP93/POLR2D/IPO8/H4C4/H3C10/H3C13/H2BC7/NUP98/POLR2K/H2AZ2…
REACTOME_CHROMOSOME_MAINTENANCE	REACTOME_CHROMOSOME_MAINTENANCE	140	0.528498	2.7048	0.00507614	0.0370122	0.0273394	8289	tags=57%, list=23%, signal=44%	H2BC17/KNL1/CENPI/CCNA2/DNA2/PRIM1/OIP5/RFC3/MIS18BP1/H4C3/H2BC10/CENPA/DSCC1/BLM/CENPK/CENPN/CDK2/CENPQ/HJURP/RFC4/H2BC11/H4C1/CENPO/POLA1/PRIM2/PCNA/TERF1/RTEL1/H2AC14/RFC5/CENPU/CENPL/H2BC13/H4C8/MIS18A/FEN1/RFC1/POLR2B/SMARCA5/DKC1/H2BC14/H2AZ1/CENPW/RSF1/CENPH/WRN/H2BC3/POLD3/PIF1/RPA1/H2BC15/H2AC4/H4-16/H4C12/ANKRD28/CENPP/RBBP4/H4C13/ATRX/LIG1/NPM1/H2AC7/TERT/H4C6/POT1/POLD1/H2BC12/RFC2/PO…
REACTOME_RHO_GTPASES_ACTIVATE_FORMINS	REACTOME_RHO_GTPASES_ACTIVATE_FORMINS	140	0.487414	2.49454	0.00507614	0.0370122	0.0273394	6859	tags=48%, list=19%, signal=39%	TUBB4A/DIAPH3/BUB1/BUB1B/KIF18A/CENPE/KNL1/CENPI/TUBB2B/MAD2L1/ERCC6L/CENPF/SGO2/SGO1/CDCA8/SPC25/KIF2C/NUF2/NDC80/SPDL1/PLK1/CENPA/BIRC5/TUBA1B/TUBB3/ZWINT/SKA1/CENPK/CENPN/INCENP/CENPQ/CENPO/CKAP5/ITGB1/ZW10/NUP160/CENPU/CENPL/TUBA1C/KNTC1/CDC20/DSN1/SKA2/KIF2A/ZWILCH/NUP107/XPO1/AURKB/AHCTF1/CENPH/MAPRE1/SEH1L/DYNC1LI2/TAOK1/NDE1/CENPP/SCAI/NUP133/PPP2R5E/PPP2R5D/DVL2/PFN2/PPP1CC/NSL1/NUP85/NU…
WP_ENDODERM_DIFFERENTIATION	WP_ENDODERM_DIFFERENTIATION	144	0.482223	2.48716	0.00510204	0.0370168	0.0273428	7744	tags=48%, list=21%, signal=38%	ZIC3/SOX2/TRIM71/NKX2-1/LHX1/ZFHX4/ZIC5/WDHD1/NCAPG2/TET1/SOX21/GATA4/FOXH1/BMP7/TCEAL2/WNT3/SFMBT1/CEBPZ/SLC2A12/PAX3/SCHIP1/DNMT3B/EZH2/STAT1/PBX3/HOXA1/LAMC1/LRPPRC/NAA15/TAF4B/TAF5/CER1/PHF6/BPTF/CAND1/UBR5/SP4/MBTD1/EPB41L5/APC/ASCC3/NR3C1/RFX7/CDYL/BCORL1/ZNF281/ZNF462/CDC73/ACACA/PBX1/MTF2/PTHLH/CTNNB1/EMSY/RAB38/OTX2/AEBP2/BTAF1/CUL4B/EXT1/ATP8B2/C1QBP/TOX/KDM4A/CTR9/GATA6/MIXL1/SMAD2/TCF…
REACTOME_PHASE_I_FUNCTIONALIZATION_OF_COMPOUNDS	REACTOME_PHASE_I_FUNCTIONALIZATION_OF_COMPOUNDS	102	-0.394754	-1.64439	0.00512821	0.0370168	0.0273428	6897	tags=27%, list=19%, signal=22%	AOC1/CYP11B2/ADH4/CBR3/CYP2J2/ALDH2/CYP2A7/CYP4B1/CYP2A13/CYP21A2/CYP2E1/TBXAS1/CYP2C8/MAOB/ADH1C/CES1/CYP27A1/CYP2D6/CYP4F22/CYP2A6/CES3/CYP11B1/CYP3A5/ALDH3A1/FMO2/ADH7/ADH6/ADH1B
REACTOME_HATS_ACETYLATE_HISTONES	REACTOME_HATS_ACETYLATE_HISTONES	139	0.406913	2.07756	0.00515464	0.0370168	0.0273428	8611	tags=42%, list=24%, signal=33%	H3C8/H2BC17/H2AC13/H4C3/H2BC10/JADE3/H2AC11/H2BC11/H4C1/PAX3/HAT1/H2AC14/H2BC13/ACTL6A/H4C8/H3C12/YEATS4/YEATS2/H2BC14/NCOA2/H2BC3/H2AC12/BRPF3/DR1/H2BC15/H2AC4/H4-16/H4C12/KAT6A/H4C13/H2AC21/TRRAP/KAT6B/H2AC7/ZZZ3/H4C6/MBIP/H2BC12/MORF4L1/PHF20/HCFC1/MRGBP/USP22/MSL2/H4C4/CLOCK/H3C10/H3C13/H2BC7/KAT7/WDR5/SAP130/TADA1/ING3/MSL1/H3C7/KAT2B/H2BC4/H2AC17
REACTOME_HIV_LIFE_CYCLE	REACTOME_HIV_LIFE_CYCLE	149	0.4054	2.10433	0.00515464	0.0370168	0.0273428	9936	tags=52%, list=27%, signal=38%	NUP155/NDC1/NUP153/CCNK/ELOA2/HMGA1/NUP205/TAF2/PSIP1/NUP160/TCEA1/TAF4B/FEN1/TAF5/POLR2B/NUP58/RNGTT/TAF7L/GTF2A1/RNMT/NUP107/XRCC4/GTF2H3/XPO1/SUPT16H/CCNT1/POM121/RAN/SSRP1/SEH1L/NUP54/RANBP1/RAE1/NUP210/GTF2E1/LIG1/VTA1/NUP133/CHMP2B/NCBP1/NMT2/XRCC5/RCC1/NUP35/NUP50/VPS4B/NUP85/NUP37/TAF1/TAF4/NUP93/POLR2D/GTF2H1/CHMP5/KPNA1/ELOA/GTF2H4/TAF9B/NUP98/TBP/CHMP4C/NCBP2/POLR2K/XRCC6/TPR/TAF11/MNA…
REACTOME_HOMOLOGY_DIRECTED_REPAIR	REACTOME_HOMOLOGY_DIRECTED_REPAIR	138	0.589157	3.01162	0.00515464	0.0370168	0.0273428	8639	tags=61%, list=24%, signal=47%	CLSPN/RAD51AP1/H2BC17/BRCA2/CCNA2/POLQ/BRIP1/EXO1/DNA2/CHEK1/BRCA1/XRCC2/TIMELESS/RFC3/BARD1/RAD51/H4C3/H2BC10/TOPBP1/BLM/ATRIP/EME1/POLE2/CDK2/RFC4/H2BC11/H4C1/PCNA/MDC1/RTEL1/RMI2/RFC5/H2BC13/H4C8/FEN1/RFC1/NSD2/PALB2/H2BC14/RNF168/POLH/RBBP8/PARP1/NBN/WRN/H2BC3/POLD3/RAD9B/UBE2V2/RPA1/H2BC15/RAD1/H4-16/H4C12/ERCC4/PARP2/POLE3/H4C13/RAD51C/RMI1/GEN1/POLE/MRE11/TP53BP1/H4C6/BRCC3/SUMO2/POLD1/H2B…
REACTOME_EPIGENETIC_REGULATION_OF_GENE_EXPRESSION	REACTOME_EPIGENETIC_REGULATION_OF_GENE_EXPRESSION	146	0.442905	2.28753	0.00518135	0.0370966	0.0274017	9280	tags=50%, list=25%, signal=37%	H3C8/H2BC17/TET1/DEK/TAF1A/DDX21/H4C3/H2BC10/UHRF1/H2BC11/H4C1/DNMT3B/EZH2/H2AC14/SUZ12/H2BC13/POLR1B/H4C8/H3C12/TAF1B/TET3/HDAC2/SMARCA5/GTF2H3/H2BC14/DNMT1/H2AZ1/H2BC3/BAZ1B/H2BC15/H2AC4/H4-16/H4C12/SIRT1/CBX3/PHF19/RBBP4/H4C13/MTF2/SAP30/H2AC7/GSK3B/DNMT3A/H4C6/TDG/H2BC12/AEBP2/TWISTNB/TTF1/GTF2H1/BAZ2A/H4C4/GTF2H4/H3C10/H3C13/H2BC7/SAP130/TBP/GATAD2A/SUV39H1/CHD4/POLR2K/H2AZ2/H3C7/KAT2B/H2BC4…
REACTOME_MITOTIC_PROPHASE	REACTOME_MITOTIC_PROPHASE	141	0.496095	2.53253	0.00520833	0.0371778	0.0274617	9015	tags=52%, list=25%, signal=39%	H3C8/SMC4/H2BC17/NCAPG2/SMC2/LMNB1/PLK1/MASTL/H4C3/H2BC10/NUP155/NDC1/CCNB2/TMPO/CCNB1/NUP153/CDK1/VRK1/NUP205/NCAPD3/H2BC11/H4C1/H2AC14/NUP160/H2BC13/H4C8/H3C12/VRK2/NUP58/NUP107/H2BC14/H2AZ1/POM121/H2BC3/SEH1L/SET/NUP54/RAE1/H2BC15/H2AC4/H4-16/H4C12/H4C13/NUP210/NUP133/LPIN2/H2AC7/NUP35/NUP50/H4C6/NUP85/NUP37/H2BC12/NUP93/ARPP19/LEMD3/H4C4/H3C10/H3C13/H2BC7/MAPK1/NUP98/RB1/PHF8/H2AZ2/H3C7/TPR/U…
REACTOME_MITOTIC_G1_PHASE_AND_G1_S_TRANSITION	REACTOME_MITOTIC_G1_PHASE_AND_G1_S_TRANSITION	148	0.572671	2.96671	0.0052356	0.0372606	0.0275228	7851	tags=50%, list=21%, signal=39%	CCNE2/CDC7/CCNA2/RRM2/FBXO5/TOP2A/ORC1/TYMS/PRIM1/MCM8/MCM4/E2F2/CDC25A/MCM2/MYC/MCM6/DHFR/CCNB1/MYBL2/CDK1/SKP2/GMNN/CDC6/CDC45/CKS1B/CDK4/LIN9/POLE2/CDKN1B/DBF4/CDK2/PSMA6/PSMC1/POLA1/PRIM2/PCNA/CDKN2C/CDKN2A/E2F1/CDK6/E2F5/ORC6/RBL1/CCNE1/LIN54/MCM3/RPA4/TFDP1/PSMD3/E2F3/RPA1/MCM7/POLE3/RBBP4/CDT1/WEE1/PSMD11/TK1/POLE/PSMD14/PSMD2/ORC4/ORC2/PSMD1/PSMD12/ORC3/PPP2R2A/PSMC6/TFDP2/POLA2/E2F6/RPA3…
REACTOME_HCMV_INFECTION	REACTOME_HCMV_INFECTION	159	0.353022	1.84203	0.00529101	0.0374307	0.0276485	8929	tags=47%, list=24%, signal=36%	TUBB4A/H3C8/H2BC17/TUBB2B/H2AC13/H4C3/H2BC10/NUP155/NDC1/TUBA1B/TUBB3/NUP153/H2AC11/NUP205/H2BC11/H4C1/EZH2/H2AC14/ITGB1/NUP160/SUZ12/TUBA1C/H2BC13/CBX1/H4C8/H3C12/NUP58/NUP107/TBL1XR1/H2BC14/POM121/CREB1/H2BC3/SEH1L/H2AC12/NUP54/DYNC1LI2/RAE1/H2BC15/H2AC4/H4-16/H4C12/RBBP4/H4C13/NUP210/H2AC21/NUP133/CHMP2B/H2AC7/NUP35/NUP50/ELK1/H4C6/NUP85/NUP37/TBL1X/H2BC12/TUBB2A/NUP93/H4C4/H3C10/H3C13/H2BC7/N…
REACTOME_REGULATION_OF_TP53_ACTIVITY	REACTOME_REGULATION_OF_TP53_ACTIVITY	160	0.464095	2.42284	0.00529101	0.0374307	0.0276485	8990	tags=47%, list=25%, signal=36%	POU4F1/CCNA2/BRIP1/EXO1/TPX2/DNA2/AURKA/CHEK1/BRCA1/RFC3/BARD1/TOPBP1/BLM/ATRIP/CDK1/CDK2/TAF2/RFC4/PRMT5/CDKN2A/RMI2/RFC5/TAF4B/NUAK1/TAF5/DYRK2/HDAC2/RICTOR/TAF7L/TP53BP2/PRKAA2/SUPT16H/AURKB/RBBP8/NBN/WRN/SSRP1/CHEK2/RAD9B/BRPF3/RPA1/RAD1/CSNK2A1/RBBP4/KAT6A/RMI1/PRKAB2/MAPK14/MRE11/TAF1/TAF4/RFC2/PHF20/CDK5R1/RFFL/ING2/TAF9B/MAPKAPK5/RPA3/RAD50/TBP/JMY/PIP4K2C/GATAD2A/NOC2L/PRKAA1/CHD4/HIPK2/…
REACTOME_G2_M_CHECKPOINTS	REACTOME_G2_M_CHECKPOINTS	167	0.553111	2.89367	0.00531915	0.0375182	0.0277131	7829	tags=53%, list=21%, signal=42%	CLSPN/CDC7/H2BC17/BRIP1/ORC1/EXO1/DNA2/MCM8/MCM4/CHEK1/BRCA1/GTSE1/CDC25A/MCM2/RFC3/BARD1/H4C3/MCM6/H2BC10/TOPBP1/CCNB2/CCNB1/BLM/ATRIP/CDK1/CDC6/CDC45/DBF4/CDK2/PSMA6/RFC4/H2BC11/H4C1/PSMC1/MDC1/CDC25C/RMI2/RFC5/ORC6/PKMYT1/H2BC13/H4C8/MCM3/NSD2/H2BC14/RNF168/RBBP8/YWHAQ/NBN/WRN/H2BC3/CHEK2/RAD9B/UBE2V2/PSMD3/RPA1/H2BC15/YWHAZ/RAD1/H4-16/H4C12/MCM7/WEE1/H4C13/YWHAB/PSMD11/RMI1/YWHAG/PSMD14/PSMD2…
REACTOME_DNA_DOUBLE_STRAND_BREAK_REPAIR	REACTOME_DNA_DOUBLE_STRAND_BREAK_REPAIR	166	0.581234	3.03574	0.00534759	0.0376072	0.0277788	8639	tags=60%, list=24%, signal=46%	CLSPN/EYA4/RAD51AP1/H2BC17/BRCA2/CCNA2/POLQ/BRIP1/EXO1/PRKDC/DNA2/CHEK1/BRCA1/XRCC2/TIMELESS/RFC3/BARD1/RAD51/H4C3/H2BC10/TOPBP1/KPNA2/BLM/ATRIP/RIF1/EME1/POLE2/CDK2/RFC4/H2BC11/H4C1/PCNA/MDC1/RTEL1/RMI2/RFC5/H2BC13/H4C8/FEN1/RFC1/NSD2/SMARCA5/PALB2/XRCC4/H2BC14/RNF168/POLH/RBBP8/PARP1/NBN/WRN/H2BC3/BAZ1B/POLD3/CHEK2/RAD9B/UBE2V2/RPA1/H2BC15/RAD1/H4-16/H4C12/NHEJ1/ERCC4/PARP2/POLE3/H4C13/RAD51C/R…
REACTOME_S_PHASE	REACTOME_S_PHASE	162	0.54652	2.85386	0.00537634	0.0376978	0.0278458	7981	tags=54%, list=22%, signal=43%	CCNE2/ESCO2/GINS4/CCNA2/ORC1/DNA2/PRIM1/GINS1/MCM8/MCM4/CDCA5/CDC25A/MCM2/MYC/RFC3/MCM6/RAD21/STAG1/SKP2/CDC6/CDC45/CKS1B/GINS2/CDK4/LIN9/POLE2/CDKN1B/ANAPC1/CDK2/PSMA6/RFC4/PSMC1/SMC3/POLA1/PRIM2/PCNA/E2F1/SMC1A/E2F5/RFC5/ORC6/CCNE1/LIN54/MCM3/FEN1/RFC1/UBE2C/CDC25B/PDS5B/TFDP1/POLD3/CDC27/UBE2S/PSMD3/RPA1/ESCO1/CDC23/MCM7/POLE3/RBBP4/CDT1/WEE1/LIG1/PSMD11/POLE/PDS5A/WAPL/GINS3/GSK3B/PSMD14/PSMD…
REACTOME_PROGRAMMED_CELL_DEATH	REACTOME_PROGRAMMED_CELL_DEATH	180	0.309191	1.64064	0.00543478	0.0379955	0.0280657	9596	tags=40%, list=26%, signal=30%	CLSPN/LMNB1/H1-3/DCC/H1-1/PKP1/PSMA6/APAF1/PSMC1/HMGB2/CDKN2A/E2F1/STK26/DSG2/OCLN/STK24/ROCK1/OPA1/DIABLO/TP53BP2/TFDP1/YWHAQ/DSP/APC/KPNB1/APPL1/TICAM2/PSMD3/MAPT/YWHAZ/HMGB1/UNC5A/H1-5/YWHAB/PSMD11/BAK1/YWHAG/PAK2/BIRC2/PSMD14/PSMD2/FAS/CTNNB1/PTK2/PSMD1/PSMD12/BCL2L11/DNM1L/PPP3R1/KPNA1/C1QBP/PSME4/PSMC6/TFDP2/MAPK1/CYCS/BIRC3/H1-0/PRKCQ/DFFA/TNFRSF10A/H1-4/TJP2/CASP3/PSMD7/PSME3/PSMD10/MAGED…
WP_INTEGRATED_BREAST_CANCER_PATHWAY	WP_INTEGRATED_BREAST_CANCER_PATHWAY	152	0.423067	2.18634	0.00549451	0.0381884	0.0282082	8438	tags=43%, list=23%, signal=34%	PKIA/BRCA2/RAD54L/AURKA/MYT1/CHEK1/BRCA1/CDC25A/MYC/PLK1/BARD1/RAD51/MSH2/BLM/CDK4/CDK2/ODC1/MSH6/E2F1/STAT1/FER/BACH1/KRAS/MMP1/NAB1/MYCBP2/CDC25B/SMAD1/CREB1/USP38/CHEK2/NCOA3/RASGEF1A/SIRT1/ATF1/WEE1/NF1/CYP19A1/BAK1/BMPR2/CHUK/MRE11/CTNNB1/NUP85/DAG1/DHTKD1/IMPA1/USP16/MAPK1/SMAD2/RB1/RAD50/PPP4R3A/BRAF/TGFBR1/USP15/EGFR/ALKBH1/RALA/HIPK2/ATM/RALGAPA1/XRCC3/HMGCR/PPP4R3B/TPR
WP_MESODERMAL_COMMITMENT_PATHWAY	WP_MESODERMAL_COMMITMENT_PATHWAY	152	0.389864	2.01475	0.00549451	0.0381884	0.0282082	7744	tags=39%, list=21%, signal=31%	ZIC3/SOX2/HMGA2/TRIM71/ZFHX4/ZIC5/WDHD1/NCAPG2/TET1/SOX21/HES7/FOXH1/BMP7/WNT3/SLC2A12/ZIC2/SCHIP1/HNF4A/DNMT3B/TEAD1/FOXC2/PBX3/CCDC6/CCDC88A/PHF6/UBR5/FZD5/ACVR2B/SMAD1/MBTD1/PITX2/YAP1/TBX1/EPB41L5/ASCC3/KDM6A/BCORL1/ZNF281/ZNF462/TWSG1/ACVR2A/ACACA/MACF1/PBX1/LATS1/BMPR2/MTF2/EMSY/ARID5B/WDCP/AEBP2/CUL4B/EXT1/ATP8B2/C1QBP/TOX/GATA6/MIXL1/SMAD2/TCF7L1
REACTOME_CELLULAR_SENESCENCE	REACTOME_CELLULAR_SENESCENCE	194	0.400846	2.15553	0.00574713	0.0391727	0.0289352	8559	tags=42%, list=23%, signal=33%	HMGA2/CCNE2/H3C8/H2BC17/CCNA2/E2F2/LMNB1/H1-3/IFNB1/H4C3/H2BC10/TNIK/H1-1/CDK4/CDKN1B/HMGA1/ANAPC1/CDK2/H2BC11/H4C1/CDKN2C/CDKN2A/TERF1/E2F1/EZH2/CDK6/H2AC14/SUZ12/CCNE1/H2BC13/H4C8/H3C12/UBE2C/AGO3/H2BC14/H2AZ1/CBX2/PHC3/TFDP1/NBN/H2BC3/CDC27/UBE2S/E2F3/TNRC6B/H2BC15/CDC23/H2AC4/H4-16/H4C12/RBBP4/H4C13/H1-5/RPS6KA3/H2AC7/AGO1/MAPK14/MRE11/H4C6/POT1/H2BC12/H4C4/ANAPC10/RNF2/UBN1/H3C10/H3C13/BMI1/…
REACTOME_MRNA_SPLICING	REACTOME_MRNA_SPLICING	188	0.400736	2.13614	0.00574713	0.0391727	0.0289352	12115	tags=70%, list=33%, signal=47%	HSPA8/CDC40/PRPF40A/HNRNPR/SNRNP40/U2AF1/POLR2B/CDC5L/PPIL1/EIF4A3/ALYREF/NUDT21/WBP11/DDX46/RNPC3/DHX15/DHX9/CHERP/TRA2B/SNRNP48/SMNDC1/CWC22/SNRNP27/PPIL4/U2SURP/CWC27/SRRM1/FIP1L1/NCBP1/CSTF2/HNRNPU/BCAS2/HNRNPL/SF3B3/SNW1/SF3A1/MTREX/SNRNP200/LSM6/YBX1/PRPF38A/POLR2D/TFIP11/SRSF3/CPSF2/CLP1/EFTUD2/HNRNPC/HNRNPM/UPF3B/PRPF4/SRSF1/PAPOLA/RBMX/SRSF2/CSTF3/SF3A3/CSTF1/SRSF9/SRSF10/NCBP2/SNRPD1/LS…
REACTOME_SEPARATION_OF_SISTER_CHROMATIDS	REACTOME_SEPARATION_OF_SISTER_CHROMATIDS	191	0.453879	2.4226	0.00574713	0.0391727	0.0289352	7559	tags=48%, list=21%, signal=38%	TUBB4A/BUB1/BUB1B/KIF18A/CENPE/KNL1/CENPI/TUBB2B/MAD2L1/ERCC6L/CENPF/SGO2/SGO1/CDCA8/SPC25/ESPL1/KIF2C/NUF2/NDC80/CDCA5/SPDL1/PLK1/CENPA/BIRC5/TUBA1B/TUBB3/ZWINT/RAD21/STAG1/SKA1/CENPK/CENPN/ANAPC1/INCENP/CENPQ/PSMA6/PSMC1/SMC3/CENPO/CKAP5/ZW10/SMC1A/NUP160/CENPU/CENPL/TUBA1C/KNTC1/CDC20/DSN1/SKA2/KIF2A/UBE2C/ZWILCH/NUP107/XPO1/PDS5B/AURKB/AHCTF1/CENPH/MAPRE1/CDC27/SEH1L/UBE2S/DYNC1LI2/PSMD3/TAOK…
REACTOME_SUMOYLATION	REACTOME_SUMOYLATION	187	0.49087	2.61232	0.00574713	0.0391727	0.0289352	7820	tags=49%, list=21%, signal=38%	TOP2A/AURKA/CDCA8/PPARGC1A/BRCA1/H4C3/NUP155/NDC1/BIRC5/BLM/NUP153/RAD21/STAG1/NR5A1/NUP205/INCENP/H4C1/SMC3/PCNA/MDC1/CDKN2A/DNMT3B/SMC1A/SP3/NUP160/SUZ12/CBX5/H4C8/TOP2B/SENP2/UBA2/SMC6/NUP58/HDAC2/THRB/NUP107/XRCC4/DNMT1/NRIP1/CBX2/SENP1/PHC3/RNF168/AURKB/POM121/NCOA2/TOP1/PARP1/TOPORS/WRN/SEH1L/NUP54/SAE1/RPA1/RAE1/NR3C1/H4-16/H4C12/EID3/H4C13/NUP210/IKBKG/UHRF2/SMC5/NUP133/VHL/NPM1/NUP35/NR3…
WP_GPCRS_CLASS_A_RHODOPSINLIKE	WP_GPCRS_CLASS_A_RHODOPSINLIKE	256	-0.305741	-1.44202	0.00576037	0.0391727	0.0289352	5707	tags=26%, list=16%, signal=22%	OR10J1/OPN1MW/OR7A10/OR1D2/GPR85/OR6B1/MAS1L/CCR9/OPN4/CHRM1/P2RY11/LPAR6/OR1D4/EDNRB/GPR35/CXCR3/LTB4R/OR10H3/CXCR5/GPR68/OR7C1/SSTR2/GPR25/OPRM1/OR1I1/NMUR2/DRD4/AVPR1B/OR1A1/GALR2/HTR5A/DRD3/GPR83/OR14J1/CYSLTR2/OR2A4/GPER1/FFAR2/SSTR4/MC1R/CNR2/OR12D3/OR1G1/CX3CR1/OR2C1/ADRB2/HTR4/MAS1/CCKAR/FFAR3/OR10H2/ADRA2A/OR1E2/CXCR2/CHRM2/P2RY14/PRLHR/CXCR1/OR7C2/OR1A2/GPR32/OR1Q1/C5AR2/OR2F2/MC3R/OR11…
WP_CIRCADIAN_RHYTHM_RELATED_GENES	WP_CIRCADIAN_RHYTHM_RELATED_GENES	200	0.314341	1.70154	0.00578035	0.0391727	0.0289352	8037	tags=32%, list=22%, signal=26%	CRH/NKX2-1/NPY2R/PROKR2/KCNH7/PROK2/DDC/TOP2A/PRKDC/SIX3/TYMS/PASD1/AVP/PPARGC1A/NLGN1/TIMELESS/SUV39H2/HOMER1/MAGEL2/CHRNB2/CDK4/LGR4/MTNR1A/PRMT5/GHRH/HCRTR2/EZH2/ARNTL2/DRD1/KCND2/HDAC2/PRKAA2/NRIP1/UTS2R/NCOA2/CREB1/TOP1/DHX9/NAMPT/SIRT1/FBXL3/NFIL3/CRY1/RBM4/HNRNPU/ROCK2/NOCT/TH/PPP1CC/GSK3B/FBXW11/FAS/CARTPT/THRAP3/KMT2A/UBE3A/KDM5A/NONO/OPN3/CLOCK/CIPC/ADORA1/SUV39H1/ARNT2/PRKAA1
REACTOME_MITOTIC_G2_G2_M_PHASES	REACTOME_MITOTIC_G2_G2_M_PHASES	199	0.374709	2.02579	0.00581395	0.0391727	0.0289352	6989	tags=37%, list=19%, signal=30%	TUBB4A/FOXM1/HMMR/CCNA2/TUBB2B/CENPF/TPX2/AURKA/GTSE1/CDC25A/HAUS6/PLK1/NEK2/BORA/TUBA1B/CCNB2/CCNB1/TUBB3/MYBL2/CDK1/LIN9/PLK4/CDK2/PSMA6/PSMC1/CKAP5/E2F1/CDC25C/CEP72/NEDD1/PKMYT1/TUBA1C/LIN54/CEP76/CEP192/MZT1/CDC25B/AJUBA/ALMS1/CEP78/XPO1/MAPRE1/HAUS2/HAUS3/PSMD3/E2F3/TUBGCP4/PCNT/NDE1/RBBP4/AKAP9/CEP135/WEE1/NINL/HAUS8/PPP1R12A/TUBGCP3/PSMD11/FBXL18/CEP57/HAUS1/YWHAG/PSMD14/PRKAR2B/PSMD2/FBX…
REACTOME_REMOVAL_OF_THE_FLAP_INTERMEDIATE_FROM_THE_C_STRAND	REACTOME_REMOVAL_OF_THE_FLAP_INTERMEDIATE_FROM_THE_C_STRAND	11	0.708368	2.01089	0.00581395	0.0391727	0.0289352	8289	tags=82%, list=23%, signal=63%	DNA2/PCNA/FEN1/WRN/POLD3/RPA1/POLD1/RPA3/RPA2
REACTOME_DEFECTIVE_EXT2_CAUSES_EXOSTOSES_2	REACTOME_DEFECTIVE_EXT2_CAUSES_EXOSTOSES_2	14	0.633726	1.93518	0.00588235	0.0391727	0.0289352	8791	tags=50%, list=24%, signal=38%	GPC5/GPC3/GPC2/GPC6/EXT1/SDC2/EXT2
WP_LET7_INHIBITION_OF_ES_CELL_REPROGRAMMING	WP_LET7_INHIBITION_OF_ES_CELL_REPROGRAMMING	14	0.648704	1.98092	0.00588235	0.0391727	0.0289352	1447	tags=21%, list=4%, signal=21%	SOX2/TRIM71/MYC
BIOCARTA_EFP_PATHWAY	BIOCARTA_EFP_PATHWAY	16	0.567222	1.77555	0.00589971	0.0391727	0.0289352	2696	tags=38%, list=7%, signal=35%	CCNB2/CCNB1/CDK1/CDK4/CDK2/CDK6
REACTOME_GRB2_EVENTS_IN_ERBB2_SIGNALING	REACTOME_GRB2_EVENTS_IN_ERBB2_SIGNALING	16	0.56674	1.77404	0.00589971	0.0391727	0.0289352	3111	tags=38%, list=9%, signal=34%	EREG/NRG3/ERBB2/ERBB4/NRAS/KRAS
REACTOME_SEMA3A_PAK_DEPENDENT_AXON_REPULSION	REACTOME_SEMA3A_PAK_DEPENDENT_AXON_REPULSION	16	0.55397	1.73407	0.00589971	0.0391727	0.0289352	6813	tags=38%, list=19%, signal=31%	PLXNA4/PAK3/PAK2/SEMA3A/HSP90AB1/HSP90AA1
REACTOME_INHIBITION_OF_REPLICATION_INITIATION_OF_DAMAGED_DNA_BY_RB1_E2F1	REACTOME_INHIBITION_OF_REPLICATION_INITIATION_OF_DAMAGED_DNA_BY_RB1_E2F1	13	0.654682	1.94587	0.00595238	0.0391727	0.0289352	7828	tags=62%, list=21%, signal=48%	PRIM1/POLA1/PRIM2/E2F1/TFDP1/TFDP2/POLA2/RB1
REACTOME_INTRINSIC_PATHWAY_OF_FIBRIN_CLOT_FORMATION	REACTOME_INTRINSIC_PATHWAY_OF_FIBRIN_CLOT_FORMATION	22	-0.583401	-1.77052	0.00596125	0.0391727	0.0289352	4616	tags=32%, list=13%, signal=28%	PROC/VWF/F10/KLKB1/SERPINA5/SERPIND1/GP9
REACTOME_MITOTIC_PROMETAPHASE	REACTOME_MITOTIC_PROMETAPHASE	202	0.531703	2.86672	0.00598802	0.0391727	0.0289352	6859	tags=52%, list=19%, signal=43%	TUBB4A/BUB1/BUB1B/SMC4/KIF18A/CENPE/KNL1/CENPI/TUBB2B/MAD2L1/ERCC6L/CENPF/NCAPG/SGO2/NCAPH/SGO1/CDCA8/SPC25/SMC2/KIF2C/NUF2/NDC80/CDCA5/SPDL1/HAUS6/PLK1/NEK2/CENPA/BIRC5/TUBA1B/CCNB2/NCAPD2/CCNB1/TUBB3/ZWINT/RAD21/CDK1/STAG1/SKA1/CENPK/CENPN/PLK4/INCENP/CENPQ/SMC3/CENPO/CKAP5/ZW10/SMC1A/NUP160/CENPU/CEP72/CENPL/NEDD1/TUBA1C/KNTC1/CDC20/CEP76/CEP192/DSN1/SKA2/KIF2A/MZT1/ZWILCH/NUP107/ALMS1/CEP78/X…
REACTOME_TRANSLESION_SYNTHESIS_BY_POLK	REACTOME_TRANSLESION_SYNTHESIS_BY_POLK	17	0.554986	1.77902	0.00598802	0.0391727	0.0289352	8289	tags=65%, list=23%, signal=50%	RFC3/RFC4/PCNA/REV3L/RFC5/RFC1/RPA1/RFC2/RPA3/POLK/RPA2
BIOCARTA_TGFB_PATHWAY	BIOCARTA_TGFB_PATHWAY	19	0.496503	1.65643	0.0060423	0.0391727	0.0289352	11997	tags=79%, list=33%, signal=53%	APC/SKIL/ZFYVE9/MAP2K1/MAP3K7/SMAD2/TGFBR1/EP300/SMAD4/TGFB2/SMAD7/CDH1/CREBBP/SMAD3/TGFBR2
KEGG_BIOSYNTHESIS_OF_UNSATURATED_FATTY_ACIDS	KEGG_BIOSYNTHESIS_OF_UNSATURATED_FATTY_ACIDS	22	0.501521	1.75027	0.0060423	0.0391727	0.0289352	4500	tags=27%, list=12%, signal=24%	ELOVL2/ELOVL6/FADS1/HACD2/SCD/ACOT7
PID_ECADHERIN_KERATINOCYTE_PATHWAY	PID_ECADHERIN_KERATINOCYTE_PATHWAY	21	0.477156	1.64937	0.0060423	0.0391727	0.0289352	8200	tags=38%, list=22%, signal=30%	CASR/PIK3CA/AJUBA/PIP5K1A/CTNNB1/CTNND1/FMN1/EGFR
REACTOME_SHC1_EVENTS_IN_ERBB2_SIGNALING	REACTOME_SHC1_EVENTS_IN_ERBB2_SIGNALING	22	0.499017	1.74153	0.0060423	0.0391727	0.0289352	3111	tags=27%, list=9%, signal=25%	EREG/NRG3/ERBB2/ERBB4/NRAS/KRAS
REACTOME_SIGNAL_TRANSDUCTION_BY_L1	REACTOME_SIGNAL_TRANSDUCTION_BY_L1	21	0.490578	1.69576	0.0060423	0.0391727	0.0289352	8200	tags=43%, list=22%, signal=33%	ITGB3/ITGAV/L1CAM/NCAM1/ITGB1/CSNK2A1/MAP2K1/MAPK1/EGFR
REACTOME_METABOLISM_OF_AMINE_DERIVED_HORMONES	REACTOME_METABOLISM_OF_AMINE_DERIVED_HORMONES	18	-0.627819	-1.7955	0.00606061	0.0391727	0.0289352	2098	tags=33%, list=6%, signal=31%	DUOX2/DIO2/DUOX1/DIO3/DBH/TPH1
REACTOME_CYP2E1_REACTIONS	REACTOME_CYP2E1_REACTIONS	11	-0.714096	-1.80605	0.00607903	0.0391727	0.0289352	5429	tags=55%, list=15%, signal=46%	CYP2A7/CYP2A13/CYP2E1/CYP2C8/CYP2D6/CYP2A6
REACTOME_DEADENYLATION_OF_MRNA	REACTOME_DEADENYLATION_OF_MRNA	25	0.554009	1.97032	0.00609756	0.0391727	0.0289352	12960	tags=72%, list=35%, signal=47%	CNOT1/PAIP1/EIF4A3/CNOT7/EIF4A1/EIF4G1/TUT4/EIF4E/CNOT6/CNOT8/CNOT9/EIF4A2/EIF4B/CNOT6L/CNOT10/CNOT2/TUT7/CNOT4
REACTOME_GAP_FILLING_DNA_REPAIR_SYNTHESIS_AND_LIGATION_IN_GG_NER	REACTOME_GAP_FILLING_DNA_REPAIR_SYNTHESIS_AND_LIGATION_IN_GG_NER	25	0.570767	2.02992	0.00609756	0.0391727	0.0289352	8450	tags=68%, list=23%, signal=52%	RFC3/POLE2/RFC4/PCNA/RFC5/RFC1/POLD3/RPA1/POLE3/LIG1/POLE/POLD1/RFC2/RPA3/POLK/RPA2/LIG3
REACTOME_SIGNALING_BY_EGFR_IN_CANCER	REACTOME_SIGNALING_BY_EGFR_IN_CANCER	25	0.458189	1.62954	0.00609756	0.0391727	0.0289352	6853	tags=44%, list=19%, signal=36%	AREG/EREG/PIK3CA/NRAS/CBL/KRAS/EPGN/GAB1/TGFA/HSP90AA1/SOS1
REACTOME_SIGNALING_BY_NTRK2_TRKB_	REACTOME_SIGNALING_BY_NTRK2_TRKB_	25	0.539012	1.91698	0.00609756	0.0391727	0.0289352	7217	tags=48%, list=20%, signal=39%	GRIN2B/DOCK3/PIK3CA/NRAS/KRAS/PTPN11/NTF4/GAB1/NTF3/SOS1/CDK5R1/FRS2
BIOCARTA_RACCYCD_PATHWAY	BIOCARTA_RACCYCD_PATHWAY	26	0.486699	1.75591	0.00617284	0.0393374	0.0290569	7828	tags=46%, list=21%, signal=36%	PIK3CA/CDK4/CDKN1B/CDK2/E2F1/CDK6/CCNE1/TFDP1/IKBKG/CHUK/MAPK1/RB1
REACTOME_A_TETRASACCHARIDE_LINKER_SEQUENCE_IS_REQUIRED_FOR_GAG_SYNTHESIS	REACTOME_A_TETRASACCHARIDE_LINKER_SEQUENCE_IS_REQUIRED_FOR_GAG_SYNTHESIS	26	0.480983	1.73529	0.00617284	0.0393374	0.0290569	3527	tags=31%, list=10%, signal=28%	GPC5/GPC3/CSPG5/B3GAT2/GPC2/NCAN/VCAN/GPC6
REACTOME_SIGNALING_BY_ERBB2_IN_CANCER	REACTOME_SIGNALING_BY_ERBB2_IN_CANCER	26	0.502487	1.81287	0.00617284	0.0393374	0.0290569	6853	tags=42%, list=19%, signal=34%	EREG/NRG3/PIK3CA/ERBB2/ERBB4/NRAS/KRAS/GAB1/NRG4/HSP90AA1/SOS1
REACTOME_UB_SPECIFIC_PROCESSING_PROTEASES	REACTOME_UB_SPECIFIC_PROCESSING_PROTEASES	203	0.329136	1.76828	0.00621118	0.0394759	0.0291592	10343	tags=46%, list=28%, signal=33%	CLSPN/H2BC17/CCNA2/USP37/H2AC13/CDC25A/MYC/H2BC10/H2AC11/USP34/SKP2/PSMA6/H2BC11/PSMC1/USP18/DDX58/USP44/H2AC14/H2BC13/CDC20/USP28/USP49/SMAD1/USP14/H2BC14/USP9X/IFIH1/H2BC3/H2AC12/PSMD3/H2BC15/H2AC4/USP12/VDAC2/IKBKG/H2AC21/PSMD11/USP42/RNF128/TRRAP/H2AC7/BIRC2/PSMD14/PSMD2/USP25/CCP110/H2BC12/USP24/PSMD1/PSMD12/USP22/MAP3K7/TOMM70/USP33/POLB/PSME4/PSMC6/USP16/H2BC7/TAF9B/SMAD2/USP48/USP13/BIRC3…
REACTOME_INSULIN_PROCESSING	REACTOME_INSULIN_PROCESSING	27	0.559074	2.0116	0.00641026	0.0405647	0.0299634	9496	tags=52%, list=26%, signal=38%	PCSK1/KIF5C/KIF5A/PCSK2/ERO1B/EXOC5/SLC30A6/SLC30A8/EXOC6/EXOC8/MYO5A/KIF5B/SLC30A7/EXOC2
PID_REELIN_PATHWAY	PID_REELIN_PATHWAY	28	0.527704	1.93154	0.00645161	0.0405647	0.0299634	7174	tags=36%, list=20%, signal=29%	GRIN2B/DAB1/PIK3CA/LRP8/ITGB1/CBL/MAPT/CRKL/GSK3B/CDK5R1
REACTOME_ESR_MEDIATED_SIGNALING	REACTOME_ESR_MEDIATED_SIGNALING	219	0.309964	1.68252	0.00645161	0.0405647	0.0299634	8616	tags=40%, list=24%, signal=31%	GNAT3/H3C8/AREG/H2BC17/GNG4/EREG/MYC/H4C3/H2BC10/KPNA2/RAD21/STAG1/PIK3CA/CDKN1B/MMP3/ERBB4/H2BC11/NRAS/H4C1/SMC3/AGO2/H2AC14/SMC1A/H2BC13/KRAS/MED1/H4C8/H3C12/POLR2B/GTF2A1/AGO3/CITED1/H2BC14/H2AZ1/NRIP1/XPO1/CCNT1/ZNF217/NCOA2/CREB1/H2BC3/GNG10/NCOA3/TNRC6B/H2BC15/H2AC4/STRN/H4-16/H4C12/H4C13/ZDHHC21/GPAM/GNAI3/EPGN/H2AC7/AGO1/ELK1/STAG2/FKBP5/H4C6/PPID/HSP90AB1/TGFA/HSP90AA1/H2BC12/PTK2/POU2F1…
REACTOME_PROCESSING_OF_CAPPED_INTRONLESS_PRE_MRNA	REACTOME_PROCESSING_OF_CAPPED_INTRONLESS_PRE_MRNA	28	0.520851	1.90645	0.00645161	0.0405647	0.0299634	11235	tags=75%, list=31%, signal=52%	NUDT21/SLBP/FIP1L1/NCBP1/CSTF2/LSM11/CPSF2/CLP1/PAPOLA/CSTF3/CSTF1/NCBP2/WDR33/CPSF3/SNRPE/SNRPG/CPSF7/CSTF2T/PCF11/CPSF4/SNRPB
REACTOME_HIV_INFECTION	REACTOME_HIV_INFECTION	231	0.302723	1.66468	0.00649351	0.0405647	0.0299634	9936	tags=43%, list=27%, signal=31%	NUP155/NDC1/NUP153/CCNK/ELOA2/HMGA1/NUP205/PSMA6/TAF2/PSMC1/PSIP1/NUP160/TCEA1/TAF4B/FEN1/TAF5/POLR2B/NUP58/RNGTT/TAF7L/GTF2A1/RNMT/NUP107/XRCC4/GTF2H3/XPO1/SUPT16H/CCNT1/POM121/RAN/SSRP1/SEH1L/KPNB1/NUP54/PSMD3/RANBP1/RAE1/NUP210/GTF2E1/CUL5/LIG1/VTA1/PSMD11/SLC25A5/NUP133/CHMP2B/NCBP1/NMT2/XRCC5/RCC1/NPM1/PAK2/PSMD14/NUP35/PSMD2/NUP50/AP1S2/VPS4B/NUP85/NUP37/TAF1/TAF4/AP1S3/PSMD1/PSMD12/NUP93/P…
REACTOME_MITOTIC_METAPHASE_AND_ANAPHASE	REACTOME_MITOTIC_METAPHASE_AND_ANAPHASE	236	0.480757	2.65607	0.00649351	0.0405647	0.0299634	7559	tags=50%, list=21%, signal=40%	TUBB4A/BUB1/BUB1B/KIF18A/CENPE/KNL1/CENPI/TUBB2B/FBXO5/MAD2L1/ERCC6L/CENPF/SGO2/SGO1/CDCA8/SPC25/ESPL1/KIF2C/NUF2/NDC80/CDCA5/LMNB1/SPDL1/PLK1/NUP155/NDC1/CENPA/BIRC5/TUBA1B/CCNB2/TMPO/CCNB1/TUBB3/ZWINT/RAD21/CDK1/STAG1/SKA1/CENPK/CENPN/VRK1/ANAPC1/NUP205/INCENP/CENPQ/PSMA6/PSMC1/SMC3/CENPO/CKAP5/LBR/ZW10/SMC1A/NUP160/CENPU/CENPL/TUBA1C/KNTC1/CDC20/DSN1/SKA2/KIF2A/VRK2/UBE2C/NUP58/ZWILCH/NUP107/X…
WP_GPCRS_OTHER	WP_GPCRS_OTHER	92	-0.382277	-1.55588	0.00650195	0.0405647	0.0299634	7019	tags=34%, list=19%, signal=27%	OR2F1/P2RY13/GHRHR/OR2A5/RXFP1/ADGRE3/P2RY11/GPR132/OR10A2/CXCR3/OR6C2/GRM8/SSTR2/GPR162/OR7E24/DRD4/OR5AC2/DRD3/GPR83/OR2A4/OR2A20P/OR1G1/OR1N1/ADRB2/CXCR2/CHRM2/CXCR1/C5AR2/ACKR1/TAAR5/GPR55
REACTOME_LAMININ_INTERACTIONS	REACTOME_LAMININ_INTERACTIONS	30	0.498101	1.84497	0.00655738	0.0408034	0.0301397	5051	tags=27%, list=14%, signal=23%	COL4A4/COL4A3/ITGAV/ITGB1/LAMC1/ITGA2/LAMA1/NID2
REACTOME_PROCESSING_OF_CAPPED_INTRON_CONTAINING_PRE_MRNA	REACTOME_PROCESSING_OF_CAPPED_INTRON_CONTAINING_PRE_MRNA	242	0.444995	2.46402	0.00657895	0.0408307	0.0301599	12115	tags=70%, list=33%, signal=47%	NUP155/NDC1/NXF2B/NUP153/NUP205/HSPA8/CDC40/NUP160/PRPF40A/HNRNPR/SNRNP40/U2AF1/POLR2B/NUP58/CDC5L/NUP107/PPIL1/EIF4A3/ALYREF/NUDT21/WBP11/DDX46/POM121/RNPC3/DHX15/DHX9/CHERP/FYTTD1/SEH1L/NUP54/TRA2B/SNRNP48/RAE1/SLBP/SMNDC1/CWC22/THOC3/SNRNP27/PPIL4/U2SURP/NUP210/CWC27/NUP133/SRRM1/FIP1L1/NCBP1/CSTF2/HNRNPU/THOC2/BCAS2/HNRNPL/NUP35/NUP50/SF3B3/SNW1/SF3A1/MTREX/NUP85/NUP37/SNRNP200/LSM6/YBX1/PRPF…
WP_TYPE_I_INTERFERON_INDUCTION_AND_SIGNALING_DURING_SARSCOV2_INFECTION	WP_TYPE_I_INTERFERON_INDUCTION_AND_SIGNALING_DURING_SARSCOV2_INFECTION	29	0.46228	1.6979	0.00660066	0.0408588	0.0301806	11102	tags=59%, list=30%, signal=41%	OAS3/STAT1/EIF2AK2/OAS1/OAS2/IKBKG/CHUK/MAPK14/TREML4/MAP3K7/TBK1/IFNAR2/JAK1/NFKB1/TRAF6/TRAF3/IRF9
REACTOME_TRANSCRIPTIONAL_REGULATION_OF_PLURIPOTENT_STEM_CELLS	REACTOME_TRANSCRIPTIONAL_REGULATION_OF_PLURIPOTENT_STEM_CELLS	31	0.49325	1.84668	0.00668896	0.0410844	0.0303473	3097	tags=26%, list=8%, signal=24%	ZIC3/FOXD3/SOX2/LIN28A/HIF3A/SALL4/NR5A1/NR6A1
WP_BASE_EXCISION_REPAIR	WP_BASE_EXCISION_REPAIR	31	0.512705	1.91952	0.00668896	0.0410844	0.0303473	7550	tags=48%, list=21%, signal=38%	NEIL3/POLE2/PCNA/FEN1/UNG/PARP1/POLD3/PARP2/POLE3/HMGB1/LIG1/POLE/TDG/POLD1/POLB
WP_GABA_RECEPTOR_SIGNALING	WP_GABA_RECEPTOR_SIGNALING	31	0.50233	1.88068	0.00668896	0.0410844	0.0303473	3067	tags=32%, list=8%, signal=30%	GABRG2/GABRB2/GAD2/SLC6A11/GABRQ/GABRA2/GABRG1/GABRA5/GABRA3/GABRG3
REACTOME_RUNX1_INTERACTS_WITH_CO_FACTORS_WHOSE_PRECISE_EFFECT_ON_RUNX1_TARGETS_IS_NOT_KNOWN	REACTOME_RUNX1_INTERACTS_WITH_CO_FACTORS_WHOSE_PRECISE_EFFECT_ON_RUNX1_TARGETS_IS_NOT_KNOWN	37	0.44312	1.73732	0.00682594	0.0418177	0.0308889	12096	tags=65%, list=33%, signal=43%	ACTL6A/CBX2/PHC3/PBRM1/SMARCC1/CSNK2A1/ARID2/RNF2/BMI1/ARID1A/ARID1B/HIPK2/RYBP/EP300/CBFB/SMARCD2/SMARCC2/SMARCD1/CBX6/YAF2/PCGF5/AUTS2/CSNK2A2/PHC1
REACTOME_EPHB_MEDIATED_FORWARD_SIGNALING	REACTOME_EPHB_MEDIATED_FORWARD_SIGNALING	42	0.419678	1.70294	0.00689655	0.0421417	0.0311283	6858	tags=33%, list=19%, signal=27%	GRIN2B/EPHB1/EPHB2/EFNB3/EFNB2/ROCK1/YES1/ACTR2/RASA1/ACTR3/KALRN/ROCK2/ITSN1/PTK2
REACTOME_SIGNALING_BY_EGFR	REACTOME_SIGNALING_BY_EGFR	50	0.408081	1.72403	0.00692042	0.042179	0.0311559	6853	tags=34%, list=19%, signal=28%	AREG/EREG/ADAM17/SH3GL2/PIK3CA/NRAS/CBL/KRAS/PTPN11/SPRY2/PTPRK/STAM/ADAM10/EPGN/GAB1/TGFA/SOS1
REACTOME_CLASS_C_3_METABOTROPIC_GLUTAMATE_PHEROMONE_RECEPTORS_	REACTOME_CLASS_C_3_METABOTROPIC_GLUTAMATE_PHEROMONE_RECEPTORS_	39	0.421149	1.67996	0.00694444	0.0422172	0.0311841	3214	tags=28%, list=9%, signal=26%	TAS2R46/TAS2R30/CASR/TAS2R50/TAS2R31/TAS2R13/TAS2R20/TAS2R43/TAS2R19/TAS2R3/GPRC6A
PID_ERBB4_PATHWAY	PID_ERBB4_PATHWAY	38	0.437737	1.73111	0.0070922	0.0429395	0.0317176	7777	tags=39%, list=21%, signal=31%	GRIN2B/EREG/NRG3/ADAM17/PIK3CA/ERBB2/ERBB4/YAP1/ITCH/TAB2/NEDD4/NRG4/PIK3CB/MAPK1/PRL
PID_AJDISS_2PATHWAY	PID_AJDISS_2PATHWAY	48	0.406627	1.7033	0.00711744	0.0429395	0.0317176	10272	tags=48%, list=28%, signal=35%	CDH2/MMP3/GNA13/GFRA1/ZBTB33/SLIT1/DSP/IGF2/ROBO1/MEP1B/ADAM10/ARF6/CTNNB1/IQGAP1/CTNND1/RIN2/EGFR/CBLL1/CASP3/TIAM1/CDC42/MET/PTPN1
WP_RETT_SYNDROME_CAUSING_GENES	WP_RETT_SYNDROME_CAUSING_GENES	48	0.426218	1.78537	0.00711744	0.0429395	0.0317176	8379	tags=38%, list=23%, signal=29%	GRIN2B/SCN2A/GABRA3/FOXG1/CDKL5/SCN8A/SMC1A/TAF1B/TBL1XR1/SMARCA1/TRRAP/TBL1X/HIVEP2/CECR2/SYNE2/BRAF/CHD4/KDM5B
REACTOME_SUMOYLATION_OF_TRANSCRIPTION_COFACTORS	REACTOME_SUMOYLATION_OF_TRANSCRIPTION_COFACTORS	43	0.411769	1.67325	0.00716846	0.0431378	0.0318641	12096	tags=58%, list=33%, signal=39%	PPARGC1A/NRIP1/CBX2/PHC3/NCOA2/TOPORS/UHRF2/NPM1/SUMO2/ZNF131/SUMO1/RNF2/BMI1/ING2/HIPK2/EP300/SUMO3/PIAS2/SIN3A/DAXX/PIAS1/DDX5/CREBBP/MBD1/PHC1
KEGG_ASTHMA	KEGG_ASTHMA	28	-0.538289	-1.74702	0.00722543	0.0433708	0.0320362	8668	tags=57%, list=24%, signal=44%	IL9/HLA-DMB/HLA-DRA/HLA-DQA2/HLA-DPA1/IL13/HLA-DRB5/HLA-DOB/HLA-DPB1/HLA-DRB1/HLA-DQB1/HLA-DMA/RNASE3/CD40LG/IL4/FCER1A
REACTOME_DISEASES_OF_GLYCOSYLATION	REACTOME_DISEASES_OF_GLYCOSYLATION	142	-0.350668	-1.53536	0.00742574	0.0444609	0.0328414	4978	tags=20%, list=14%, signal=18%	ADAMTS10/MUC1/B4GALT7/BGN/MUC4/ADAMTS13/ADAMTSL3/THSD1/B4GALT1/FMOD/SPON2/SRD5A3/MUC17/ADAMTSL1/MUC7/CHST6/MUC21/DPM3/MUC13/MUC12/ADAMTS6/CFP/OGN/ADAMTSL2/ADAMTS8/MUC5AC/MUC5B/MUCL1/MUC6
WP_GLUTATHIONE_METABOLISM	WP_GLUTATHIONE_METABOLISM	22	-0.574257	-1.74277	0.00745156	0.0445034	0.0328728	4494	tags=36%, list=12%, signal=32%	GPX4/GGT5/GGT2/GPX3/GGT1/GGTLC1/GGTLC2/GPX2
REACTOME_CHROMATIN_MODIFYING_ENZYMES	REACTOME_CHROMATIN_MODIFYING_ENZYMES	271	0.364826	2.0542	0.00757576	0.0451318	0.0333369	10472	tags=49%, list=29%, signal=35%	H3C8/H2BC17/H2AC13/SUV39H2/H4C3/H2BC10/JADE3/H2AC11/CDK4/H2BC11/H4C1/PRMT5/PAX3/HAT1/EZH2/H2AC14/SUZ12/H2BC13/ACTL6A/H4C8/H3C12/NSD2/PADI3/HDAC2/PRMT6/YEATS4/YEATS2/TBL1XR1/H2BC14/H2AZ1/PBRM1/PRMT3/NCOA2/REST/H2BC3/H2AC12/BRPF3/KDM1B/KDM6A/SMARCC1/RCOR1/DR1/H2BC15/H2AC4/H4-16/H4C12/RBBP4/KAT6A/H4C13/H2AC21/ASH1L/TRRAP/KAT6B/SAP30/H2AC7/NSD1/ZZZ3/KDM4D/DNMT3A/KDM3A/H4C6/RIOX2/ARID5B/TBL1X/KDM3B/MB…
KEGG_HEMATOPOIETIC_CELL_LINEAGE	KEGG_HEMATOPOIETIC_CELL_LINEAGE	84	-0.402132	-1.61703	0.00774194	0.045951	0.0339421	6820	tags=33%, list=19%, signal=27%	CD59/HLA-DRA/CSF1R/ITGAM/CD4/CD2/CD14/CD19/IL1R2/CD1E/HLA-DRB5/CD1B/CD37/IL3RA/HLA-DRB1/CD1A/CD3E/CD5/CD3D/CD7/EPO/MS4A1/CSF3/IL4/CD1C/IL5RA/FCER2/GP9
SIG_PIP3_SIGNALING_IN_CARDIAC_MYOCTES	SIG_PIP3_SIGNALING_IN_CARDIAC_MYOCTES	67	0.36854	1.64157	0.00775194	0.045951	0.0339421	6858	tags=34%, list=19%, signal=28%	MYC/IRS2/PAK3/PIK3CA/CDKN1B/CDK2/ERBB4/CDKN2A/NOLC1/CREB1/YWHAQ/YWHAZ/YWHAB/RPS6KA3/RPS6KB1/PARD3/YWHAG/PAK2/GAB1/GSK3B/SOS2/SOS1/PTK2
REACTOME_RHO_GTPASE_EFFECTORS	REACTOME_RHO_GTPASE_EFFECTORS	322	0.379113	2.17301	0.0078125	0.0460802	0.0340375	6859	tags=37%, list=19%, signal=30%	TUBB4A/DIAPH3/BUB1/BUB1B/H3C8/KIF18A/H2BC17/CENPE/KNL1/CENPI/KIF14/TUBB2B/MAD2L1/ERCC6L/CENPF/SGO2/SGO1/WASF1/CDCA8/SPC25/KIF2C/NUF2/PRC1/NDC80/SPDL1/PLK1/H4C3/H2BC10/CENPA/BIRC5/TUBA1B/TUBB3/ZWINT/SKA1/PAK3/KIF5A/CENPK/CENPN/CDKN1B/INCENP/CENPQ/H2BC11/H4C1/CENPO/CKAP5/CDC25C/H2AC14/ITGB1/ZW10/NUP160/IQGAP3/CENPU/CENPL/TUBA1C/KNTC1/H2BC13/CDC20/MYH10/H4C8/CIT/DSN1/SKA2/KIF2A/H3C12/ROCK1/ZWILCH/KL…
REACTOME_TRANSMISSION_ACROSS_CHEMICAL_SYNAPSES	REACTOME_TRANSMISSION_ACROSS_CHEMICAL_SYNAPSES	269	0.283708	1.5862	0.0078125	0.0460802	0.0340375	5617	tags=26%, list=15%, signal=22%	GABRG2/GRIN2B/GABRB2/TUBB4A/GAD2/SLC6A11/GABRQ/GNAT3/CHRNA7/ADCY8/GRIK5/GNG4/TUBB2B/GABRA2/PPFIA2/SLC38A1/NEFL/KCNJ3/KCNJ16/LRRC7/GABRA5/GLRA3/CHRNA9/CHRNB3/CHRNA5/TUBA1B/KPNA2/SNAP25/TUBB3/NBEA/CHRNB2/AKAP5/GRIA3/KCNJ4/ERBB4/HSPA8/NRAS/GABRA3/RPS6KA6/RIMS1/KCNJ12/CACNA1B/BCHE/CACNG4/GLS/TUBA1C/SLC1A3/GABRG3/KRAS/GLS2/GRIN2C/SLC38A2/CACNA2D2/SLC18A2/HTR3A/PRKAA2/CREB1/GABRA1/GNG10/SYN3/MAPT/GABRR…
REACTOME_DEUBIQUITINATION	REACTOME_DEUBIQUITINATION	280	0.324477	1.81322	0.00787402	0.0463281	0.0342206	10416	tags=45%, list=28%, signal=33%	CLSPN/H2BC17/CCNA2/USP37/UCHL1/BRCA1/H2AC13/CDC25A/MYC/BARD1/H2BC10/H2AC11/USP34/CDK1/SKP2/ZRANB1/PSMA6/H2BC11/PSMC1/USP18/DDX58/USP44/H2AC14/H2BC13/ACTL6A/CDC20/USP28/USP49/SMAD1/USP14/H2BC14/USP9X/FOXK1/OTUD3/IFIH1/H2BC3/APC/H2AC12/ASXL2/KDM1B/PSMD3/H2BC15/H2AC4/USP12/MBD5/VDAC2/IKBKG/STAM/H2AC21/PSMD11/USP42/RNF128/TRRAP/VCPIP1/MYSM1/H2AC7/BIRC2/PSMD14/PSMD2/USP25/BRCC3/UCHL5/CCP110/H2BC12/USP…
REACTOME_ANTIGEN_PROCESSING_UBIQUITINATION_PROTEASOME_DEGRADATION	REACTOME_ANTIGEN_PROCESSING_UBIQUITINATION_PROTEASOME_DEGRADATION	308	0.233823	1.32215	0.008	0.0469531	0.0346823	10407	tags=40%, list=28%, signal=29%	TRIM71/SPSB4/HERC5/RNF182/KLHL11/TRIM9/SKP2/UBE2V1/ANAPC1/CCNF/PSMA6/PSMC1/KBTBD8/LRR1/FBXO11/CDC20/FBXO27/ASB9/UBE2C/FBXO17/ITCH/PJA1/NPEPPS/KLHL5/LTN1/CDC27/HECTD1/UBE2S/UBE2V2/PSMD3/HECW2/HERC3/CDC23/HUWE1/RNF138/UBE2W/TRIM37/CUL2/MEX3C/UBE2G1/HACE1/CUL5/FBXL3/FBXO30/PSMD11/FBXL18/UBE4A/CUL3/RNF213/TRAIP/FBXO41/VHL/DTX3L/NEDD4/RLIM/PSMD14/PSMD2/HERC6/FBXW11/LMO7/AREL1/UBR4/GAN/UBA6/FBXL4/DCAF1…
KEGG_RETINOL_METABOLISM	KEGG_RETINOL_METABOLISM	64	-0.422047	-1.61939	0.00802139	0.0469627	0.0346893	6249	tags=28%, list=17%, signal=23%	ADH4/UGT1A7/CYP2A7/CYP2A13/CYP2C8/DHRS9/ADH1C/UGT2B4/DHRS3/UGT1A1/CYP2A6/CYP3A5/ADH7/UGT1A5/UGT1A4/ADH6/UGT1A3/ADH1B
REACTOME_CHEMOKINE_RECEPTORS_BIND_CHEMOKINES	REACTOME_CHEMOKINE_RECEPTORS_BIND_CHEMOKINES	57	-0.447308	-1.67525	0.00809717	0.0472898	0.034931	6623	tags=39%, list=18%, signal=32%	CCR7/CXCL12/CCL20/CCR9/PF4/CCL1/CXCL3/CX3CL1/CXCL5/CXCR3/XCL2/CXCR5/XCL1/CCL22/CCL16/CXCL2/CCL17/CX3CR1/CCL19/CXCR2/CXCR1/CCL21
REACTOME_SIGNALING_BY_NUCLEAR_RECEPTORS	REACTOME_SIGNALING_BY_NUCLEAR_RECEPTORS	295	0.246648	1.3752	0.00813008	0.0473657	0.034987	8740	tags=37%, list=24%, signal=29%	SDR16C5/GNAT3/H3C8/AREG/H2BC17/GNG4/EREG/ANGPTL3/MYC/H4C3/H2BC10/KPNA2/RAD21/STAG1/PIK3CA/CDKN1B/MMP3/ERBB4/H2BC11/NRAS/H4C1/SMC3/AGO2/PCK1/H2AC14/SMC1A/H2BC13/KRAS/MED1/PDK1/H4C8/H3C12/POLR2B/DLAT/GTF2A1/AGO3/TBL1XR1/CITED1/H2BC14/H2AZ1/NRIP1/XPO1/CCNT1/SCD/ZNF217/FASN/NCOA2/CREB1/H2BC3/ARL4C/CYP26B1/GNG10/KDM1B/NCOA3/TNRC6B/H2BC15/H2AC4/STRN/H4-16/H4C12/CYP26C1/FABP5/H4C13/DLD/ZDHHC21/GPAM/CRAB…
REACTOME_CELL_CYCLE_CHECKPOINTS	REACTOME_CELL_CYCLE_CHECKPOINTS	291	0.569374	3.16968	0.00819672	0.0476372	0.0351876	7829	tags=55%, list=21%, signal=44%	CLSPN/CCNE2/BUB1/BUB1B/CDC7/KIF18A/H2BC17/CENPE/KNL1/CENPI/CCNA2/MAD2L1/BRIP1/ORC1/EXO1/ERCC6L/CENPF/SGO2/DNA2/SGO1/MCM8/CDCA8/SPC25/MCM4/CHEK1/KIF2C/NUF2/NDC80/BRCA1/GTSE1/SPDL1/CDC25A/MCM2/PLK1/RFC3/BARD1/H4C3/MCM6/H2BC10/TOPBP1/CENPA/BIRC5/CCNB2/CCNB1/BLM/ZWINT/ATRIP/CDK1/SKA1/CDC6/CDC45/CENPK/CENPN/CDKN1B/ANAPC1/DBF4/INCENP/CDK2/CENPQ/PSMA6/RFC4/H2BC11/H4C1/PSMC1/CENPO/MDC1/CDKN2A/CKAP5/CDC25…
REACTOME_SIGNALING_BY_WNT	REACTOME_SIGNALING_BY_WNT	328	0.235566	1.34014	0.00840336	0.048719	0.0359867	7744	tags=29%, list=21%, signal=23%	SOX2/SOST/H3C8/H2BC17/GNG4/RSPO4/RSPO3/MYC/H4C3/H2BC10/SFRP2/USP34/WNT3/LGR4/PDE6G/ZRANB1/PSMA6/H2BC11/H4C1/WNT7A/PSMC1/AGO2/ZNRF3/WNT8B/H2AC14/PYGO1/H2BC13/KRAS/H4C8/KREMEN2/H3C12/FZD5/VPS26A/AGO3/WLS/H2BC14/H2AZ1/FZD7/XPO1/LRP6/H2BC3/APC/LGR5/GNG10/PSMD3/TNRC6B/H2BC15/TMED5/YWHAZ/H2AC4/H4-16/H4C12/BCL9L/CSNK2A1/H4C13/SOX6/PSMD11/CUL3/RAC3/CDC73/PPP2R5E/ITPR3/TRRAP/PPP2R5D/DVL2/H2AC7/GSK3B/AGO1/…
KEGG_CHRONIC_MYELOID_LEUKEMIA	KEGG_CHRONIC_MYELOID_LEUKEMIA	73	0.348054	1.57588	0.00843882	0.0488055	0.0360506	8238	tags=37%, list=23%, signal=29%	E2F2/MYC/PIK3CA/CDK4/CDKN1B/NRAS/CDKN2A/E2F1/CDK6/CBL/KRAS/PTPN11/HDAC2/E2F3/IKBKG/GAB2/CRKL/CHUK/SOS2/MAP2K1/SOS1/PIK3CB/MAPK1/RB1/BRAF/TGFBR1/SHC4
REACTOME_TRANSCRIPTION_COUPLED_NUCLEOTIDE_EXCISION_REPAIR_TC_NER_	REACTOME_TRANSCRIPTION_COUPLED_NUCLEOTIDE_EXCISION_REPAIR_TC_NER_	78	0.362643	1.65837	0.00851064	0.0491014	0.0362691	10469	tags=53%, list=29%, signal=38%	RFC3/POLE2/RFC4/PCNA/RFC5/TCEA1/RFC1/POLR2B/GTF2H3/POLD3/RPA1/ERCC4/POLE3/LIG1/POLE/POLD1/RFC2/POLR2D/CUL4B/GTF2H1/COPS4/HMGN1/GTF2H4/ERCC8/RPA3/POLK/POLR2K/COPS3/RPA2/LIG3/CUL4A/MNAT1/EP300/COPS5/COPS8/ERCC3/AQR/POLR2C/ERCC6/DDB1/ZNF830
REACTOME_ECM_PROTEOGLYCANS	REACTOME_ECM_PROTEOGLYCANS	76	0.355573	1.61049	0.00858369	0.04914	0.0362976	4185	tags=22%, list=11%, signal=20%	COL9A1/COL9A3/COL4A4/COL6A6/COL4A3/NCAN/ITGB3/ITGAV/VCAN/NCAM1/ITGB1/LAMC1/MATN3/ITGB6/ITGA2/LAMA1/COL6A5
REACTOME_EPH_EPHRIN_SIGNALING	REACTOME_EPH_EPHRIN_SIGNALING	92	0.319033	1.50488	0.00858369	0.04914	0.0362976	7182	tags=27%, list=20%, signal=22%	GRIN2B/EPHA6/EFNA2/EPHB1/EPHA8/EPHB2/PAK3/EFNB3/EFNB2/MYH10/ROCK1/YES1/EPHA10/ACTR2/RASA1/ACTR3/ADAM10/KALRN/ROCK2/PAK2/EPHA4/ITSN1/EFNA5/PTK2/CLTC
REACTOME_DNA_REPAIR	REACTOME_DNA_REPAIR	330	0.467164	2.65651	0.00862069	0.04914	0.0362976	9376	tags=52%, list=26%, signal=39%	CLSPN/EYA4/RAD51AP1/H2BC17/BRCA2/CCNA2/NEIL3/POLQ/BRIP1/EXO1/PRKDC/FANCB/USP1/DNA2/CHEK1/DTL/BRCA1/FANCD2/XRCC2/TIMELESS/RFC3/BARD1/RAD51/H4C3/H2BC10/TOPBP1/MSH2/KPNA2/BLM/FANCI/ATRIP/RIF1/EME1/POLE2/CDK2/RFC4/H2BC11/H4C1/FANCE/FANCM/PCNA/MDC1/MSH6/TERF1/UBE2T/FANCA/RTEL1/REV3L/H2AC14/RMI2/RFC5/TCEA1/H2BC13/ACTL6A/DCLRE1B/H4C8/FEN1/UNG/RFC1/NSD2/POLR2B/RAD18/PMS2/SMARCA5/PALB2/XRCC4/FANCG/GTF2H3/…
WP_HEAD_AND_NECK_SQUAMOUS_CELL_CARCINOMA	WP_HEAD_AND_NECK_SQUAMOUS_CELL_CARCINOMA	74	0.348443	1.56749	0.00862069	0.04914	0.0362976	10191	tags=46%, list=28%, signal=33%	PIK3CA/ERBB2/CDK4/NRAS/CDKN2A/E2F1/CDK6/KRAS/RICTOR/AJUBA/REL/PRKAA2/NOTCH2/CUL3/GAB1/BIRC2/TERT/CTNNB1/MAML1/EIF4E/PIK3CB/FAT1/RB1/PRKAA1/EGFR/PDPK1/FGFR3/VEGFA/SMAD4/NOTCH1/FGFR2/NFE2L2/NFKB1/CSMD3
WP_NRF2_PATHWAY	WP_NRF2_PATHWAY	145	-0.352382	-1.54681	0.00862069	0.04914	0.0362976	6946	tags=25%, list=19%, signal=20%	CES4A/MGST2/SLC39A3/SLC6A1/NQO1/UGT1A7/CBR3/SLC6A19/SLC2A7/SLC5A8/AGER/SLC5A11/GGT2/SLC5A9/CES1/ABCC3/GPX3/GGT1/GSTM5/UGT1A1/GGTLC1/CYP2A6/CES3/SLC5A10/ALDH3A1/SOD3/ADH7/GGTLC2/CES5A/UGT1A4/SLC5A1/GPX2/SLC6A2/SERPINA1/UGT1A3/GSTA3
WP_ERBB_SIGNALING_PATHWAY	WP_ERBB_SIGNALING_PATHWAY	91	0.342716	1.61014	0.00865801	0.0491481	0.0363036	8616	tags=38%, list=24%, signal=29%	AREG/EREG/NRG3/MYC/PAK3/PIK3CA/ERBB2/CDKN1B/ERBB4/NRAS/CBL/KRAS/RPS6KB1/CRKL/PAK2/GAB1/GSK3B/ELK1/SOS2/NRG4/TGFA/MAP2K1/SOS1/PTK2/BCL2L11/PIK3CB/MAPK1/PLCG2/BRAF/NCK1/EGFR/SHC4/PAK6/BUB1B-PAK6/PDPK1
REACTOME_APOPTOTIC_CLEAVAGE_OF_CELL_ADHESION_PROTEINS	REACTOME_APOPTOTIC_CLEAVAGE_OF_CELL_ADHESION_PROTEINS	11	0.683352	1.93988	0.00872093	0.0491481	0.0363036	11302	tags=91%, list=31%, signal=63%	PKP1/DSG2/OCLN/DSP/CTNNB1/TJP2/CASP3/TJP1/DSG1/CDH1
REACTOME_DEPOLYMERISATION_OF_THE_NUCLEAR_LAMINA	REACTOME_DEPOLYMERISATION_OF_THE_NUCLEAR_LAMINA	15	0.589176	1.81609	0.00872093	0.0491481	0.0363036	1873	tags=27%, list=5%, signal=25%	LMNB1/TMPO/CCNB1/CDK1
REACTOME_YAP1_AND_WWTR1_TAZ_STIMULATED_GENE_EXPRESSION	REACTOME_YAP1_AND_WWTR1_TAZ_STIMULATED_GENE_EXPRESSION	15	0.565089	1.74184	0.00872093	0.0491481	0.0363036	10133	tags=60%, list=28%, signal=43%	NKX2-5/GATA4/TEAD1/YAP1/HIPK2/KAT2B/TEAD2/WWTR1/TEAD4
REACTOME_CROSSLINKING_OF_COLLAGEN_FIBRILS	REACTOME_CROSSLINKING_OF_COLLAGEN_FIBRILS	18	0.507511	1.67577	0.00877193	0.0491481	0.0363036	6991	tags=44%, list=19%, signal=36%	COL4A4/COL4A3/TLL1/PXDN/LOX/LOXL3/TLL2/COL4A6
REACTOME_RORA_ACTIVATES_GENE_EXPRESSION	REACTOME_RORA_ACTIVATES_GENE_EXPRESSION	18	0.507329	1.67517	0.00877193	0.0491481	0.0363036	9809	tags=56%, list=27%, signal=41%	TGS1/HELZ2/MED1/TBL1XR1/NCOA2/TBL1X/NCOA6/CHD9/EP300/PPARA
REACTOME_GOLGI_CISTERNAE_PERICENTRIOLAR_STACK_REORGANIZATION	REACTOME_GOLGI_CISTERNAE_PERICENTRIOLAR_STACK_REORGANIZATION	14	0.591875	1.80738	0.00882353	0.0491481	0.0363036	1873	tags=29%, list=5%, signal=27%	PLK1/CCNB2/CCNB1/CDK1
REACTOME_COLLAGEN_FORMATION	REACTOME_COLLAGEN_FORMATION	90	0.331516	1.5523	0.00884956	0.0491481	0.0363036	6991	tags=30%, list=19%, signal=24%	COL9A1/COL9A3/COL25A1/COL4A4/COL6A6/ADAMTS3/COL4A3/COL11A1/MMP3/TLL1/PXDN/COL10A1/P3H2/COL22A1/COL26A1/COL8A1/COL6A5/COL11A2/LOX/PCOLCE2/P4HA1/LOXL3/COL19A1/COL23A1/TLL2/COL24A1/COL4A6
REACTOME_FORMATION_OF_THE_BETA_CATENIN_TCF_TRANSACTIVATING_COMPLEX	REACTOME_FORMATION_OF_THE_BETA_CATENIN_TCF_TRANSACTIVATING_COMPLEX	90	0.351235	1.64463	0.00884956	0.0491481	0.0363036	10451	tags=53%, list=29%, signal=38%	H3C8/H2BC17/MYC/H4C3/H2BC10/H2BC11/H4C1/H2AC14/PYGO1/H2BC13/H4C8/H3C12/H2BC14/H2AZ1/H2BC3/H2BC15/H2AC4/H4-16/H4C12/BCL9L/H4C13/CDC73/TRRAP/H2AC7/TERT/H4C6/CTNNB1/H2BC12/H4C4/TLE4/H3C10/H3C13/H2BC7/TCF7L1/H2AZ2/H3C7/H2BC4/EP300/H3-3A/BCL9/H4C14/RUVBL1/ASH2L/RBBP5/LEO1/H2BC1/H3-3B/H3C1
REACTOME_TRANSCRIPTIONAL_REGULATION_BY_TP53	REACTOME_TRANSCRIPTIONAL_REGULATION_BY_TP53	358	0.37847	2.17726	0.00884956	0.0491481	0.0363036	8289	tags=38%, list=23%, signal=29%	CCNE2/POU4F1/E2F8/CCNA2/BRIP1/EXO1/TPX2/DNA2/AURKA/CHEK1/BRCA1/FANCD2/RFC3/BARD1/TOPBP1/BIRC5/MSH2/CCNB1/BLM/FANCI/ATRIP/CDK1/CCNK/ELOA2/CDKN1B/CDK2/PRELID3A/APAF1/TAF2/RFC4/PRMT5/AGO2/PCNA/MDC1/CDKN2A/E2F1/CDC25C/GLS/E2F7/RMI2/RFC5/TCEA1/RBL1/CHM/CCNE1/LRPPRC/TAF4B/GLS2/NUAK1/TNFRSF10D/TAF5/DYRK2/POLR2B/PMS2/CNOT1/HDAC2/RICTOR/TAF7L/AGO3/PLAGL1/TP53BP2/GTF2H3/PRKAA2/SUPT16H/CCNT1/AURKB/TFDP1/RBB…
REACTOME_TRANSCRIPTIONAL_REGULATION_OF_GRANULOPOIESIS	REACTOME_TRANSCRIPTIONAL_REGULATION_OF_GRANULOPOIESIS	88	0.341266	1.57964	0.00884956	0.0491481	0.0363036	9558	tags=49%, list=26%, signal=36%	H3C8/H2BC17/DEK/MYC/H4C3/H2BC10/CDK4/CDK2/H2BC11/H4C1/E2F1/H2AC14/H2BC13/H4C8/H3C12/H2BC14/H2AZ1/TFDP1/CREB1/H2BC3/H2BC15/H2AC4/H4-16/H4C12/H4C13/H2AC7/H4C6/H2BC12/KMT2A/H4C4/H3C10/H3C13/TFDP2/H2BC7/H2AZ2/H3C7/H2BC4/KLF5/EP300/H3-3A/IL6R/CBFB/H4C14
REACTOME_POU5F1_OCT4_SOX2_NANOG_ACTIVATE_GENES_RELATED_TO_PROLIFERATION	REACTOME_POU5F1_OCT4_SOX2_NANOG_ACTIVATE_GENES_RELATED_TO_PROLIFERATION	13	0.630413	1.87374	0.00892857	0.0492993	0.0364153	3097	tags=38%, list=8%, signal=35%	ZIC3/FOXD3/SOX2/SALL4/NR6A1
WP_HIPPOMERLIN_SIGNALING_DYSREGULATION	WP_HIPPOMERLIN_SIGNALING_DYSREGULATION	121	0.331024	1.65788	0.00892857	0.0492993	0.0364153	6858	tags=28%, list=19%, signal=23%	CDH19/CDH18/CDH9/FOXM1/LIN28B/CDH6/CDH10/MYC/ITGB8/CDH2/PAK3/ITGB3/CDH17/ITGAV/NRAS/TEAD1/ITGB1/CXCL10/KRAS/ITGB6/ITGA2/AJUBA/ITGA4/PPP1R12A/STK3/LATS1/PAK2/PPP1CC/PRKAR2B/PRKAR2A/CTNNB1/DCAF1/VGLL4/PTK2
REACTOME_SENESCENCE_ASSOCIATED_SECRETORY_PHENOTYPE_SASP_	REACTOME_SENESCENCE_ASSOCIATED_SECRETORY_PHENOTYPE_SASP_	110	0.335613	1.63399	0.00900901	0.0492993	0.0364153	8559	tags=41%, list=23%, signal=31%	H3C8/H2BC17/CCNA2/H4C3/H2BC10/CDK4/CDKN1B/ANAPC1/CDK2/H2BC11/H4C1/CDKN2C/CDKN2A/CDK6/H2AC14/H2BC13/H4C8/H3C12/UBE2C/H2BC14/H2AZ1/H2BC3/CDC27/UBE2S/H2BC15/CDC23/H2AC4/H4-16/H4C12/H4C13/RPS6KA3/H2AC7/H4C6/H2BC12/H4C4/ANAPC10/H3C10/H3C13/H2BC7/MAPK1/UBE2D1/H2AZ2/H3C7/H2BC4/UBE2E1
WP_HEMATOPOIETIC_STEM_CELL_GENE_REGULATION_BY_GABP_ALPHABETA_COMPLEX	WP_HEMATOPOIETIC_STEM_CELL_GENE_REGULATION_BY_GABP_ALPHABETA_COMPLEX	20	0.48919	1.66701	0.00903614	0.0492993	0.0364153	11870	tags=70%, list=32%, signal=47%	DNMT3B/DNMT1/GABPA/DNMT3A/ZFX/ATM/MCL1/EP300/SMAD4/TERF2/GABPB1/FOXO3/CREBBP/PTEN
PID_NFKAPPAB_CANONICAL_PATHWAY	PID_NFKAPPAB_CANONICAL_PATHWAY	22	0.475128	1.65816	0.00906344	0.0492993	0.0364153	10137	tags=59%, list=28%, signal=43%	MALT1/XPO1/RAN/IKBKG/BIRC2/CHUK/ERC1/TNF/ATM/UBE2D3/BCL10/NFKB1/TRAF6
REACTOME_INHIBITION_OF_THE_PROTEOLYTIC_ACTIVITY_OF_APC_C_REQUIRED_FOR_THE_ONSET_OF_ANAPHASE_BY_MITOTIC_SPINDLE_CHECKPOINT_COMPONENTS	REACTOME_INHIBITION_OF_THE_PROTEOLYTIC_ACTIVITY_OF_APC_C_REQUIRED_FOR_THE_ONSET_OF_ANAPHASE_BY_MITOTIC_SPINDLE_CHECKPOINT_COMPONENTS	21	0.4661	1.61115	0.00906344	0.0492993	0.0364153	8559	tags=57%, list=23%, signal=44%	BUB1B/MAD2L1/ANAPC1/CDC20/UBE2C/CDC27/UBE2S/CDC23/ANAPC10/BUB3/UBE2D1/UBE2E1
WP_GDNFRET_SIGNALLING_AXIS	WP_GDNFRET_SIGNALLING_AXIS	23	0.477767	1.67537	0.00906344	0.0492993	0.0364153	7087	tags=52%, list=19%, signal=42%	SOX11/LHX1/GREM1/FOXC2/AGTR2/GLI3/GFRA1/PAX2/SLIT2/CTNNB1/EYA1/FAT4
WP_HIPPOYAP_SIGNALING_PATHWAY	WP_HIPPOYAP_SIGNALING_PATHWAY	23	0.473456	1.66025	0.00906344	0.0492993	0.0364153	9257	tags=52%, list=25%, signal=39%	TNIK/TEAD1/CXCL10/YWHAQ/NDRG1/STK38L/STK3/LATS1/MAP4K3/LATS2/TEAD2/MAP4K4
WP_NRF2ARE_REGULATION	WP_NRF2ARE_REGULATION	23	0.475562	1.66764	0.00906344	0.0492993	0.0364153	6591	tags=39%, list=18%, signal=32%	EPHB2/PIK3CA/YES1/SLC7A11/AIMP2/GSTA2/CUL3/GSK3B/PGAM5
REACTOME_PHOSPHOLIPASE_C_MEDIATED_CASCADE_FGFR4	REACTOME_PHOSPHOLIPASE_C_MEDIATED_CASCADE_FGFR4	15	-0.630063	-1.75059	0.00911854	0.0493931	0.0364846	4440	tags=40%, list=12%, signal=35%	FGF19/FGF4/FGF20/FGF6/FGF17/FGF8
REACTOME_THYROXINE_BIOSYNTHESIS	REACTOME_THYROXINE_BIOSYNTHESIS	10	-0.70458	-1.7412	0.00916031	0.0493931	0.0364846	2098	tags=40%, list=6%, signal=38%	DUOX2/DIO2/DUOX1/DIO3
WP_STEROID_BIOSYNTHESIS	WP_STEROID_BIOSYNTHESIS	10	-0.70523	-1.7428	0.00916031	0.0493931	0.0364846	1764	tags=40%, list=5%, signal=38%	HSD17B2/HSD3B1/HSD3B2/HSD17B3
REACTOME_PLATELET_ACTIVATION_SIGNALING_AND_AGGREGATION	REACTOME_PLATELET_ACTIVATION_SIGNALING_AND_AGGREGATION	259	-0.299789	-1.41738	0.0091638	0.0493931	0.0364846	5270	tags=17%, list=14%, signal=15%	DGKA/PIK3R1/CD63/CFD/ABHD6/F13A1/PF4/MGLL/STXBP2/TEX264/FGA/VWF/GNA14/CYB5R1/SELP/PIK3R6/ITIH4/ALB/MMRN1/LY6G6F/PIK3R2/GAS6/GNB5/ITIH3/GNG8/RASGRP2/GNA15/ISLR/SERPINF2/CTSW/APOH/TIMP1/CLU/ADRA2A/IGF1/ECM1/SERPINA4/CLEC3B/SERPINA1/GP9/PLG/ORM2/SERPINA3/ORM1
REACTOME_BMAL1_CLOCK_NPAS2_ACTIVATES_CIRCADIAN_GENE_EXPRESSION	REACTOME_BMAL1_CLOCK_NPAS2_ACTIVATES_CIRCADIAN_GENE_EXPRESSION	27	0.468303	1.685	0.00961538	0.0517099	0.0381959	8334	tags=48%, list=23%, signal=37%	AVP/TGS1/ARNTL2/HELZ2/MED1/TBL1XR1/NCOA2/NAMPT/NOCT/TBL1X/CLOCK/NCOA6/CHD9
KEGG_AUTOIMMUNE_THYROID_DISEASE	KEGG_AUTOIMMUNE_THYROID_DISEASE	50	-0.449874	-1.63791	0.00981767	0.0525599	0.0388238	10028	tags=56%, list=27%, signal=41%	IFNA4/IFNA10/IFNA8/IFNA7/IFNA17/HLA-F/IFNA14/HLA-C/CD28/HLA-DMB/IFNA16/HLA-DRA/HLA-DQA2/HLA-E/HLA-G/CTLA4/HLA-B/HLA-DPA1/HLA-DRB5/HLA-DOB/HLA-DPB1/HLA-DRB1/HLA-A/HLA-DQB1/HLA-DMA/CD40LG/IL4/IL2
KEGG_TYPE_I_DIABETES_MELLITUS	KEGG_TYPE_I_DIABETES_MELLITUS	41	-0.47474	-1.65984	0.00981767	0.0525599	0.0388238	9065	tags=54%, list=25%, signal=40%	HLA-F/HLA-C/CD28/ICA1/HLA-DMB/PTPRN2/HLA-DRA/HLA-DQA2/HLA-E/HLA-G/LTA/HLA-B/HLA-DPA1/HLA-DRB5/HLA-DOB/HLA-DPB1/HLA-DRB1/HLA-A/HLA-DQB1/HLA-DMA/GAD1/IL2
REACTOME_INTERACTION_BETWEEN_L1_AND_ANKYRINS	REACTOME_INTERACTION_BETWEEN_L1_AND_ANKYRINS	31	0.457235	1.71185	0.0100334	0.0534742	0.0394991	4120	tags=32%, list=11%, signal=29%	KCNQ2/SCN2A/KCNQ3/SCN9A/SCN2B/L1CAM/SCN8A/SPTB/NRCAM/SCN4A
WP_TUMOR_SUPPRESSOR_ACTIVITY_OF_SMARCB1	WP_TUMOR_SUPPRESSOR_ACTIVITY_OF_SMARCB1	31	0.472981	1.77079	0.0100334	0.0534742	0.0394991	10284	tags=61%, list=28%, signal=44%	DPF1/CDK4/CDKN2A/EZH2/CDK6/SUZ12/ACTL6A/GLI3/SMARCC1/RBBP4/DPF3/RB1/ARID1A/ARID1B/H3-3A/SMARCD2/SMARCC2/SMARCD1/H3-3B
REACTOME_REGULATION_OF_MECP2_EXPRESSION_AND_ACTIVITY	REACTOME_REGULATION_OF_MECP2_EXPRESSION_AND_ACTIVITY	32	0.468071	1.76118	0.0101351	0.053775	0.0397213	10273	tags=62%, list=28%, signal=45%	FOXG1/AGO2/LBR/HDAC2/AGO3/TBL1XR1/AURKB/CREB1/TNRC6B/CAMK4/AGO1/TBL1X/HIPK2/HDAC3/CAMK2G/CAMK2D/NCOR1/SIN3A/AGO4/HTT
REACTOME_TERMINATION_OF_TRANSLESION_DNA_SYNTHESIS	REACTOME_TERMINATION_OF_TRANSLESION_DNA_SYNTHESIS	32	0.4665	1.75527	0.0101351	0.053775	0.0397213	8854	tags=56%, list=24%, signal=43%	RFC3/POLE2/RFC4/PCNA/RFC5/RFC1/PCLAF/POLH/POLD3/RPA1/POLE3/POLE/POLD1/RFC2/RPA3/POLK/RPA2/USP10
KEGG_VASCULAR_SMOOTH_MUSCLE_CONTRACTION	KEGG_VASCULAR_SMOOTH_MUSCLE_CONTRACTION	114	-0.360377	-1.52705	0.0101911	0.0539515	0.0398517	6189	tags=21%, list=17%, signal=18%	PRKACG/ACTA2/MYL9/PLA2G2A/PPP1R14A/MAP2K2/ACTG2/PLA2G1B/PLA2G5/AVPR1B/CALML6/RAMP2/PLA2G4E/PLA2G2F/PLA2G6/MYH11/RAMP1/MYLK3/ADCY4/RAMP3/PLA2G10/PLA2G2C/CALML3/CACNA1S
REACTOME_EUKARYOTIC_TRANSLATION_INITIATION	REACTOME_EUKARYOTIC_TRANSLATION_INITIATION	120	-0.35477	-1.50403	0.0103226	0.0545225	0.0402735	14120	tags=55%, list=39%, signal=34%	EIF3G/RPL23A/RPL39/RPL27/RPL4/EIF2B4/RPS10/RPS17/RPS20/EIF4EBP1/RPS16/RPL11/RPS8/RPL10/RPS5/RPL15/RPS6/RPL23/RPS27L/RPL37A/UBA52/RPL14/RPL24/RPLP0/RPS3/RPL38/RPS4X/RPL36AL/RPL18A/RPL31/RPL8/RPL13A/RPL3L/RPL9/RPS18/RPL32/RPSA/RPS21/RPL19/RPS4Y1/RPL37/RPS19/RPS4Y2/RPS11/RPL7A/RPS14/RPS26/RPL29/RPL3/FAU/RPL27A/RPL36A/RPL35/RPS9/RPL34/RPS2/RPLP2/RPL12/RPL36/RPLP1/RPS15/RPL18/RPL28/RPS28/RPL13/RPL10L
REACTOME_VOLTAGE_GATED_POTASSIUM_CHANNELS	REACTOME_VOLTAGE_GATED_POTASSIUM_CHANNELS	42	0.414188	1.68066	0.0103448	0.0545225	0.0402735	2459	tags=26%, list=7%, signal=24%	KCNQ2/KCNB2/KCNV1/KCNH7/KCNQ5/KCNH5/KCNS1/KCNQ3/KCNG3/KCNH8/KCNC1
WP_TRANSLATION_FACTORS	WP_TRANSLATION_FACTORS	51	0.392243	1.66936	0.010453	0.0549449	0.0405855	7233	tags=37%, list=20%, signal=30%	EEF1A2/GSPT2/EIF2AK2/EIF2S1/PAIP1/EIF3CL/EIF3A/EIF5/EIF4H/EIF3C/ETF1/EIF4A1/EIF4G1/EIF1AX/EIF2S2/EIF2AK3/EIF4EBP2/EIF3J/EIF4E
REACTOME_ESTROGEN_DEPENDENT_GENE_EXPRESSION	REACTOME_ESTROGEN_DEPENDENT_GENE_EXPRESSION	148	0.311025	1.61126	0.0104712	0.0549449	0.0405855	8552	tags=41%, list=23%, signal=32%	H3C8/H2BC17/MYC/H4C3/H2BC10/KPNA2/RAD21/STAG1/ERBB4/H2BC11/H4C1/SMC3/AGO2/H2AC14/SMC1A/H2BC13/MED1/H4C8/H3C12/POLR2B/GTF2A1/AGO3/CITED1/H2BC14/H2AZ1/NRIP1/CCNT1/ZNF217/NCOA2/H2BC3/NCOA3/TNRC6B/H2BC15/H2AC4/H4-16/H4C12/H4C13/GPAM/H2AC7/AGO1/STAG2/H4C6/HSP90AB1/TGFA/HSP90AA1/H2BC12/POU2F1/POLR2D/PTGES3/H4C4/KDM1A/H3C10/H3C13/H2BC7/CHD1/TBP/POLR2K/H2AZ2/H3C7/KAT2B/H2BC4
REACTOME_KERATAN_SULFATE_DEGRADATION	REACTOME_KERATAN_SULFATE_DEGRADATION	13	-0.658446	-1.76284	0.0105105	0.0549913	0.0406198	6801	tags=46%, list=19%, signal=38%	OMD/HEXA/PRELP/GLB1L/FMOD/OGN
REACTOME_PLASMA_LIPOPROTEIN_ASSEMBLY_REMODELING_AND_CLEARANCE	REACTOME_PLASMA_LIPOPROTEIN_ASSEMBLY_REMODELING_AND_CLEARANCE	71	-0.404327	-1.58472	0.0105263	0.0549913	0.0406198	6851	tags=31%, list=19%, signal=25%	APOC1/ABCG1/ANGPTL8/PRKACG/APOC4/NR1H2/CREB3L3/NPC2/LPL/ALB/CETP/APOBR/LCAT/APOF/APOC2/CES3/LMF1/CUBN/SOAT2/LPA/GPIHBP1/APOA2
REACTOME_FACTORS_INVOLVED_IN_MEGAKARYOCYTE_DEVELOPMENT_AND_PLATELET_PRODUCTION	REACTOME_FACTORS_INVOLVED_IN_MEGAKARYOCYTE_DEVELOPMENT_AND_PLATELET_PRODUCTION	168	0.301159	1.57982	0.010582	0.0550172	0.0406389	5422	tags=27%, list=15%, signal=23%	TUBB4A/KIF15/H3C8/KIF18A/CENPE/TUBB2B/KIF11/KIF23/RACGAP1/KIF20B/KIF4A/ZFPM2/KIF2C/KIF18B/IFNB1/GATA4/TUBA1B/TUBB3/KIF1A/DOCK3/KIF5A/KIFC1/KIF20A/KIF3C/CDK2/DOCK7/KIF4B/TUBA1C/CBX5/KIF2A/H3C12/KIF26A/HDAC2/KLC3/KIF1B/JMJD1C/MFN1/CARMIL1/IFNA1/RCOR1/CABLES2/KIF22/WEE1/KIF21A/RAD51C
WP_SUDDEN_INFANT_DEATH_SYNDROME_SIDS_SUSCEPTIBILITY_PATHWAYS	WP_SUDDEN_INFANT_DEATH_SYNDROME_SIDS_SUSCEPTIBILITY_PATHWAYS	160	0.307188	1.6037	0.010582	0.0550172	0.0406389	6541	tags=28%, list=18%, signal=23%	DLX2/SOX2/GCK/POU3F2/SST/FOXM1/CHRNA7/DDC/AVP/TLX3/PPARGC1A/LMX1B/PHOX2A/MAP2/SNAP25/CDCA7L/CHRNB2/CAV3/SSTR1/SP3/SLC1A3/TAC1/CHRFAM7A/THRB/HTR3A/HSPD1/ACADM/CREB1/GABRA1/YWHAQ/REST/YWHAZ/NR3C1/GJA1/CHRNB4/NFYA/YWHAB/PBX1/YWHAG/TH/PRKAR2B/MAZ/PRKAR2A/CTNNB1/NOS1AP
REACTOME_DISEASES_OF_METABOLISM	REACTOME_DISEASES_OF_METABOLISM	245	-0.302297	-1.41054	0.0106007	0.0550172	0.0406389	5057	tags=17%, list=14%, signal=15%	CYP21A2/ADAMTS10/MUC1/TBXAS1/B4GALT7/BGN/MUC4/ADAMTS13/ADAMTSL3/SFTPA2/THSD1/CYP27A1/B4GALT1/FMOD/SPON2/SRD5A3/MUC17/GGT1/ADAMTSL1/G6PC/MUC7/CHST6/UGT1A1/MUC21/DPM3/CYP4F22/MUC13/CYP11B1/CUBN/MUC12/ADAMTS6/CFP/OGN/IDUA/UGT1A4/ADAMTSL2/ADAMTS8/MUC5AC/MUC5B/MUCL1/MUC6
WP_CODEINE_AND_MORPHINE_METABOLISM	WP_CODEINE_AND_MORPHINE_METABOLISM	15	-0.62382	-1.73324	0.0106383	0.0550559	0.0406675	4621	tags=47%, list=13%, signal=41%	CYP2C8/UGT2B4/ABCB1/ABCC3/CYP2D6/UGT1A1/UGT1A3
BIOCARTA_TCRA_PATHWAY	BIOCARTA_TCRA_PATHWAY	12	-0.677891	-1.76302	0.0106545	0.0550559	0.0406675	9132	tags=83%, list=25%, signal=63%	CD3G/LCK/HLA-DRA/CD247/CD4/HLA-DRB5/HLA-DRB1/CD3E/ZAP70/CD3D
REACTOME_M_PHASE	REACTOME_M_PHASE	414	0.462559	2.69442	0.010989	0.0566613	0.0418533	8060	tags=47%, list=22%, signal=37%	TUBB4A/BUB1/BUB1B/H3C8/SMC4/KIF18A/H2BC17/CENPE/KNL1/CENPI/TUBB2B/FBXO5/MAD2L1/ERCC6L/CENPF/KIF23/NCAPG/NCAPG2/SGO2/NCAPH/SGO1/CDCA8/SPC25/ESPL1/SMC2/KIF2C/NUF2/NDC80/CDCA5/LMNB1/SPDL1/HAUS6/PLK1/MASTL/NEK2/H4C3/H2BC10/NUP155/NDC1/CENPA/BIRC5/TUBA1B/CCNB2/TMPO/NCAPD2/CCNB1/TUBB3/ZWINT/NUP153/RAD21/CDK1/STAG1/SKA1/KIF20A/CENPK/CENPN/VRK1/ANAPC1/NUP205/NCAPD3/PLK4/INCENP/CENPQ/PSMA6/H2BC11/H4C1/PSM…
REACTOME_CARBOXYTERMINAL_POST_TRANSLATIONAL_MODIFICATIONS_OF_TUBULIN	REACTOME_CARBOXYTERMINAL_POST_TRANSLATIONAL_MODIFICATIONS_OF_TUBULIN	43	-0.460546	-1.63847	0.011065	0.0569297	0.0420516	5995	tags=33%, list=16%, signal=27%	TUBAL3/TUBB4B/TPGS1/TTLL3/TTLL2/TTLL13P/TTLL9/TTLL6/AGBL2/TUBA3C/TTLL10/TUBA3E/TUBA4B/TUBA3D
REACTOME_TRANSCRIPTIONAL_ACTIVATION_OF_MITOCHONDRIAL_BIOGENESIS	REACTOME_TRANSCRIPTIONAL_ACTIVATION_OF_MITOCHONDRIAL_BIOGENESIS	55	0.397715	1.69932	0.0112782	0.0576793	0.0426053	9809	tags=51%, list=27%, signal=37%	PPARGC1A/TGS1/HELZ2/MED1/TFAM/GLUD2/TBL1XR1/NCOA2/CREB1/USP46/GABPA/CAMK4/TFB2M/TWNK/ATP5F1B/TBL1X/HCFC1/CYCS/NCOA6/CHD9/MTERF1/HDAC3/SIRT5/PPARGC1B/PPRC1/NCOR1/POLG2/PPARA
KEGG_ETHER_LIPID_METABOLISM	KEGG_ETHER_LIPID_METABOLISM	33	-0.499823	-1.67606	0.0112835	0.0576793	0.0426053	3327	tags=30%, list=9%, signal=28%	ENPP2/PLA2G2A/PLA2G1B/PLA2G5/PLA2G4E/PLA2G2F/PLA2G6/PLPP2/PLA2G10/PLA2G2C
REACTOME_GENERATION_OF_SECOND_MESSENGER_MOLECULES	REACTOME_GENERATION_OF_SECOND_MESSENGER_MOLECULES	37	-0.497109	-1.69798	0.0112835	0.0576793	0.0426053	6803	tags=46%, list=19%, signal=37%	GRAP2/HLA-DRA/TRBV7-9/HLA-DQA2/CD247/CD4/WAS/HLA-DPA1/HLA-DRB5/HLA-DPB1/HLA-DRB1/HLA-DQB1/CD3E/ZAP70/TRBV12-3/CD3D/HLA-DQB2
REACTOME_RECOGNITION_AND_ASSOCIATION_OF_DNA_GLYCOSYLASE_WITH_SITE_CONTAINING_AN_AFFECTED_PURINE	REACTOME_RECOGNITION_AND_ASSOCIATION_OF_DNA_GLYCOSYLASE_WITH_SITE_CONTAINING_AN_AFFECTED_PURINE	56	0.391198	1.68007	0.0113208	0.0577456	0.0426542	7689	tags=43%, list=21%, signal=34%	H2BC17/NEIL3/H4C3/H2BC10/H2BC11/H4C1/TERF1/H2AC14/H2BC13/H4C8/H2BC14/H2AZ1/H2BC3/H2BC15/H2AC4/H4-16/H4C12/H4C13/H2AC7/H4C6/POT1/H2BC12/H4C4/H2BC7
REACTOME_BASE_EXCISION_REPAIR_AP_SITE_FORMATION	REACTOME_BASE_EXCISION_REPAIR_AP_SITE_FORMATION	63	0.360795	1.58833	0.0113636	0.0578402	0.0427241	6821	tags=38%, list=19%, signal=31%	H2BC17/NEIL3/H4C3/H2BC10/H2BC11/H4C1/TERF1/H2AC14/H2BC13/H4C8/UNG/H2BC14/H2AZ1/H2BC3/H2BC15/H2AC4/H4-16/H4C12/H4C13/H2AC7/H4C6/POT1/TDG/H2BC12
REACTOME_NEURONAL_SYSTEM	REACTOME_NEURONAL_SYSTEM	409	0.294008	1.69401	0.0114943	0.0583552	0.0431045	4935	tags=24%, list=13%, signal=21%	SLITRK2/KCNQ2/GABRG2/GRIN2B/GABRB2/TUBB4A/KCNB2/GAD2/SLC6A11/GABRQ/GNAT3/KCNK9/KCNV1/KCNH7/CHRNA7/ADCY8/GRIK5/GNG4/KCNK2/KCNQ5/TUBB2B/LRRTM4/KCNH5/KCNS1/GABRA2/PPFIA2/IL1RAPL2/SLC38A1/KCNQ3/NEFL/LRRTM3/LRRTM2/NLGN1/KCNJ3/KCNJ16/LRRC7/GABRA5/GLRA3/HOMER1/CHRNA9/CHRNB3/CHRNA5/TUBA1B/KPNA2/SNAP25/KCNG3/TUBB3/NBEA/IL1RAP/KCNH8/CHRNB2/AKAP5/GRIA3/KCNJ4/ERBB4/HSPA8/DLGAP3/SYT9/NRAS/GABRA3/RPS6KA6/KCNC1…
REACTOME_PROCESSING_AND_ACTIVATION_OF_SUMO	REACTOME_PROCESSING_AND_ACTIVATION_OF_SUMO	10	0.742089	2.02676	0.0115274	0.0583552	0.0431045	9246	tags=90%, list=25%, signal=67%	SENP2/UBA2/SENP1/SAE1/SUMO2/SENP5/SUMO1/RWDD3/SUMO3
REACTOME_SIGNALING_BY_ERBB4	REACTOME_SIGNALING_BY_ERBB4	58	0.376629	1.62042	0.0115385	0.0583552	0.0431045	4385	tags=28%, list=12%, signal=24%	GABRG2/GABRB2/GABRQ/EREG/NRG3/ADAM17/PIK3CA/ERBB4/NRAS/STMN1/GABRG3/KRAS/YAP1/ITCH/GABRA1/TAB2
BIOCARTA_SRCRPTP_PATHWAY	BIOCARTA_SRCRPTP_PATHWAY	11	0.678968	1.92743	0.0116279	0.0584345	0.0431631	3716	tags=45%, list=10%, signal=41%	CDC25A/CCNB1/CDK1/CDC25C/CDC25B
REACTOME_ERBB2_REGULATES_CELL_MOTILITY	REACTOME_ERBB2_REGULATES_CELL_MOTILITY	15	0.545278	1.68077	0.0116279	0.0584345	0.0431631	2253	tags=27%, list=6%, signal=25%	EREG/NRG3/ERBB2/ERBB4
WP_HUMAN_THYROID_STIMULATING_HORMONE_TSH_SIGNALING_PATHWAY	WP_HUMAN_THYROID_STIMULATING_HORMONE_TSH_SIGNALING_PATHWAY	66	0.365257	1.62915	0.0116279	0.0584345	0.0431631	9772	tags=44%, list=27%, signal=32%	TSHR/MYC/PIK3CA/CDK4/CDKN1B/CDK2/TTF2/E2F1/STAT1/CCNE1/GNA13/CREB1/RPS6KB1/GNAI3/MAPK14/ADCY3/MAP2K1/TTF1/MAPK1/RB1/BRAF/GNAI1/ADCY2/PDPK1/RBL2/JAK1/RAP1B/PDE4D/APEX1
WP_GANGLIO_SPHINGOLIPID_METABOLISM	WP_GANGLIO_SPHINGOLIPID_METABOLISM	13	0.609936	1.81288	0.0119048	0.0596794	0.0440826	4118	tags=38%, list=11%, signal=34%	ST8SIA3/B3GALT1/B4GALNT1/ST8SIA5/FUT1
REACTOME_GAB1_SIGNALOSOME	REACTOME_GAB1_SIGNALOSOME	17	0.531856	1.70488	0.011976	0.0596794	0.0440826	6782	tags=41%, list=19%, signal=34%	AREG/EREG/PIK3CA/PTPN11/EPGN/GAB1/TGFA
REACTOME_REGULATION_OF_RUNX1_EXPRESSION_AND_ACTIVITY	REACTOME_REGULATION_OF_RUNX1_EXPRESSION_AND_ACTIVITY	17	0.532742	1.70772	0.011976	0.0596794	0.0440826	6254	tags=35%, list=17%, signal=29%	AGO2/CDK6/PTPN11/AGO3/TNRC6B/AGO1
REACTOME_ZINC_TRANSPORTERS	REACTOME_ZINC_TRANSPORTERS	17	0.531565	1.70395	0.011976	0.0596794	0.0440826	5206	tags=41%, list=14%, signal=35%	SLC39A5/SLC30A3/SLC30A6/SLC39A10/SLC30A8/SLC39A8/SLC39A14
REACTOME_CHOLESTEROL_BIOSYNTHESIS	REACTOME_CHOLESTEROL_BIOSYNTHESIS	25	0.451918	1.60723	0.0121951	0.0606439	0.0447951	8839	tags=48%, list=24%, signal=36%	HMGCS1/ACAT2/LBR/CYP51A1/IDI1/DHCR24/SQLE/SC5D/FDPS/LSS/HMGCR/DHCR7
REACTOME_NEUROTRANSMITTER_RECEPTORS_AND_POSTSYNAPTIC_SIGNAL_TRANSMISSION	REACTOME_NEUROTRANSMITTER_RECEPTORS_AND_POSTSYNAPTIC_SIGNAL_TRANSMISSION	205	0.28594	1.5473	0.0124224	0.061645	0.0455345	5617	tags=26%, list=15%, signal=22%	GABRG2/GRIN2B/GABRB2/TUBB4A/GABRQ/GNAT3/CHRNA7/ADCY8/GRIK5/GNG4/TUBB2B/GABRA2/NEFL/KCNJ3/KCNJ16/LRRC7/GABRA5/GLRA3/CHRNA9/CHRNB3/CHRNA5/TUBA1B/KPNA2/TUBB3/NBEA/CHRNB2/AKAP5/GRIA3/KCNJ4/ERBB4/NRAS/GABRA3/RPS6KA6/KCNJ12/CACNG4/TUBA1C/GABRG3/KRAS/GRIN2C/HTR3A/PRKAA2/CREB1/GABRA1/GNG10/MAPT/GABRR2/ADCY9/GRIP2/CHRNB4/CAMK4/GABRB3/CASK/RPS6KA3
KEGG_GRAFT_VERSUS_HOST_DISEASE	KEGG_GRAFT_VERSUS_HOST_DISEASE	37	-0.491146	-1.67761	0.0126939	0.0628614	0.0464331	10566	tags=54%, list=29%, signal=38%	KLRC1/KIR2DL3/HLA-F/HLA-C/CD28/HLA-DMB/HLA-DRA/HLA-DQA2/HLA-E/HLA-G/HLA-B/HLA-DPA1/HLA-DRB5/HLA-DOB/HLA-DPB1/HLA-DRB1/HLA-A/HLA-DQB1/HLA-DMA/IL2
REACTOME_RUNX1_REGULATES_GENES_INVOLVED_IN_MEGAKARYOCYTE_DIFFERENTIATION_AND_PLATELET_FUNCTION	REACTOME_RUNX1_REGULATES_GENES_INVOLVED_IN_MEGAKARYOCYTE_DIFFERENTIATION_AND_PLATELET_FUNCTION	96	0.320508	1.52593	0.0128755	0.0634962	0.0469019	10451	tags=50%, list=29%, signal=36%	H3C8/H2BC17/H4C3/H2BC10/H2BC11/H4C1/H2AC14/H2BC13/H4C8/H3C12/PRMT6/AGO3/H2BC14/H2AZ1/H2BC3/TNRC6B/H2BC15/H2AC4/H4-16/H4C12/H4C13/H2AC7/AGO1/H4C6/H2BC12/KMT2A/H4C4/H3C10/H3C13/H2BC7/WDR5/H2AZ2/KMT2C/H3C7/PRKCQ/KAT2B/H2BC4/EP300/H3-3A/CBFB/H4C14/ASH2L/RBBP5/SIN3A/AGO4/H2BC1/H3-3B/H3C1
WP_SMALL_CELL_LUNG_CANCER	WP_SMALL_CELL_LUNG_CANCER	96	0.326808	1.55592	0.0128755	0.0634962	0.0469019	8153	tags=35%, list=22%, signal=28%	CCNE2/COL4A4/E2F2/MYC/COL4A3/CKS1B/PIK3CA/CDK4/CDKN1B/ITGAV/CDK2/APAF1/E2F1/CDK6/ITGB1/CCNE1/LAMC1/ITGA2/LAMA1/E2F3/CKS2/IKBKG/BAK1/BIRC2/CHUK/PTK2/COL4A6/PIK3CB/FN1/RB1/CYCS/BIRC3/RARB/POLK
PID_LIS1_PATHWAY	PID_LIS1_PATHWAY	28	0.44485	1.62827	0.0129032	0.063501	0.0469055	7248	tags=32%, list=20%, signal=26%	DAB1/CDK5R2/LRP8/CSNK2A1/DCX/PPP2R5D/KATNA1/CDK5R1/IQGAP1
REACTOME_INITIAL_TRIGGERING_OF_COMPLEMENT	REACTOME_INITIAL_TRIGGERING_OF_COMPLEMENT	79	-0.39168	-1.55315	0.012987	0.0636498	0.0470154	5827	tags=29%, list=16%, signal=25%	IGKV1D-33/IGLV3-27/IGLV7-43/CFD/IGLV1-47/IGHG2/GZMM/CRP/IGHV4-34/IGKV1D-39/FCN3/IGLV1-51/IGLV2-23/IGHV1-2/IGKV2-28/IGLC3/COLEC11/IGKV1D-12/IGKV1-17/IGLV2-11/MASP1/C3/CFP
REACTOME_SIGNALING_BY_RHO_GTPASES	REACTOME_SIGNALING_BY_RHO_GTPASES	451	0.349724	2.02531	0.012987	0.0636498	0.0470154	6880	tags=33%, list=19%, signal=28%	TUBB4A/ARHGAP29/DIAPH3/BUB1/BUB1B/H3C8/KIF18A/DEPDC1B/ECT2/H2BC17/CENPE/KNL1/CENPI/KIF14/TUBB2B/MAD2L1/ERCC6L/CENPF/SGO2/RACGAP1/ARHGAP11A/SGO1/WASF1/CDCA8/SPC25/KIF2C/NUF2/PRC1/NDC80/ARHGAP28/SPDL1/PLK1/H4C3/H2BC10/SYDE2/CENPA/BIRC5/TUBA1B/TUBB3/ZWINT/SKA1/PAK3/KIF5A/CENPK/CENPN/CDKN1B/ARHGAP36/INCENP/CENPQ/H2BC11/H4C1/CENPO/CKAP5/CDC25C/H2AC14/ITGB1/ZW10/NUP160/IQGAP3/CENPU/CENPL/ARHGAP42/ARHGA…
REACTOME_ACYL_CHAIN_REMODELLING_OF_PC	REACTOME_ACYL_CHAIN_REMODELLING_OF_PC	27	-0.516051	-1.66566	0.0130435	0.063795	0.0471226	5254	tags=37%, list=14%, signal=32%	PLA2G2A/PLA2G4C/PLA2G1B/TMEM86B/PLA2G5/PLB1/PLA2G4E/PLA2G2F/PLA2G6/PLA2G10
REACTOME_RNA_POLYMERASE_II_TRANSCRIBES_SNRNA_GENES	REACTOME_RNA_POLYMERASE_II_TRANSCRIBES_SNRNA_GENES	80	0.337114	1.54744	0.0131004	0.0638807	0.047186	11383	tags=52%, list=31%, signal=36%	ICE1/CCNK/INTS2/RNU11/TAF5/POLR2B/GTF2A1/INTS13/CCNT1/RPRD1B/GTF2E1/NCBP1/ZC3H8/INTS6/RPRD1A/RPAP2/POU2F1/POLR2D/INTS8/TBP/INTS7/NCBP2/POLR2K/TAF11/PHAX/ICE2/TAF8/RNU4ATAC/TAF13/INTS14/POLR2C/INTS12/RPRD2/NABP1/TAF6/PCF11/INTS4/GTF2B/POLR2A/ZNF143/SNAPC3/RNU5A-1
BIOCARTA_FAS_PATHWAY	BIOCARTA_FAS_PATHWAY	30	0.448599	1.66161	0.0131148	0.0638807	0.047186	8935	tags=40%, list=24%, signal=30%	PRKDC/LMNB1/PTPN13/LMNB2/PARP1/PAK2/FAS/MAP3K7/RB1/DFFA/CASP3/MAP3K1
KEGG_ERBB_SIGNALING_PATHWAY	KEGG_ERBB_SIGNALING_PATHWAY	87	0.334519	1.55234	0.0131579	0.0639597	0.0472444	8287	tags=37%, list=23%, signal=29%	AREG/EREG/NRG3/MYC/PAK3/PIK3CA/ERBB2/CDKN1B/ERBB4/NRAS/CBL/KRAS/RPS6KB1/CRKL/PAK2/GAB1/GSK3B/ELK1/SOS2/NRG4/TGFA/MAP2K1/SOS1/PTK2/PIK3CB/MAPK1/PLCG2/BRAF/NCK1/EGFR/SHC4/PAK6
WP_FRAGILE_X_SYNDROME	WP_FRAGILE_X_SYNDROME	120	0.311179	1.56404	0.0132159	0.0641104	0.0473556	8205	tags=33%, list=22%, signal=26%	GABRG2/GRIN2B/GABRB2/CNR1/HOMER1/SLC16A1/AKAP5/DLGAP3/AGO2/KCNC1/CDKN2A/KRAS/PDK1/KCND2/FMR1/PTPN11/CREB1/GABRA1/GRIP2/CAMK4/NF1/EIF4A1/RPS6KB1/DICER1/EIF4G1/GAB1/EPHA4/EIF4EBP2/MAP2K1/SOS1/DAG1/CYFIP2/CLTC/EIF4E/PIK3CB/CAMK1/MAPK1/TTI1/BRAF/GPHN
REACTOME_RECRUITMENT_OF_NUMA_TO_MITOTIC_CENTROSOMES	REACTOME_RECRUITMENT_OF_NUMA_TO_MITOTIC_CENTROSOMES	94	0.331637	1.56471	0.0132743	0.0642629	0.0474683	6859	tags=39%, list=19%, signal=32%	TUBB4A/TUBB2B/HAUS6/PLK1/NEK2/TUBA1B/TUBB3/CDK1/PLK4/CKAP5/CEP72/NEDD1/TUBA1C/CEP76/CEP192/MZT1/ALMS1/CEP78/MAPRE1/HAUS2/HAUS3/TUBGCP4/PCNT/NDE1/AKAP9/CEP135/NINL/HAUS8/TUBGCP3/CEP57/HAUS1/YWHAG/PRKAR2B/HAUS4/CCP110/HSP90AA1/TUBB2A
REACTOME_PYRUVATE_METABOLISM	REACTOME_PYRUVATE_METABOLISM	31	0.435743	1.63138	0.0133779	0.0646328	0.0477415	6592	tags=35%, list=18%, signal=29%	LDHAL6A/SLC16A1/ME1/PDK1/DLAT/LDHAL6B/GLO1/LDHC/DLD/LDHB/LDHA
WP_PANCREATIC_ADENOCARCINOMA_PATHWAY	WP_PANCREATIC_ADENOCARCINOMA_PATHWAY	89	0.320498	1.48803	0.0134529	0.0648046	0.0478684	8566	tags=37%, list=23%, signal=28%	BRCA2/E2F2/RAD51/PAK3/PIK3CA/ERBB2/CDK4/CDKN2A/E2F1/CDK6/STAT1/KRAS/RALBP1/E2F3/IKBKG/RAC3/RPS6KB1/BAK1/PAK2/CHUK/TGFA/MAP2K1/PIK3CB/MAPK1/SMAD2/RB1/BRAF/TGFBR1/POLK/EGFR/RALA/PAK6/BUB1B-PAK6
KEGG_BASAL_TRANSCRIPTION_FACTORS	KEGG_BASAL_TRANSCRIPTION_FACTORS	35	0.451941	1.74498	0.013468	0.0648046	0.0478684	9627	tags=57%, list=26%, signal=42%	GTF2I/TAF2/TAF4B/TAF5/TAF7L/GTF2A1/GTF2H3/STON1/GTF2E1/TAF1/TAF4/GTF2H1/TBPL1/GTF2H4/TAF9B/GTF2A1L/TBP/TAF11/TAF13/GTF2IRD1
REACTOME_SIGNALING_BY_TGFB_FAMILY_MEMBERS	REACTOME_SIGNALING_BY_TGFB_FAMILY_MEMBERS	102	0.314942	1.50558	0.0135135	0.0648922	0.0479331	8862	tags=41%, list=24%, signal=31%	BMP2/MYC/FOXH1/CCNK/E2F5/RBL1/CBL/ACVR1C/CER1/ACVR2B/SMAD1/XPO1/USP9X/CCNT1/TFDP1/TGIF2/PARP1/STRAP/SKIL/MTMR4/ACVR2A/CDK8/PARD3/BMPR2/CGN/PPP1CC/CCNC/ZFYVE9/SNW1/UCHL5/TRIM33/SMAD5/TFDP2/SMAD2/UBE2D1/FSTL1/TGFBR1/USP15/CHRDL1/RNF111/PPM1A/ARHGEF18
WP_HOSTPATHOGEN_INTERACTION_OF_HUMAN_CORONA_VIRUSES_INTERFERON_INDUCTION	WP_HOSTPATHOGEN_INTERACTION_OF_HUMAN_CORONA_VIRUSES_INTERFERON_INDUCTION	33	0.461432	1.74068	0.0136519	0.0654244	0.0483263	11102	tags=55%, list=30%, signal=38%	OAS3/DDX58/STAT1/EIF2AK2/OAS1/IFIH1/OAS2/IKBKG/CHUK/MAPK14/MAP3K7/TBK1/IFNAR2/JAK1/NFKB1/TRAF6/TRAF3/IRF9
REACTOME_GLUCOCORTICOID_BIOSYNTHESIS	REACTOME_GLUCOCORTICOID_BIOSYNTHESIS	10	-0.674157	-1.66601	0.0137405	0.0657164	0.048542	1367	tags=60%, list=4%, signal=58%	CYP11B2/CYP21A2/HSD3B1/CYP11B1/HSD3B2/SERPINA6
WP_DIFFERENTIATION_PATHWAY	WP_DIFFERENTIATION_PATHWAY	48	-0.438872	-1.59348	0.0138696	0.0661601	0.0488697	6790	tags=29%, list=19%, signal=24%	LEFTY1/WNT2/CSF1R/SHH/FGF4/NT5E/BMP4/TNFSF11/EPO/IGF1/CXCR1/GDF5/FGF8/WNT3A
REACTOME_CELL_CELL_COMMUNICATION	REACTOME_CELL_CELL_COMMUNICATION	129	0.300909	1.52123	0.0138889	0.0661601	0.0488697	4823	tags=21%, list=13%, signal=18%	CLDN16/CDH18/CDH9/CLDN6/CLDN19/KIRREL2/CDH6/CDH10/CLDN1/PRKCI/NECTIN3/CDH2/PIK3CA/CDH17/SKAP2/KIRREL1/PARD6B/KIRREL3/CD47/ITGB1/CLDN11/CLDN18/PTPN11/CD2AP/CADM2/FERMT2/MPP5
KEGG_LYSINE_DEGRADATION	KEGG_LYSINE_DEGRADATION	44	0.388686	1.59792	0.0139373	0.0662578	0.0489419	9572	tags=43%, list=26%, signal=32%	SUV39H2/ACAT2/NSD2/AASDHPPT/ASH1L/NSD1/EHHADH/AASDH/ALDH1B1/PIPOX/SUV39H1/DLST/PLOD2/NSD3/SETD2/SETDB1/KMT5A/TMLHE/ACAT1
BIOCARTA_NPC_PATHWAY	BIOCARTA_NPC_PATHWAY	11	0.641637	1.82146	0.0145349	0.0687367	0.0507729	6063	tags=55%, list=17%, signal=46%	KPNA2/NUP153/RAN/KPNB1/NUP210/RCC1
BIOCARTA_PTC1_PATHWAY	BIOCARTA_PTC1_PATHWAY	11	0.634132	1.80016	0.0145349	0.0687367	0.0507729	4052	tags=55%, list=11%, signal=49%	CDC25A/CCNB1/CDK1/CDC25C/CDC25B/XPO1
WP_NEPHROTIC_SYNDROME	WP_NEPHROTIC_SYNDROME	45	0.388605	1.60112	0.0145455	0.0687367	0.0507729	7172	tags=31%, list=20%, signal=25%	WT1/GPC5/ANLN/COL4A4/LMX1B/COL4A3/PAX2/CD2AP/E2F3/ZMPSTE24/PMM2/TRPC6/COQ2/YARS1
WP_MAMMARY_GLAND_DEVELOPMENT_PATHWAY_EMBRYONIC_DEVELOPMENT_STAGE_1_OF_4	WP_MAMMARY_GLAND_DEVELOPMENT_PATHWAY_EMBRYONIC_DEVELOPMENT_STAGE_1_OF_4	18	0.499225	1.64841	0.0146199	0.0689513	0.0509314	2781	tags=22%, list=8%, signal=21%	NRG3/MYC/ERBB4/ITGB1
REACTOME_PI3K_EVENTS_IN_ERBB2_SIGNALING	REACTOME_PI3K_EVENTS_IN_ERBB2_SIGNALING	16	0.541218	1.69415	0.0147493	0.0692866	0.0511791	2253	tags=31%, list=6%, signal=29%	EREG/NRG3/PIK3CA/ERBB2/ERBB4
WP_ID_SIGNALING_PATHWAY	WP_ID_SIGNALING_PATHWAY	16	0.534973	1.6746	0.0147493	0.0692866	0.0511791	4092	tags=31%, list=11%, signal=28%	MYOD1/CDK2/RBL1/CCNE1/PAX2
REACTOME_RNA_POLYMERASE_I_TRANSCRIPTION_INITIATION	REACTOME_RNA_POLYMERASE_I_TRANSCRIPTION_INITIATION	47	0.390319	1.61761	0.0148148	0.0694278	0.0512834	11173	tags=53%, list=31%, signal=37%	TAF1A/POLR1B/TAF1B/HDAC2/GTF2H3/RBBP4/RRN3/TWISTNB/TTF1/GTF2H1/GTF2H4/TBP/GATAD2A/CHD4/POLR2K/KAT2B/MNAT1/CD3EAP/POLR1A/ERCC3/ERCC6/GATAD2B/POLR1E/TAF1D/MTA2
WP_CELLTYPE_DEPENDENT_SELECTIVITY_OF_CCK2R_SIGNALING	WP_CELLTYPE_DEPENDENT_SELECTIVITY_OF_CCK2R_SIGNALING	13	0.585769	1.74105	0.014881	0.0694278	0.0512834	5818	tags=38%, list=16%, signal=32%	CNR1/RYR1/CCKBR/DAGLA/CCK
WP_SEROTONIN_AND_ANXIETYRELATED_EVENTS	WP_SEROTONIN_AND_ANXIETYRELATED_EVENTS	13	0.582208	1.73046	0.014881	0.0694278	0.0512834	1341	tags=23%, list=4%, signal=22%	CRH/HTR2C/NLGN1
WP_CELL_DIFFERENTIATION_INDEX_EXPANDED	WP_CELL_DIFFERENTIATION_INDEX_EXPANDED	46	0.395744	1.62893	0.0149254	0.0694278	0.0512834	3089	tags=17%, list=8%, signal=16%	MYOD1/SOX2/MIR181A2/MIR181B2/TLX3/EZH2/TLX2/MIR199A2
WP_REGULATION_OF_MICROTUBULE_CYTOSKELETON	WP_REGULATION_OF_MICROTUBULE_CYTOSKELETON	46	0.394734	1.62477	0.0149254	0.0694278	0.0512834	8144	tags=39%, list=22%, signal=30%	KIF2C/EPHB2/CDK1/PIK3CA/STMN1/ROCK1/AURKB/MAPRE1/APC/TAOK1/TRIO/MAPT/CAMK4/GSK3B/PHLDB2/TESK2/CFL2/DIAPH1
REACTOME_NEUREXINS_AND_NEUROLIGINS	REACTOME_NEUREXINS_AND_NEUROLIGINS	56	0.384141	1.64975	0.0150943	0.0700767	0.0517627	4895	tags=27%, list=13%, signal=23%	GRIN2B/LRRTM4/LRRTM3/LRRTM2/NLGN1/HOMER1/DLGAP3/SYT9/GRIN2C/NLGN4X/BEGAIN/NRXN1/EPB41L5/EPB41/DLGAP1
WP_GENOTOXICITY_PATHWAY	WP_GENOTOXICITY_PATHWAY	63	0.355254	1.56394	0.0151515	0.070205	0.0518574	8931	tags=43%, list=24%, signal=32%	E2F8/CENPE/PCDH8/H2BC10/BRMS1L/E2F7/H2BC14/GXYLT1/RBM12B/TOPORS/H2BC3/H2BC15/TIGAR/PRKAB2/PPM1D/IKBIP/CCP110/RRM2B/PTGER4/B3GNT2/SEL1L/SMAD5/AMER1/H1-4/H2BC4/COIL/TM7SF3
WP_HYPOTHESIZED_PATHWAYS_IN_PATHOGENESIS_OF_CARDIOVASCULAR_DISEASE	WP_HYPOTHESIZED_PATHWAYS_IN_PATHOGENESIS_OF_CARDIOVASCULAR_DISEASE	25	0.445174	1.58325	0.0152439	0.0704956	0.0520721	8137	tags=36%, list=22%, signal=28%	FBN2/POSTN/AGTR1/FBN3/MAPK14/MAPK1/SMAD2/NR2C2/TGFBR1
WP_BRAINDERIVED_NEUROTROPHIC_FACTOR_BDNF_SIGNALING_PATHWAY	WP_BRAINDERIVED_NEUROTROPHIC_FACTOR_BDNF_SIGNALING_PATHWAY	144	0.306318	1.57989	0.0153061	0.0706459	0.0521832	9160	tags=38%, list=25%, signal=29%	IGF2BP1/GRIN2B/CNR1/BMP2/ADAM17/IRS2/DOK5/CDH2/DOCK3/GRIA3/CDKL5/STAT1/NCAM1/EIF2S1/PTPN11/PRKAA2/KIDINS220/CREB1/APC/MAPT/CSNK2A1/CAMK4/IKBKG/GABRB3/RPS6KA3/RPS6KB1/MARCKS/GSK3B/CHUK/EIF2S2/MAPK14/ELK1/CTNNB1/MAP3K2/DLG1/NTF3/MAP2K1/YBX1/BCL2L11/CDK5R1/FRS2/EIF4E/CAMK1/MAPK1/PRKAA1/NCK1/SYN1/RANBP9/SHC4/PDPK1/GRIP1/CASP3/MAP3K1/PTPRF/SPP1
PID_NOTCH_PATHWAY	PID_NOTCH_PATHWAY	58	0.372728	1.60363	0.0153846	0.0708243	0.0523149	9579	tags=47%, list=26%, signal=34%	DLK1/NEURL1/DLL3/MYC/SKP2/MIB1/DNER/CNTN6/CBL/RBBP8/ITCH/NOTCH2/ADAM10/MAML1/MFAP5/MAML2/KDM1A/CNTN1/APH1A/EPS15/SPEN/ENO1/EP300/MFAP2/GATA3/NCOR1/NOTCH1
KEGG_ANTIGEN_PROCESSING_AND_PRESENTATION	KEGG_ANTIGEN_PROCESSING_AND_PRESENTATION	81	-0.385171	-1.53895	0.0154044	0.0708243	0.0523149	14775	tags=59%, list=40%, signal=35%	CD8A/KIR2DL1/B2M/IFNA13/HLA-DQA1/RFXANK/IFNA2/KLRC3/PSME2/IFNA6/KIR2DL4/HSPA1L/KLRC2/KLRC1/KIR2DL3/TAPBP/IFNA4/IFNA10/IFNA8/IFNA7/IFNA17/HLA-F/HSPA2/CD8B/IFNA14/HLA-C/CTSB/HLA-DMB/IFNA16/CTSS/HLA-DRA/HLA-DQA2/HLA-E/KIR2DS4/HLA-G/LTA/HLA-B/CD4/HLA-DPA1/HLA-DRB5/HLA-DOB/HLA-DPB1/HLA-DRB1/HLA-A/HLA-DQB1/HLA-DMA/KIR3DL3/CD74
PID_P53_REGULATION_PATHWAY	PID_P53_REGULATION_PATHWAY	59	0.364917	1.58377	0.0155039	0.0711442	0.0525512	10472	tags=47%, list=29%, signal=34%	CCNA2/CHEK1/SKP2/CDK2/PRMT5/CDKN2A/FBXO11/CSE1L/DYRK2/CHEK2/HUWE1/PPM1D/GSK3B/MAPK14/CSNK1A1/CSNK1G1/UBE2D1/HIPK2/ATM/KAT2B/RCHY1/KMT5A/EP300/CSNK1G3/ATR/DAXX/YY1/SETD7
REACTOME_REPRODUCTION	REACTOME_REPRODUCTION	143	0.303749	1.56169	0.015544	0.0711911	0.0525859	8419	tags=45%, list=23%, signal=35%	TEX15/SMC1B/ADAM21/SYCP2/H3C8/H2BC17/BRCA2/BRCA1/LMNB1/RAD51/H4C3/H2BC10/BLM/RAD21/STAG1/CDK4/CDK2/H2BC11/H4C1/SMC3/TERF1/PSMC3IP/H2AC14/SMC1A/MND1/H2BC13/H4C8/H3C12/DMC1/H2BC14/H2AZ1/RBBP8/NBN/H2BC3/RPA1/H2BC15/H2AC4/H4-16/H4C12/H4C13/RAD51C/MSH4/H2AC7/STAG2/MRE11/H4C6/POT1/H2BC12/PRDM9/IZUMO1/H4C4/SYCP3/MLH1/H3C10/H3C13/H2BC7/RPA3/RAD50/SYNE2/SYCE2/H2AZ2/ATM/RPA2/H3C7/MSH5
REACTOME_DUAL_INCISION_IN_TC_NER	REACTOME_DUAL_INCISION_IN_TC_NER	65	0.36096	1.59158	0.015748	0.0719867	0.0531735	10469	tags=54%, list=29%, signal=39%	RFC3/POLE2/RFC4/PCNA/RFC5/TCEA1/RFC1/POLR2B/GTF2H3/POLD3/RPA1/ERCC4/POLE3/POLE/POLD1/RFC2/POLR2D/CUL4B/GTF2H1/HMGN1/GTF2H4/ERCC8/RPA3/POLK/POLR2K/RPA2/CUL4A/MNAT1/EP300/ERCC3/AQR/POLR2C/ERCC6/DDB1/ZNF830
REACTOME_ORGANIC_CATION_ANION_ZWITTERION_TRANSPORT	REACTOME_ORGANIC_CATION_ANION_ZWITTERION_TRANSPORT	14	-0.613508	-1.68254	0.0166163	0.0758099	0.0559976	4774	tags=50%, list=13%, signal=43%	SLC22A1/SLC22A4/SLC22A8/SLC22A11/SLC22A18/SLC22A12/SLC22A6
KEGG_CYSTEINE_AND_METHIONINE_METABOLISM	KEGG_CYSTEINE_AND_METHIONINE_METABOLISM	34	0.444952	1.70174	0.0166667	0.075894	0.0560597	6592	tags=35%, list=18%, signal=29%	CBS/LDHAL6A/DNMT3B/LDHAL6B/DNMT1/MAT2A/MTAP/LDHC/LDHB/AMD1/DNMT3A/LDHA
WP_RENIN_ANGIOTENSIN_ALDOSTERONE_SYSTEM_RAAS	WP_RENIN_ANGIOTENSIN_ALDOSTERONE_SYSTEM_RAAS	44	-0.436434	-1.55714	0.0167832	0.0762397	0.056315	6808	tags=32%, list=19%, signal=26%	CYP11B2/REN/CREB3L3/CYP21A2/ACE/CTSG/CREB3L4/CALML6/AGT/HSD3B1/HSD3B2/STAR/CREB3L1/CALML3
REACTOME_PEPTIDE_LIGAND_BINDING_RECEPTORS	REACTOME_PEPTIDE_LIGAND_BINDING_RECEPTORS	195	-0.310307	-1.40871	0.0168067	0.0762397	0.056315	5668	tags=27%, list=15%, signal=23%	CCL20/RXFP4/C5AR1/RXFP1/CCR9/PF4/EDNRB/CCL1/CXCL3/CX3CL1/CXCL5/CXCR3/TAC3/XCL2/CXCR5/XCL1/SSTR2/OXT/CCL22/OPRM1/NMUR2/CCL16/AVPR1B/GALR2/CXCL2/GPER1/SSTR4/MC1R/CCL17/AGT/CX3CR1/CCL19/CCL23/TACR1/INSL5/CCKAR/KISS1/CXCR2/C3/QRFPR/PRLHR/CXCR1/PYY/C5AR2/EDN3/ACKR1/PRLH/CCL21/MC3R/PMCH/SAA1/TRH
REACTOME_ONCOGENE_INDUCED_SENESCENCE	REACTOME_ONCOGENE_INDUCED_SENESCENCE	33	0.429772	1.62125	0.0170648	0.0772631	0.057071	7828	tags=42%, list=21%, signal=33%	E2F2/CDK4/CDKN2C/CDKN2A/E2F1/CDK6/AGO3/TFDP1/E2F3/TNRC6B/AGO1/TFDP2/MAPK1/RB1
REACTOME_CHONDROITIN_SULFATE_DERMATAN_SULFATE_METABOLISM	REACTOME_CHONDROITIN_SULFATE_DERMATAN_SULFATE_METABOLISM	50	0.370912	1.567	0.017301	0.0781836	0.0577509	4183	tags=24%, list=11%, signal=21%	GPC5/GPC3/CSPG5/B3GAT2/DSEL/GPC2/NCAN/UST/VCAN/DSE/GPC6/CHSY3
REACTOME_TNFS_BIND_THEIR_PHYSIOLOGICAL_RECEPTORS	REACTOME_TNFS_BIND_THEIR_PHYSIOLOGICAL_RECEPTORS	28	-0.505338	-1.64008	0.017341	0.0782157	0.0577746	6191	tags=36%, list=17%, signal=30%	TNFRSF25/LTA/TNFSF8/TNFRSF18/TNFRSF4/CD27/TNFRSF14/TNFSF11/TNFRSF13B/TNFSF14
REACTOME_MECP2_REGULATES_NEURONAL_RECEPTORS_AND_CHANNELS	REACTOME_MECP2_REGULATES_NEURONAL_RECEPTORS_AND_CHANNELS	18	0.497466	1.64261	0.0175439	0.078637	0.0580858	10272	tags=67%, list=28%, signal=48%	GRIN2B/OPRK1/GPRIN1/HDAC2/CREB1/FKBP5/PTPN4/NOTCH1/MET/SIN3A/GRIN2A/PTPN1
PID_CMYB_PATHWAY	PID_CMYB_PATHWAY	84	0.323411	1.49688	0.0176211	0.078637	0.0580858	4385	tags=23%, list=12%, signal=20%	MYOD1/MCM4/MYC/CCNB1/LECT2/CDKN1B/HSPA8/NRAS/CA1/CDKN2A/CDK6/KRAS/YEATS4/ATP2B1/H2AZ1/MAT2A/RAG2/LYZ/TAB2
WP_PYRIMIDINE_METABOLISM	WP_PYRIMIDINE_METABOLISM	84	0.322429	1.49234	0.0176211	0.078637	0.0580858	8202	tags=37%, list=22%, signal=29%	RRM2/TYMS/PRIM1/RRM1/DCK/POLE2/CMPK2/POLA1/PRIM2/CTPS1/POLR1B/POLR2B/POLR3G/POLD3/PNPT1/UMPS/DCTPP1/CAD/POLE3/TK1/POLE/POLD1/TWISTNB/RRM2B/POLR2D/POLR3B/POLR3A/POLA2/DUT/POLR3F/POLR2K
BIOCARTA_AKAPCENTROSOME_PATHWAY	BIOCARTA_AKAPCENTROSOME_PATHWAY	14	0.569122	1.7379	0.0176471	0.078637	0.0580858	7588	tags=57%, list=21%, signal=45%	MAP2/CDK1/PCNT/AKAP9/PRKAR2B/PRKAR2A/NUP85/PRKCE
REACTOME_SHC1_EVENTS_IN_EGFR_SIGNALING	REACTOME_SHC1_EVENTS_IN_EGFR_SIGNALING	14	0.577761	1.76428	0.0176471	0.078637	0.0580858	8200	tags=57%, list=22%, signal=44%	AREG/EREG/NRAS/KRAS/EPGN/TGFA/SOS1/EGFR
REACTOME_SHC1_EVENTS_IN_ERBB4_SIGNALING	REACTOME_SHC1_EVENTS_IN_ERBB4_SIGNALING	14	0.573487	1.75123	0.0176471	0.078637	0.0580858	3111	tags=36%, list=9%, signal=33%	EREG/NRG3/ERBB4/NRAS/KRAS
PID_FOXO_PATHWAY	PID_FOXO_PATHWAY	49	0.382207	1.61071	0.0176678	0.078637	0.0580858	9371	tags=45%, list=26%, signal=33%	PLK1/CCNB1/SKP2/CDKN1B/CDK2/XPO1/YWHAQ/RAN/YWHAZ/SIRT1/YWHAB/YWHAG/CHUK/CSNK1A1/CTNNB1/BCL2L11/CSNK1G1/RALA/KAT2B/RBL2/EP300/CSNK1G3
PID_SMAD2_3PATHWAY	PID_SMAD2_3PATHWAY	16	0.528517	1.65439	0.0176991	0.078637	0.0580858	9395	tags=56%, list=26%, signal=42%	KPNA2/NUP153/KPNB1/CTDSP2/MAPK1/SMAD2/PPM1A/MAP3K1/SMAD4
KEGG_NON_SMALL_CELL_LUNG_CANCER	KEGG_NON_SMALL_CELL_LUNG_CANCER	54	0.361049	1.54843	0.0179211	0.0793269	0.0585955	8616	tags=43%, list=24%, signal=33%	E2F2/PIK3CA/ERBB2/CDK4/NRAS/CDKN2A/E2F1/CDK6/KRAS/E2F3/SOS2/TGFA/MAP2K1/SOS1/PIK3CB/MAPK1/RB1/PLCG2/BRAF/RARB/EGFR/STK4/PDPK1
REACTOME_SIGNALING_BY_PTK6	REACTOME_SIGNALING_BY_PTK6	54	0.377585	1.61935	0.0179211	0.0793269	0.0585955	7649	tags=33%, list=21%, signal=26%	EREG/NRG3/ERBB2/CDK4/CDKN1B/CDK2/ERBB4/NRAS/CCNE1/CBL/KRAS/NR3C1/LRRK2/RASA1/NRG4/KHDRBS3/ARHGAP35/KHDRBS1
REACTOME_POTASSIUM_CHANNELS	REACTOME_POTASSIUM_CHANNELS	102	0.310052	1.4822	0.018018	0.0796075	0.0588027	2482	tags=18%, list=7%, signal=16%	KCNQ2/KCNB2/KCNK9/KCNV1/KCNH7/GNG4/KCNK2/KCNQ5/KCNH5/KCNS1/KCNQ3/KCNJ3/KCNJ16/KCNG3/KCNH8/KCNJ4/KCNC1/KCNJ12
BIOCARTA_CARM_ER_PATHWAY	BIOCARTA_CARM_ER_PATHWAY	26	0.433429	1.56372	0.0185185	0.081667	0.060324	8990	tags=50%, list=25%, signal=38%	PPARGC1A/BRCA1/NR0B1/MED1/HDAC2/GTF2A1/NRIP1/HDAC4/TBP/HDAC3/SPEN/GRIP1/EP300
PID_SYNDECAN_1_PATHWAY	PID_SYNDECAN_1_PATHWAY	46	0.383488	1.57848	0.0186567	0.0821241	0.0606616	4200	tags=22%, list=11%, signal=19%	COL9A1/COL9A3/COL4A4/HPSE/COL4A3/COL11A1/COL10A1/MMP1/COL8A1/COL11A2
REACTOME_HEPARAN_SULFATE_HEPARIN_HS_GAG_METABOLISM	REACTOME_HEPARAN_SULFATE_HEPARIN_HS_GAG_METABOLISM	55	0.364895	1.55908	0.018797	0.0824363	0.0608922	3838	tags=22%, list=10%, signal=20%	NDST3/GPC5/GPC3/NDST4/CSPG5/B3GAT2/GPC2/HPSE/NCAN/VCAN/GPC6/HS6ST2
REACTOME_PYRUVATE_METABOLISM_AND_CITRIC_ACID_TCA_CYCLE	REACTOME_PYRUVATE_METABOLISM_AND_CITRIC_ACID_TCA_CYCLE	55	0.354799	1.51595	0.018797	0.0824363	0.0608922	10010	tags=45%, list=27%, signal=33%	LDHAL6A/SLC16A1/ME1/L2HGDH/PDK1/DLAT/LDHAL6B/GLO1/SUCLA2/NNT/IDH3A/LDHC/SDHD/DLD/LDHB/LDHA/CS/DLST/ME2/PDHX/SDHC/VDAC1/PDP2/SDHB/PDK3
WP_NANOPARTICLEMEDIATED_ACTIVATION_OF_RECEPTOR_SIGNALING	WP_NANOPARTICLEMEDIATED_ACTIVATION_OF_RECEPTOR_SIGNALING	28	0.430168	1.57453	0.0193548	0.0847264	0.0625838	8200	tags=43%, list=22%, signal=33%	AREG/NRAS/ITGB1/KRAS/MAPK14/MAP2K1/SOS1/PTK2/MAPK12/MAPK1/FN1/EGFR
REACTOME_TNF_RECEPTOR_SUPERFAMILY_TNFSF_MEMBERS_MEDIATING_NON_CANONICAL_NF_KB_PATHWAY	REACTOME_TNF_RECEPTOR_SUPERFAMILY_TNFSF_MEMBERS_MEDIATING_NON_CANONICAL_NF_KB_PATHWAY	17	-0.59233	-1.68214	0.0194611	0.0849637	0.0627591	5419	tags=35%, list=15%, signal=30%	LTB/LTA/TNFSF11/TNFSF12/CD40LG/TNFSF14
REACTOME_TCF_DEPENDENT_SIGNALING_IN_RESPONSE_TO_WNT	REACTOME_TCF_DEPENDENT_SIGNALING_IN_RESPONSE_TO_WNT	231	0.260128	1.43045	0.0194805	0.0849637	0.0627591	7744	tags=31%, list=21%, signal=24%	SOX2/SOST/H3C8/H2BC17/RSPO4/RSPO3/MYC/H4C3/H2BC10/SFRP2/USP34/WNT3/LGR4/PSMA6/H2BC11/H4C1/PSMC1/ZNRF3/WNT8B/H2AC14/PYGO1/H2BC13/H4C8/KREMEN2/H3C12/FZD5/H2BC14/H2AZ1/XPO1/LRP6/H2BC3/APC/LGR5/PSMD3/H2BC15/YWHAZ/H2AC4/H4-16/H4C12/BCL9L/CSNK2A1/H4C13/SOX6/PSMD11/CUL3/CDC73/PPP2R5E/TRRAP/PPP2R5D/DVL2/H2AC7/GSK3B/PSMD14/TERT/PSMD2/RSPO2/CSNK1A1/RYK/H4C6/CTNNB1/H2BC12/PSMD1/PSMD12/H4C4/TLE4/PSME4/PSMC6/…
PID_NECTIN_PATHWAY	PID_NECTIN_PATHWAY	30	0.409728	1.51763	0.0196721	0.0856422	0.0632603	7248	tags=30%, list=20%, signal=24%	CLDN1/NECTIN3/PIK3CA/ITGB3/ITGAV/FARP2/CTNNB1/PTK2/IQGAP1
BIOCARTA_FIBRINOLYSIS_PATHWAY	BIOCARTA_FIBRINOLYSIS_PATHWAY	12	-0.635427	-1.65258	0.0197869	0.0858929	0.0634455	4980	tags=33%, list=14%, signal=29%	F13A1/FGA/PLAT/PLG
REACTOME_EPHA_MEDIATED_GROWTH_CONE_COLLAPSE	REACTOME_EPHA_MEDIATED_GROWTH_CONE_COLLAPSE	29	0.436085	1.60169	0.019802	0.0858929	0.0634455	6580	tags=34%, list=18%, signal=28%	EPHA6/EFNA2/EPHA8/MYH10/ROCK1/YES1/EPHA10/ROCK2/EPHA4/EFNA5
BIOCARTA_EIF2_PATHWAY	BIOCARTA_EIF2_PATHWAY	10	0.690479	1.88581	0.0201729	0.086921	0.0642049	6303	tags=60%, list=17%, signal=50%	EIF2AK2/EIF2S1/EIF5/GSK3B/EIF2S2/EIF2AK3
BIOCARTA_SKP2E2F_PATHWAY	BIOCARTA_SKP2E2F_PATHWAY	10	0.690526	1.88594	0.0201729	0.086921	0.0642049	4218	tags=50%, list=12%, signal=44%	SKP2/CDK2/E2F1/CCNE1/TFDP1
REACTOME_MASTL_FACILITATES_MITOTIC_PROGRESSION	REACTOME_MASTL_FACILITATES_MITOTIC_PROGRESSION	10	0.69243	1.89114	0.0201729	0.086921	0.0642049	1873	tags=30%, list=5%, signal=28%	MASTL/CCNB1/CDK1
PID_WNT_NONCANONICAL_PATHWAY	PID_WNT_NONCANONICAL_PATHWAY	32	0.416488	1.56709	0.0202703	0.086921	0.0642049	11289	tags=53%, list=31%, signal=37%	ROCK1/FZD5/YES1/FZD7/CHD7/CTHRC1/TAB2/DVL2/CSNK1A1/MAP3K7/SETDB1/FZD6/CDC42/RHOA/FLNA/NLK/DAAM1
REACTOME_SMAD2_SMAD3_SMAD4_HETEROTRIMER_REGULATES_TRANSCRIPTION	REACTOME_SMAD2_SMAD3_SMAD4_HETEROTRIMER_REGULATES_TRANSCRIPTION	32	0.416501	1.56714	0.0202703	0.086921	0.0642049	8554	tags=41%, list=23%, signal=31%	MYC/CCNK/E2F5/RBL1/CCNT1/TFDP1/TGIF2/CDK8/CCNC/SNW1/TFDP2/SMAD2/RNF111
BIOCARTA_HSWI_SNF_PATHWAY	BIOCARTA_HSWI_SNF_PATHWAY	12	0.617273	1.78242	0.0202899	0.086921	0.0642049	10111	tags=67%, list=28%, signal=48%	GTF2A1/SMARCC1/NR3C1/NF1/TBP/ARID1A/SMARCC2/SMARCD1
REACTOME_HIGHLY_CALCIUM_PERMEABLE_POSTSYNAPTIC_NICOTINIC_ACETYLCHOLINE_RECEPTORS	REACTOME_HIGHLY_CALCIUM_PERMEABLE_POSTSYNAPTIC_NICOTINIC_ACETYLCHOLINE_RECEPTORS	11	0.619125	1.75755	0.0203488	0.086921	0.0642049	1890	tags=45%, list=5%, signal=43%	CHRNA7/CHRNA9/CHRNB3/CHRNA5/CHRNB2
WP_ARYL_HYDROCARBON_RECEPTOR_PATHWAY	WP_ARYL_HYDROCARBON_RECEPTOR_PATHWAY	46	-0.426831	-1.54615	0.020436	0.086921	0.0642049	2656	tags=17%, list=7%, signal=16%	IL17B/UGT1A1/CES3/ALDH3A1/IGFBP1/UGT1A4/UGT1A3/IL2
REACTOME_NONSENSE_MEDIATED_DECAY_NMD_	REACTOME_NONSENSE_MEDIATED_DECAY_NMD_	116	-0.342385	-1.45257	0.0204604	0.086921	0.0642049	12895	tags=52%, list=35%, signal=34%	RPS10/RPS17/RPS20/RPS16/RPL11/RPS8/RPL10/SMG9/RPS5/RPL15/RPS6/RPL23/RPS27L/RPL37A/UBA52/RPL14/RPL24/RPLP0/RPS3/RPL38/RPS4X/RPL36AL/RPL18A/RPL31/RPL8/RPL13A/RPL3L/RPL9/RPS18/RPL32/RPSA/RPS21/RPL19/RPS4Y1/RPL37/RPS19/RPS4Y2/RPS11/RPL7A/RPS14/RPS26/RPL29/RPL3/FAU/RPL27A/RPL36A/RPL35/RPS9/RPL34/RPS2/RPLP2/RPL12/RPL36/RPLP1/RPS15/RPL18/RPL28/RPS28/RPL13/RPL10L
KEGG_PROPANOATE_METABOLISM	KEGG_PROPANOATE_METABOLISM	33	0.411576	1.55261	0.0204778	0.086921	0.0642049	6840	tags=36%, list=19%, signal=30%	LDHAL6A/ACAT2/LDHAL6B/ACADM/SUCLA2/SUCLG2P2/LDHC/LDHB/ACACA/EHHADH/LDHA/ALDH1B1
REACTOME_ADHERENS_JUNCTIONS_INTERACTIONS	REACTOME_ADHERENS_JUNCTIONS_INTERACTIONS	33	0.42678	1.60996	0.0204778	0.086921	0.0642049	2136	tags=21%, list=6%, signal=20%	CDH18/CDH9/CDH6/CDH10/NECTIN3/CDH2/CDH17
REACTOME_AMINO_ACID_TRANSPORT_ACROSS_THE_PLASMA_MEMBRANE	REACTOME_AMINO_ACID_TRANSPORT_ACROSS_THE_PLASMA_MEMBRANE	33	0.415935	1.56905	0.0204778	0.086921	0.0642049	4502	tags=27%, list=12%, signal=24%	SLC6A15/SLC38A4/SLC38A1/SLC36A4/SLC16A10/SLC7A10/SLC3A1/SLC38A2/SLC7A11
REACTOME_ACTIVATION_OF_RAC1	REACTOME_ACTIVATION_OF_RAC1	13	0.574861	1.70863	0.0208333	0.0879589	0.0649715	8287	tags=62%, list=23%, signal=48%	PAK3/ROBO1/SLIT2/PAK2/SOS2/SOS1/NCK1/PAK6
REACTOME_ASSOCIATION_OF_TRIC_CCT_WITH_TARGET_PROTEINS_DURING_BIOSYNTHESIS	REACTOME_ASSOCIATION_OF_TRIC_CCT_WITH_TARGET_PROTEINS_DURING_BIOSYNTHESIS	39	0.399637	1.59415	0.0208333	0.0879589	0.0649715	8634	tags=51%, list=24%, signal=39%	CCNE2/CCNE1/XRN2/CCT5/CCT4/AP3M1/ARFGEF2/TCP1/FBXL3/CCT2/NOP56/DCAF7/CCT6A/CCT8/SPHK1/USP11/KIF13A/FKBP9/HDAC3/FBXW2
REACTOME_ERBB2_ACTIVATES_PTK6_SIGNALING	REACTOME_ERBB2_ACTIVATES_PTK6_SIGNALING	13	0.573701	1.70518	0.0208333	0.0879589	0.0649715	2253	tags=31%, list=6%, signal=29%	EREG/NRG3/ERBB2/ERBB4
WP_EPITHELIAL_TO_MESENCHYMAL_TRANSITION_IN_COLORECTAL_CANCER	WP_EPITHELIAL_TO_MESENCHYMAL_TRANSITION_IN_COLORECTAL_CANCER	159	0.280948	1.46595	0.021164	0.0891966	0.0658858	7838	tags=32%, list=21%, signal=25%	DLK1/CLDN16/CLDN6/FOXM1/COL4A4/CLDN19/DLL3/COL4A3/CLDN1/CDH2/PIK3CA/PKP1/WNT3/WNT7A/EZH2/CDKL2/WNT8B/FOXC2/SUZ12/KRAS/OCLN/CLDN11/CLDN18/FZD5/FZD9/CLDN24/FZD7/LRP6/DSP/MPP5/STRAP/RBBP4/CLDN9/PKP2/NOTCH2/GSK3B/MAPK14/CTNNB1/SOS2/WNT10A/MAP2K1/SOS1/COL4A6/WNT9B/MAPK12/PIK3CB/NRP2/MAPK1/SMAD2/FN1/NR2C2
BIOCARTA_HDAC_PATHWAY	BIOCARTA_HDAC_PATHWAY	25	0.429772	1.52847	0.0213415	0.0897852	0.0663206	1975	tags=12%, list=5%, signal=11%	MYOD1/AVP/PIK3CA
WP_EGFEGFR_SIGNALING_PATHWAY	WP_EGFEGFR_SIGNALING_PATHWAY	161	0.27887	1.45619	0.0215054	0.090315	0.0667119	9519	tags=35%, list=26%, signal=26%	AURKA/SH3GL2/MAPK4/PRKCI/MYBL2/ERBB2/ASAP1/PXDN/PCNA/STMN1/E2F1/STAT1/PLSCR1/CBL/KRAS/ROCK1/PTPN11/RICTOR/RALBP1/ITCH/CREB1/NCOA3/SPRY2/GJA1/ATF1/RASA1/STAM/GAB2/RPS6KA3/RPS6KB1/CRKL/ARF6/NEDD4/GAB1/MAPK14/ELK1/MAP3K2/SOS2/MAP2K1/SOS1/PTK2/IQGAP1/MAPK1/BRAF/NCK1/EGFR/RALA/EPS15/PDPK1/USP8/STAMBP/MAP3K1/ELK4/EPS15L1/JAK1/GRB2/SH3KBP1
REACTOME_CELL_JUNCTION_ORGANIZATION	REACTOME_CELL_JUNCTION_ORGANIZATION	91	0.308824	1.45091	0.021645	0.0905814	0.0669086	3477	tags=18%, list=10%, signal=16%	CLDN16/CDH18/CDH9/CLDN6/CLDN19/CDH6/CDH10/CLDN1/PRKCI/NECTIN3/CDH2/CDH17/PARD6B/ITGB1/CLDN11/CLDN18
REACTOME_GLUCOSE_METABOLISM	REACTOME_GLUCOSE_METABOLISM	91	0.30917	1.45254	0.021645	0.0905814	0.0669086	9404	tags=42%, list=26%, signal=31%	GCK/NUP155/NDC1/NUP153/NUP205/PCK1/NUP160/PGAM1/NUP58/PGK1/NUP107/POM121/SEH1L/NUP54/RAE1/HK2/NUP210/PFKM/NUP133/SLC25A13/PPP2R5D/NUP35/NUP50/NUP85/NUP37/NUP93/PFKFB4/NUP98/TPR/PCK2/PGM2L1/MDH1/ENO1/RANBP2/ALDOC/NUP88/NUP43/GAPDHS
BIOCARTA_EXTRINSIC_PATHWAY	BIOCARTA_EXTRINSIC_PATHWAY	13	-0.624637	-1.67233	0.0225225	0.0940879	0.0694988	4616	tags=31%, list=13%, signal=27%	PROC/FGA/F7/F10
REACTOME_ASSEMBLY_OF_COLLAGEN_FIBRILS_AND_OTHER_MULTIMERIC_STRUCTURES	REACTOME_ASSEMBLY_OF_COLLAGEN_FIBRILS_AND_OTHER_MULTIMERIC_STRUCTURES	61	0.35214	1.53532	0.0226415	0.0944191	0.0697434	4200	tags=21%, list=11%, signal=19%	COL9A1/COL9A3/COL4A4/COL6A6/COL4A3/COL11A1/MMP3/TLL1/PXDN/COL10A1/COL8A1/COL6A5/COL11A2
REACTOME_ENDOSOMAL_VACUOLAR_PATHWAY	REACTOME_ENDOSOMAL_VACUOLAR_PATHWAY	11	-0.635951	-1.60841	0.0227964	0.0947324	0.0699748	9065	tags=73%, list=25%, signal=55%	HLA-F/HLA-C/CTSS/HLA-E/HLA-G/HLA-B/CTSV/HLA-A
REACTOME_GAMMA_CARBOXYLATION_TRANSPORT_AND_AMINO_TERMINAL_CLEAVAGE_OF_PROTEINS	REACTOME_GAMMA_CARBOXYLATION_TRANSPORT_AND_AMINO_TERMINAL_CLEAVAGE_OF_PROTEINS	11	-0.633254	-1.60159	0.0227964	0.0947324	0.0699748	6631	tags=55%, list=18%, signal=45%	PROZ/PROC/BGLAP/GAS6/F7/F10
REACTOME_ACYL_CHAIN_REMODELLING_OF_PE	REACTOME_ACYL_CHAIN_REMODELLING_OF_PE	29	-0.485907	-1.59088	0.0228898	0.0949549	0.0701392	5254	tags=34%, list=14%, signal=30%	PLA2G2A/PLA2G4C/PLA2G1B/PLAAT4/PLA2G5/PLA2G4E/PLA2G2F/PLA2G6/PLAAT2/PLA2G10
REACTOME_CELL_SURFACE_INTERACTIONS_AT_THE_VASCULAR_WALL	REACTOME_CELL_SURFACE_INTERACTIONS_AT_THE_VASCULAR_WALL	194	-0.296725	-1.34445	0.0229469	0.0950256	0.0701914	6882	tags=26%, list=19%, signal=21%	CEACAM1/GP6/PSG6/CD48/SIRPG/IGKV1D-33/ITGAM/IGLV3-27/PSG11/PIK3R1/IGLV7-43/CD244/CD2/VPREB3/IGLV1-47/SPN/PF4/PROC/CEACAM5/PSG4/ITGAX/SELPLG/PSG1/IGLL1/TEK/SELP/IGHV4-34/PSG8/ITGAL/PIK3R2/GAS6/CEACAM3/IGKV1D-39/JAML/IGLV1-51/IGLV2-23/IGHV1-2/IGKV2-28/FCAMR/IGLC3/IGKV1D-12/IGKV1-17/IGLV2-11/GYPC/CD74/JCHAIN/PF4V1/IGHA2/IGHA1/VPREB1
BIOCARTA_NPP1_PATHWAY	BIOCARTA_NPP1_PATHWAY	10	0.642083	1.75363	0.0230548	0.0951409	0.0702766	9500	tags=60%, list=26%, signal=44%	COL4A4/COL4A3/COL4A6/IBSP/SPP1/COL4A1
WP_INTERLEUKIN1_INDUCED_ACTIVATION_OF_NFKAPPAB	WP_INTERLEUKIN1_INDUCED_ACTIVATION_OF_NFKAPPAB	10	0.643433	1.75732	0.0230548	0.0951409	0.0702766	10334	tags=60%, list=28%, signal=43%	UBE2V1/AJUBA/IRAK1/NFKB1/TRAF6/UBE2N
REACTOME_INTRACELLULAR_SIGNALING_BY_SECOND_MESSENGERS	REACTOME_INTRACELLULAR_SIGNALING_BY_SECOND_MESSENGERS	304	0.227707	1.28012	0.0234375	0.0965528	0.0713194	8376	tags=29%, list=23%, signal=23%	AREG/ADCY8/EREG/NRG3/FGF5/IRS2/SALL4/KPNA2/NBEA/IL1RAP/PIK3CA/ERBB2/CDKN1B/ERBB4/PSMA6/PSMC1/AGO2/NR2E1/EZH2/SUZ12/FRK/PTPN11/HDAC2/RICTOR/AGO3/CD80/CBX2/PHC3/OTUD3/CREB1/PIK3AP1/REST/PHLPP2/SLC38A9/PSMD3/RCOR1/TNRC6B/STRN/KITLG/CSNK2A1/RBBP4/ADCY9/CAMK4/PSMD11/IRAK1/PPP2R5E/ITPR3/PIP5K1A/EPGN/NEDD4/PPP2R5D/GAB1/GSK3B/CHUK/AGO1/PSMD14/PRKAR2B/PSMD2/PRKAR2A/ADCY3/ADCY5/NRG4/TGFA/FGF18/TRIB3/PSMD1/…
REACTOME_METALLOPROTEASE_DUBS	REACTOME_METALLOPROTEASE_DUBS	36	0.399107	1.55066	0.0234899	0.0966013	0.0713553	9376	tags=56%, list=26%, signal=41%	BRCA1/H2AC13/BARD1/H2AC11/H2AC14/H2AC12/H2AC4/STAM/H2AC21/MYSM1/H2AC7/PSMD14/BRCC3/ABRAXAS2/ABRAXAS1/KAT2B/H2AC17/STAMBP/EP300/UIMC1
REACTOME_HOST_INTERACTIONS_OF_HIV_FACTORS	REACTOME_HOST_INTERACTIONS_OF_HIV_FACTORS	131	0.283692	1.43913	0.0235849	0.0967145	0.0714389	7559	tags=33%, list=21%, signal=26%	NUP155/NDC1/NUP153/HMGA1/NUP205/PSMA6/PSMC1/PSIP1/NUP160/NUP58/NUP107/XPO1/CCNT1/POM121/RAN/SEH1L/KPNB1/NUP54/PSMD3/RANBP1/RAE1/NUP210/CUL5/PSMD11/SLC25A5/NUP133/RCC1/NPM1/PAK2/PSMD14/NUP35/PSMD2/NUP50/AP1S2/NUP85/NUP37/AP1S3/PSMD1/PSMD12/NUP93/KPNA1/PSME4/PSMC6
BIOCARTA_EIF_PATHWAY	BIOCARTA_EIF_PATHWAY	16	0.514478	1.61045	0.0235988	0.0967145	0.0714389	7233	tags=56%, list=20%, signal=45%	EIF2S1/EIF3A/EIF5/EIF4A1/EIF4G2/EIF4G1/EIF1AX/EIF2S2/EIF4E
REACTOME_TELOMERE_C_STRAND_SYNTHESIS_INITIATION	REACTOME_TELOMERE_C_STRAND_SYNTHESIS_INITIATION	13	0.564671	1.67834	0.0238095	0.0971572	0.0717659	10050	tags=69%, list=27%, signal=50%	PRIM1/POLA1/PRIM2/TERF1/POT1/POLA2/TEN1/TINF2/TERF2
WP_DISRUPTION_OF_POSTSYNAPTIC_SIGNALLING_BY_CNV	WP_DISRUPTION_OF_POSTSYNAPTIC_SIGNALLING_BY_CNV	33	0.394129	1.48679	0.0238908	0.0971572	0.0717659	10629	tags=55%, list=29%, signal=39%	GRIN2B/NLGN1/HOMER1/FMR1/GRIN2C/NLGN4X/NRXN1/DLGAP1/YWHAG/DLG1/MAPK1/NRXN3/CAMK2G/CAMK2D/TJP1/ARC/GRIN2A/NLGN2
BIOCARTA_LAIR_PATHWAY	BIOCARTA_LAIR_PATHWAY	17	-0.575781	-1.63514	0.0239521	0.0971572	0.0717659	4105	tags=35%, list=11%, signal=31%	SELPLG/SELP/ITGAL/C7/C3/C6
REACTOME_ACYL_CHAIN_REMODELLING_OF_PI	REACTOME_ACYL_CHAIN_REMODELLING_OF_PI	17	-0.580584	-1.64878	0.0239521	0.0971572	0.0717659	5254	tags=41%, list=14%, signal=35%	PLA2G2A/PLA2G4C/PLA2G1B/PLA2G5/PLA2G4E/PLA2G2F/PLA2G10
REACTOME_INTERFERON_SIGNALING	REACTOME_INTERFERON_SIGNALING	201	0.264996	1.42925	0.0239521	0.0971572	0.0717659	6726	tags=28%, list=18%, signal=23%	TRIM48/HERC5/IFIT1/RSAD2/IFNB1/NUP155/NDC1/IFIT2/KPNA2/NUP153/OAS3/MX2/MX1/IFIT3/NUP205/USP18/DDX58/STAT1/NCAM1/OASL/NUP160/EIF2AK2/ABCE1/OAS1/XAF1/NUP58/PTPN11/GBP7/NUP107/GBP1/EIF4A3/POM121/GBP5/SEH1L/KPNB1/IFNA1/NUP54/RAE1/OAS2/NUP210/IFIT5/NUP133/KPNA3/VCAM1/EIF4A1/USP41/EIF4G2/NEDD4/KPNA4/EIF4G1/NUP35/NUP50/NUP85/PDE12/ADAR/NUP37
WP_CELLS_AND_MOLECULES_INVOLVED_IN_LOCAL_ACUTE_INFLAMMATORY_RESPONSE	WP_CELLS_AND_MOLECULES_INVOLVED_IN_LOCAL_ACUTE_INFLAMMATORY_RESPONSE	17	-0.575781	-1.63514	0.0239521	0.0971572	0.0717659	4105	tags=35%, list=11%, signal=31%	SELPLG/SELP/ITGAL/C7/C3/C6
REACTOME_PHOSPHORYLATION_OF_THE_APC_C	REACTOME_PHOSPHORYLATION_OF_THE_APC_C	20	0.450201	1.53415	0.0240964	0.0972084	0.0718037	4965	tags=40%, list=14%, signal=35%	PLK1/CCNB1/CDK1/ANAPC1/UBE2C/CDC27/UBE2S/CDC23
KEGG_CHEMOKINE_SIGNALING_PATHWAY	KEGG_CHEMOKINE_SIGNALING_PATHWAY	188	-0.303632	-1.37139	0.0241546	0.0972084	0.0718037	6189	tags=21%, list=17%, signal=18%	PRKACG/CXCL12/GNGT2/CCL20/GNG11/PIK3R1/CCR9/WAS/FGR/PF4/CCL1/CXCL3/CX3CL1/CXCL5/CXCR3/XCL2/CXCR5/XCL1/CCL22/PIK3R2/GNB5/GNG8/RASGRP2/CCL16/CCL24/CXCL2/CCL14/CCL17/CX3CR1/CCL19/CCL23/PPBPP1/ADCY4/CXCR2/CXCR1/SHC2/CXCL14/PF4V1/CCL21/CCL15
KEGG_PROXIMAL_TUBULE_BICARBONATE_RECLAMATION	KEGG_PROXIMAL_TUBULE_BICARBONATE_RECLAMATION	23	0.436436	1.53044	0.0241692	0.0972084	0.0718037	4934	tags=35%, list=13%, signal=30%	FXYD2/PCK1/CA2/GLS/GLS2/GLUD2/CA4/ATP1A2
REACTOME_BBSOME_MEDIATED_CARGO_TARGETING_TO_CILIUM	REACTOME_BBSOME_MEDIATED_CARGO_TARGETING_TO_CILIUM	23	0.44465	1.55924	0.0241692	0.0972084	0.0718037	7447	tags=39%, list=20%, signal=31%	CCT5/CCT4/SSTR3/MCHR1/BBS10/TCP1/CCT2/RAB3IP/CCT8
WP_THE_HUMAN_IMMUNE_RESPONSE_TO_TUBERCULOSIS	WP_THE_HUMAN_IMMUNE_RESPONSE_TO_TUBERCULOSIS	23	0.439531	1.54129	0.0241692	0.0972084	0.0718037	4054	tags=26%, list=11%, signal=23%	IFIT1/MX1/IFIT3/STAT1/OAS1/MED14
REACTOME_GOLGI_TO_ER_RETROGRADE_TRANSPORT	REACTOME_GOLGI_TO_ER_RETROGRADE_TRANSPORT	134	0.283652	1.43988	0.0242718	0.097423	0.0719623	3444	tags=18%, list=9%, signal=16%	TUBB4A/KIF15/KIF18A/CENPE/TUBB2B/KIF11/KIF23/RACGAP1/KIF20B/KIF4A/KIF2C/KIF18B/TUBA1B/TUBB3/KIF1A/KIF5A/KIFC1/KIF20A/KIF3C/KIF4B/ZW10/TUBA1C/KIF2A/KIF26A
REACTOME_BASIGIN_INTERACTIONS	REACTOME_BASIGIN_INTERACTIONS	25	0.423707	1.5069	0.0243902	0.097423	0.0719623	4502	tags=24%, list=12%, signal=21%	SLC16A1/L1CAM/SLC7A10/ITGB1/MMP1/SLC7A11
WP_SYNAPTIC_VESICLE_PATHWAY	WP_SYNAPTIC_VESICLE_PATHWAY	51	0.368214	1.5671	0.0243902	0.097423	0.0719623	4934	tags=25%, list=13%, signal=22%	SLC17A6/UNC13C/UNC13A/SLC38A1/CPLX2/SNAP25/RIMS1/CACNA1B/SLC1A3/SYP/SLC18A2/SYN3/ATP1A2
REACTOME_REMOVAL_OF_AMINOTERMINAL_PROPEPTIDES_FROM_GAMMA_CARBOXYLATED_PROTEINS	REACTOME_REMOVAL_OF_AMINOTERMINAL_PROPEPTIDES_FROM_GAMMA_CARBOXYLATED_PROTEINS	10	-0.654378	-1.61713	0.0244275	0.097423	0.0719623	6631	tags=60%, list=18%, signal=49%	PROZ/PROC/BGLAP/GAS6/F7/F10
WP_DEGRADATION_PATHWAY_OF_SPHINGOLIPIDS_INCLUDING_DISEASES	WP_DEGRADATION_PATHWAY_OF_SPHINGOLIPIDS_INCLUDING_DISEASES	10	-0.650974	-1.60872	0.0244275	0.097423	0.0719623	7713	tags=40%, list=21%, signal=32%	NEU4/HEXA/NEU2/ARSA
PID_AMB2_NEUTROPHILS_PATHWAY	PID_AMB2_NEUTROPHILS_PATHWAY	41	-0.438558	-1.53333	0.0252454	0.100517	0.0742474	5807	tags=29%, list=16%, signal=25%	MMP9/ITGAM/BLK/MMP2/FGR/AGER/MST1/SELPLG/SELP/PLAT/LPA/PLG
PID_P73PATHWAY	PID_P73PATHWAY	79	0.313321	1.44118	0.0258621	0.1028	0.0759337	2841	tags=19%, list=8%, signal=18%	CCNE2/WT1/BUB1/BRCA2/CCNA2/CHEK1/MYC/PLK1/RAD51/CCNB1/IL1RAP/CDK1/CDK2/CDK6/FBXO45
WP_ARYL_HYDROCARBON_RECEPTOR_NETPATH	WP_ARYL_HYDROCARBON_RECEPTOR_NETPATH	46	0.365464	1.5043	0.0261194	0.103476	0.0764332	9319	tags=50%, list=25%, signal=37%	MYC/FGF21/PSRC1/CDKN1B/CDK2/NRAS/E2F1/KRAS/PLAGL1/NRIP1/KLF6/CYP1A1/NF1/MAP2K1/HSP90AA1/NCOA7/TNF/MAPK1/RB1/EGFR/EP300/VEGFA/CYP1A2
REACTOME_SIGNALING_BY_NOTCH	REACTOME_SIGNALING_BY_NOTCH	245	0.245511	1.36356	0.0261438	0.103476	0.0764332	7799	tags=31%, list=21%, signal=25%	DLK1/DLGAP5/H3C8/H2BC17/NEURL1/ADAM17/MYC/H4C3/H2BC10/NBEA/PRKCI/PSMA6/H2BC11/H4C1/PSMC1/AGO2/MIB1/E2F1/STAT1/H2AC14/DNER/H2BC13/H4C8/H3C12/HDAC2/AGO3/TBL1XR1/H2BC14/H2AZ1/TACC3/TFDP1/ITCH/CREB1/H2BC3/PSMD3/E2F3/TNRC6B/H2BC15/YWHAZ/H2AC4/H4-16/H4C12/H4C13/NOTCH2/PSMD11/CDK8/ADAM10/PBX1/H2AC7/CCNC/AGO1/PSMD14/PSMD2/H4C6/SNW1/RAB6A/POFUT1/MAML1/TBL1X/H2BC12/MAML2/PSMD1/PSMD12/YBX1/MAMLD1/H4C4/TLE4/…
REACTOME_NUCLEOBASE_BIOSYNTHESIS	REACTOME_NUCLEOBASE_BIOSYNTHESIS	15	0.520007	1.60288	0.0261628	0.103476	0.0764332	5034	tags=40%, list=14%, signal=35%	PPAT/GART/GMPS/PAICS/UMPS/CAD
REACTOME_GOLGI_ASSOCIATED_VESICLE_BIOGENESIS	REACTOME_GOLGI_ASSOCIATED_VESICLE_BIOGENESIS	56	0.352572	1.51418	0.0264151	0.104001	0.0768211	10823	tags=52%, list=30%, signal=37%	DNAJC6/SH3GL2/TFRC/HSPA8/TPD52/TXNDC5/PIK3C2A/CLINT1/SNX2/AP1S2/SNX5/AP4E1/AP1S3/CLTC/BLOC1S6/OCRL/AP3B1/IGF2R/ACBD3/PICALM/VAMP7/TBC1D8B/TGOLN2/NECAP1/AP3S1/RAB5C/SH3D19/AP1G1/SORT1
REACTOME_REGULATION_OF_PTEN_GENE_TRANSCRIPTION	REACTOME_REGULATION_OF_PTEN_GENE_TRANSCRIPTION	61	0.333779	1.45527	0.0264151	0.104001	0.0768211	12234	tags=54%, list=33%, signal=36%	SALL4/NR2E1/EZH2/SUZ12/HDAC2/CBX2/PHC3/REST/SLC38A9/RCOR1/RBBP4/RRAGC/KDM1A/RNF2/BMI1/MAPK1/RRAGB/GATAD2A/CHD4/HDAC3/GATAD2B/CBX6/SNAI1/MTOR/ATF2/MTA2/EED/MECOM/HDAC1/PTEN/RHEB/PHC1/RRAGD
REACTOME_INTEGRIN_CELL_SURFACE_INTERACTIONS	REACTOME_INTEGRIN_CELL_SURFACE_INTERACTIONS	84	0.304921	1.4113	0.0264317	0.104001	0.0768211	4185	tags=19%, list=11%, signal=17%	COL9A1/COL9A3/COL4A4/COL6A6/COL4A3/ITGB8/ICAM5/ITGB3/ITGAV/COL10A1/CD47/ITGB1/ITGB6/ITGA2/COL8A1/COL6A5
REACTOME_ACETYLCHOLINE_BINDING_AND_DOWNSTREAM_EVENTS	REACTOME_ACETYLCHOLINE_BINDING_AND_DOWNSTREAM_EVENTS	14	0.534186	1.63122	0.0264706	0.104001	0.0768211	1890	tags=36%, list=5%, signal=34%	CHRNA7/CHRNA9/CHRNB3/CHRNA5/CHRNB2
KEGG_CITRATE_CYCLE_TCA_CYCLE	KEGG_CITRATE_CYCLE_TCA_CYCLE	31	0.409386	1.5327	0.0267559	0.104948	0.0775209	12034	tags=65%, list=33%, signal=43%	PCK1/DLAT/SUCLA2/SUCLG2P2/IDH3A/SDHD/DLD/CS/DLST/PCK2/MDH1/SDHC/ACO1/SDHB/ACLY/IDH1/MDH2/PC/ACO2/SUCLG2
BIOCARTA_AMI_PATHWAY	BIOCARTA_AMI_PATHWAY	20	-0.546953	-1.61974	0.0268657	0.105001	0.0775602	4616	tags=35%, list=13%, signal=31%	PROC/FGA/PLAT/AHSP/F7/F10/PLG
PID_PI3KCI_AKT_PATHWAY	PID_PI3KCI_AKT_PATHWAY	35	0.399858	1.54388	0.026936	0.105001	0.0775602	7599	tags=34%, list=21%, signal=27%	PRKDC/CDKN1B/RICTOR/YWHAQ/YWHAZ/YWHAB/YWHAG/GSK3B/CHUK/HSP90AA1/KPNA1/SLC2A4
WP_THE_EFFECT_OF_PROGERIN_ON_THE_INVOLVED_GENES_IN_HUTCHINSONGILFORD_PROGERIA_SYNDROME	WP_THE_EFFECT_OF_PROGERIN_ON_THE_INVOLVED_GENES_IN_HUTCHINSONGILFORD_PROGERIA_SYNDROME	35	0.399734	1.54341	0.026936	0.105001	0.0775602	9015	tags=46%, list=25%, signal=34%	H3C8/E2F1/CBX5/CBX1/H3C12/HDAC2/CBX3/RBBP4/KDM1A/H3C10/H3C13/RB1/SUV39H1/CHD4/H3C7/H3-3A
WP_SEROTONIN_AND_ANXIETY	WP_SEROTONIN_AND_ANXIETY	17	0.499221	1.60027	0.0269461	0.105001	0.0775602	4326	tags=24%, list=12%, signal=21%	CRH/HTR2C/FMR1/GABRA1
REACTOME_CD22_MEDIATED_BCR_REGULATION	REACTOME_CD22_MEDIATED_BCR_REGULATION	61	-0.393724	-1.48752	0.027137	0.105572	0.0779819	9746	tags=38%, list=27%, signal=28%	IGKV3D-20/IGKV2D-28/PTPN6/IGLV1-40/IGLV2-14/IGHM/IGKV1D-33/IGLV3-27/IGLV7-43/IGLV1-47/IGHV4-34/IGKV1D-39/IGLV1-51/IGLV2-23/IGHV1-2/IGKV2-28/CD79A/IGLC3/IGKV1D-12/IGKV1-17/IGLV2-11/CD79B/IGHD
WP_EUKARYOTIC_TRANSCRIPTION_INITIATION	WP_EUKARYOTIC_TRANSCRIPTION_INITIATION	42	0.382343	1.55144	0.0275862	0.107144	0.0791431	11753	tags=57%, list=32%, signal=39%	POLR1B/TAF5/POLR2B/GTF2H3/GTF2E1/ILK/GTF2H2C/POLR3B/GTF2H1/GTF2H4/TBP/POLR2K/MNAT1/POLR1A/TAF13/ERCC3/POLR3D/POLR2C/TAF6/POLR1E/GTF2B/POLR2A/GTF2F2/TAF7
REACTOME_DETOXIFICATION_OF_REACTIVE_OXYGEN_SPECIES	REACTOME_DETOXIFICATION_OF_REACTIVE_OXYGEN_SPECIES	37	-0.463052	-1.58165	0.0282087	0.109384	0.0807971	10595	tags=41%, list=29%, signal=29%	NCF1/GPX1/TXN/TXNRD2/ATOX1/PRDX5/CCS/GPX3/NCF4/CYBA/AQP8/SOD3/NOX5/GPX2/GPX5
PID_IL12_2PATHWAY	PID_IL12_2PATHWAY	62	-0.389931	-1.48193	0.0283019	0.109442	0.0808404	12889	tags=47%, list=35%, signal=30%	STAT5A/STAT6/FASLG/NFKB2/IL12RB1/CD3G/IL1R1/FOS/TBX21/STAT4/LCK/CD8B/IL2RB/IL2RG/HLA-DRA/IL18/CD247/CD4/GZMA/IL18RAP/SOCS1/HLX/HLA-A/CD3E/CD3D/GADD45B/IL4/GADD45G/IL2
BIOCARTA_COMP_PATHWAY	BIOCARTA_COMP_PATHWAY	19	-0.547034	-1.59966	0.0283159	0.109442	0.0808404	2303	tags=32%, list=6%, signal=30%	CFD/C7/MASP1/C3/C8A/C6
REACTOME_FORMATION_OF_INCISION_COMPLEX_IN_GG_NER	REACTOME_FORMATION_OF_INCISION_COMPLEX_IN_GG_NER	43	0.374676	1.52252	0.0286738	0.110646	0.0817292	10745	tags=60%, list=29%, signal=43%	GTF2H3/PARP1/UBE2V2/RPA1/ERCC4/PARP2/SUMO2/USP45/CUL4B/GTF2H1/SUMO1/GTF2H4/RPA3/RAD23A/RPA2/CUL4A/RAD23B/RNF111/MNAT1/CHD1L/XPC/SUMO3/ERCC3/UBE2N/DDB1/PIAS1
WP_CANONICAL_AND_NONCANONICAL_NOTCH_SIGNALING	WP_CANONICAL_AND_NONCANONICAL_NOTCH_SIGNALING	27	0.426027	1.53289	0.0288462	0.11113	0.0820872	7152	tags=41%, list=20%, signal=33%	DLK1/DLL3/DNER/DLK2/CNTN6/NOTCH2/ADAM10/CHUK/MAML1/MAML2/MFAP1
PID_RHOA_PATHWAY	PID_RHOA_PATHWAY	45	0.361223	1.4883	0.0290909	0.111892	0.0826497	6003	tags=27%, list=16%, signal=22%	SH3GL2/CDKN1B/ITGB1/CIT/ROCK1/RDX/VCL/PKN2/PPP1R12A/SCAI/PIP5K1A/ROCK2
REACTOME_EARLY_PHASE_OF_HIV_LIFE_CYCLE	REACTOME_EARLY_PHASE_OF_HIV_LIFE_CYCLE	14	0.525549	1.60485	0.0294118	0.11273	0.0832688	8262	tags=57%, list=23%, signal=44%	HMGA1/PSIP1/FEN1/XRCC4/LIG1/XRCC5/KPNA1/XRCC6
REACTOME_SYNTHESIS_OF_IP2_IP_AND_INS_IN_THE_CYTOSOL	REACTOME_SYNTHESIS_OF_IP2_IP_AND_INS_IN_THE_CYTOSOL	14	0.523742	1.59933	0.0294118	0.11273	0.0832688	11065	tags=79%, list=30%, signal=55%	MTMR7/IMPA2/MTMR9/INPP5B/IMPA1/OCRL/INPP4A/INPP4B/INPP5A/ISYNA1/SYNJ1
REACTOME_CRMPS_IN_SEMA3A_SIGNALING	REACTOME_CRMPS_IN_SEMA3A_SIGNALING	16	0.49605	1.55276	0.0294985	0.11273	0.0832688	10538	tags=50%, list=29%, signal=36%	DPYSL5/PLXNA4/GSK3B/SEMA3A/CDK5R1/DPYSL2/DPYSL4/CRMP1
REACTOME_SUMOYLATION_OF_DNA_METHYLATION_PROTEINS	REACTOME_SUMOYLATION_OF_DNA_METHYLATION_PROTEINS	16	0.503978	1.57758	0.0294985	0.11273	0.0832688	7647	tags=50%, list=21%, signal=40%	DNMT3B/DNMT1/CBX2/PHC3/DNMT3A/SUMO1/RNF2/BMI1
WP_PREGNANE_X_RECEPTOR_PATHWAY	WP_PREGNANE_X_RECEPTOR_PATHWAY	33	-0.461654	-1.54806	0.0296192	0.113009	0.0834752	3564	tags=24%, list=10%, signal=22%	ABCB1/ABCC3/UGT1A1/CYP2A6/SULT2A1/CYP3A5/UGT1A4/UGT1A3
REACTOME_ALPHA_LINOLENIC_OMEGA3_AND_LINOLEIC_OMEGA6_ACID_METABOLISM	REACTOME_ALPHA_LINOLENIC_OMEGA3_AND_LINOLEIC_OMEGA6_ACID_METABOLISM	13	0.54596	1.62273	0.0297619	0.113372	0.083743	4411	tags=23%, list=12%, signal=20%	ELOVL2/FADS1/ELOVL3
REACTOME_RHO_GTPASES_ACTIVATE_PKNS	REACTOME_RHO_GTPASES_ACTIVATE_PKNS	92	0.297508	1.40335	0.0300429	0.114077	0.0842636	8616	tags=42%, list=24%, signal=32%	H3C8/H2BC17/H4C3/H2BC10/H2BC11/H4C1/CDC25C/H2AC14/H2BC13/MYH10/H4C8/H3C12/H2BC14/H2AZ1/NCOA2/YWHAQ/H2BC3/PKN2/H2BC15/YWHAZ/H2AC4/H4-16/H4C12/H4C13/YWHAB/PPP1R12A/YWHAG/H2AC7/H4C6/H2BC12/H4C4/KDM1A/H3C10/H3C13/H2BC7/H2AZ2/H3C7/H2BC4/PDPK1
WP_EICOSANOID_METABOLISM_VIA_LIPO_OXYGENASES_LOX	WP_EICOSANOID_METABOLISM_VIA_LIPO_OXYGENASES_LOX	29	-0.475796	-1.55778	0.0300429	0.114077	0.0842636	4168	tags=21%, list=11%, signal=18%	GGT5/LTB4R/LTC4S/CYSLTR2/ALOX15/DPEP1
WP_PI3KAKTMTOR_VITD3_SIGNALLING	WP_PI3KAKTMTOR_VITD3_SIGNALLING	22	0.426462	1.48832	0.0302115	0.114534	0.0846013	7015	tags=32%, list=19%, signal=26%	MYC/PIK3CA/PRKAA2/CD80/GSK3B/LDHA/PFKFB4
WP_METAPATHWAY_BIOTRANSFORMATION_PHASE_I_AND_II	WP_METAPATHWAY_BIOTRANSFORMATION_PHASE_I_AND_II	184	-0.300054	-1.35015	0.0302663	0.114559	0.0846199	5473	tags=22%, list=15%, signal=19%	CYP2J2/CYP2A7/CYP4B1/SULT1A1/GSTK1/COMT/HNMT/CYP2A13/CYP21A2/CYP2E1/CHST5/CYP2C8/GPX4/UGT2B4/CYP27A1/GPX3/AKR1B10/FMO5/AKR1C4/GLYATL1/AKR1D1/CYP2D6/INMT/NNMT/CHST6/GSTM5/UGT1A1/GLYATL2/CYP4F22/CYP2A6/SULT2A1/CYP11B1/CYP3A5/FMO2/SULT2B1/UGT1A5/UGT1A4/GPX2/UGT1A3/GPX5/GSTA3
REACTOME_SIGNALING_BY_PDGF	REACTOME_SIGNALING_BY_PDGF	58	0.341865	1.47085	0.0307692	0.116267	0.0858812	9500	tags=43%, list=26%, signal=32%	COL9A1/COL9A3/COL4A4/GRB7/COL6A6/COL4A3/PIK3CA/NRAS/STAT1/KRAS/PTPN11/COL6A5/RASA1/PDGFC/CRKL/SOS1/PIK3CB/COL5A2/NCK1/COL5A3/SPP1/COL2A1/GRB2/COL6A3/COL4A1
REACTOME_APC_CDC20_MEDIATED_DEGRADATION_OF_NEK2A	REACTOME_APC_CDC20_MEDIATED_DEGRADATION_OF_NEK2A	26	0.411311	1.48393	0.0308642	0.116267	0.0858812	4965	tags=35%, list=14%, signal=30%	BUB1B/MAD2L1/NEK2/ANAPC1/CDC20/UBE2C/CDC27/UBE2S/CDC23
WP_PHOTODYNAMIC_THERAPYINDUCED_UNFOLDED_PROTEIN_RESPONSE	WP_PHOTODYNAMIC_THERAPYINDUCED_UNFOLDED_PROTEIN_RESPONSE	26	0.410236	1.48005	0.0308642	0.116267	0.0858812	10434	tags=54%, list=29%, signal=39%	SULT1E1/PDIA6/ASNS/EIF2AK3/TRIB3/BCL2L11/UBE2E1/ATF6/ERP27/EDEM1/NFE2L2/EIF2A/NARS1/HSP90B1
REACTOME_PTEN_REGULATION	REACTOME_PTEN_REGULATION	139	0.267058	1.36351	0.0309278	0.116322	0.0859221	12260	tags=50%, list=34%, signal=34%	SALL4/PSMA6/PSMC1/AGO2/NR2E1/EZH2/SUZ12/FRK/HDAC2/AGO3/CBX2/PHC3/OTUD3/REST/SLC38A9/PSMD3/RCOR1/TNRC6B/CSNK2A1/RBBP4/PSMD11/NEDD4/AGO1/PSMD14/PSMD2/PSMD1/PSMD12/RRAGC/KDM1A/RNF2/PSME4/PSMC6/BMI1/MAPK1/RRAGB/USP13/GATAD2A/TNKS2/CHD4/HDAC3/PSMD7/PSME3/PSMD10/PSMA1/PSMD5/PREX2/AGO4/GATAD2B/PSMC2/CBX6/SNAI1/MTOR/PSMA7/PSMA4/ATF2/MTA2/EED/MECOM/PSMD8/PSMB2/PSMD6/HDAC1/AKT2/PTEN/CSNK2A2/RHEB/PSMD9/PHC1…
WP_CONSTITUTIVE_ANDROSTANE_RECEPTOR_PATHWAY	WP_CONSTITUTIVE_ANDROSTANE_RECEPTOR_PATHWAY	32	-0.463737	-1.54471	0.0311615	0.117016	0.0864344	3564	tags=25%, list=10%, signal=23%	ABCB1/ABCC3/UGT1A1/CYP2A6/SULT2A1/CYP3A5/UGT1A4/UGT1A3
REACTOME_INHIBITION_OF_DNA_RECOMBINATION_AT_TELOMERE	REACTOME_INHIBITION_OF_DNA_RECOMBINATION_AT_TELOMERE	68	0.332451	1.48028	0.0316206	0.118552	0.0875695	10406	tags=54%, list=28%, signal=39%	H2BC17/H4C3/H2BC10/H2BC11/H4C1/TERF1/H2AC14/H2BC13/H4C8/POLR2B/H2BC14/H2AZ1/H2BC3/H2BC15/H2AC4/H4-16/H4C12/H4C13/ATRX/H2AC7/H4C6/POT1/H2BC12/POLR2D/H4C4/H2BC7/POLR2K/H2AZ2/H2BC4/H3-3A/H4C14/TINF2/POLR2C/TERF2/H2BC1/H3-3B/DAXX
BIOCARTA_CLASSIC_PATHWAY	BIOCARTA_CLASSIC_PATHWAY	14	-0.599427	-1.64392	0.0317221	0.118745	0.0877122	2303	tags=29%, list=6%, signal=27%	C7/C3/C8A/C6
REACTOME_DERMATAN_SULFATE_BIOSYNTHESIS	REACTOME_DERMATAN_SULFATE_BIOSYNTHESIS	11	0.605255	1.71818	0.0319767	0.119511	0.0882774	3294	tags=55%, list=9%, signal=50%	CSPG5/DSEL/NCAN/UST/VCAN/DSE
REACTOME_RUNX1_REGULATES_TRANSCRIPTION_OF_GENES_INVOLVED_IN_DIFFERENTIATION_OF_HSCS	REACTOME_RUNX1_REGULATES_TRANSCRIPTION_OF_GENES_INVOLVED_IN_DIFFERENTIATION_OF_HSCS	128	0.270324	1.36678	0.0321101	0.119821	0.0885064	9596	tags=41%, list=26%, signal=31%	H3C8/H2BC17/LMO1/H4C3/H2BC10/PSMA6/H2BC11/H4C1/PSMC1/H2AC14/H2BC13/H4C8/H3C12/H2BC14/H2AZ1/YAP1/ITCH/H2BC3/PSMD3/H2BC15/H2AC4/H4-16/H4C12/H4C13/PSMD11/H2AC7/PSMD14/PSMD2/H4C6/H2BC12/KMT2A/PSMD1/TCF12/PSMD12/H4C4/PSME4/PSMC6/H3C10/H3C13/H2BC7/H2AZ2/H3C7/H2BC4/MNAT1/PSMD7/H3-3A/PSME3/PSMD10/GATA3/CBFB/PSMA1/H4C14/PSMD5
REACTOME_APOPTOTIC_FACTOR_MEDIATED_RESPONSE	REACTOME_APOPTOTIC_FACTOR_MEDIATED_RESPONSE	18	0.483284	1.59578	0.0321637	0.119833	0.0885153	9583	tags=50%, list=26%, signal=37%	APAF1/CDKN2A/DIABLO/BAK1/C1QBP/MAPK1/CYCS/CASP3/APIP
KEGG_TIGHT_JUNCTION	KEGG_TIGHT_JUNCTION	131	0.262129	1.32974	0.0330189	0.122826	0.0907264	6152	tags=27%, list=17%, signal=22%	CLDN16/MYH8/PPP2R2B/CLDN6/CLDN19/RAB3B/CLDN1/PRKCI/CDK4/NRAS/MYH6/PARD6B/MYH1/KRAS/MYH10/OCLN/CLDN11/CLDN18/YES1/LLGL1/CTNNA3/EPB41/RRAS2/MPP5/CSNK2A1/CLDN9/MYH2/MAGI3/MYH4/CASK/ASH1L/PARD3/MYH15/GNAI3/CGN
REACTOME_NEPHRIN_FAMILY_INTERACTIONS	REACTOME_NEPHRIN_FAMILY_INTERACTIONS	23	0.424389	1.48819	0.0332326	0.123416	0.0911625	8063	tags=39%, list=22%, signal=31%	KIRREL2/PIK3CA/KIRREL1/KIRREL3/CD2AP/CASK/IQGAP1/PIK3CB/NCK1
REACTOME_COPI_INDEPENDENT_GOLGI_TO_ER_RETROGRADE_TRAFFIC	REACTOME_COPI_INDEPENDENT_GOLGI_TO_ER_RETROGRADE_TRAFFIC	53	-0.40002	-1.47016	0.0333333	0.123416	0.0911625	591	tags=11%, list=2%, signal=11%	PLA2G6/CAPZA3/TUBA3C/TUBA3E/TUBA4B/TUBA3D
REACTOME_ORGANELLE_BIOGENESIS_AND_MAINTENANCE	REACTOME_ORGANELLE_BIOGENESIS_AND_MAINTENANCE	293	0.229373	1.27463	0.0333333	0.123416	0.0911625	7012	tags=27%, list=19%, signal=22%	TUBB4A/CNGA2/TUBB2B/PPARGC1A/HAUS6/PLK1/NEK2/TUBA1B/TUBB3/CDK1/KIF3C/ASAP1/PLK4/CKAP5/TGS1/CEP72/NEDD1/TUBA1C/HELZ2/MED1/CEP76/CEP192/DNAJC11/TFAM/CCT5/EXOC5/GLUD2/TBL1XR1/ALMS1/CCT4/PRKAA2/CEP78/SSTR3/CHCHD3/NCOA2/CREB1/MAPRE1/MCHR1/RP2/HAUS2/HAUS3/USP46/PCNT/NDE1/BBS10/APOOL/GABPA/TNPO1/AKAP9/CEP135/IMMT/NINL/CYS1/CAMK4/HAUS8/SCLT1/TCP1/CCT2/CEP57/TFB2M/PRKAB2/HAUS1/ARL13B/YWHAG/PRKAR2B/RAB3IP/…
REACTOME_INTERACTION_WITH_CUMULUS_CELLS_AND_THE_ZONA_PELLUCIDA	REACTOME_INTERACTION_WITH_CUMULUS_CELLS_AND_THE_ZONA_PELLUCIDA	11	-0.614116	-1.55318	0.0334347	0.123599	0.0912974	4603	tags=45%, list=13%, signal=40%	ADAM2/B4GALT1/ZP2/ADAM30/OVGP1
PID_HDAC_CLASSIII_PATHWAY	PID_HDAC_CLASSIII_PATHWAY	26	0.409877	1.47875	0.0339506	0.125312	0.0925623	1695	tags=12%, list=5%, signal=11%	MYOD1/PPARGC1A/TUBA1B
REACTOME_SYNTHESIS_OF_LEUKOTRIENES_LT_AND_EOXINS_EX_	REACTOME_SYNTHESIS_OF_LEUKOTRIENES_LT_AND_EOXINS_EX_	21	-0.52862	-1.58819	0.0342772	0.12593	0.0930194	5381	tags=38%, list=15%, signal=33%	CYP4B1/GGT5/DPEP2/LTC4S/GGT1/CYP4F22/ALOX15/DPEP1
REACTOME_XENOBIOTICS	REACTOME_XENOBIOTICS	23	-0.515892	-1.58327	0.0342772	0.12593	0.0930194	5473	tags=35%, list=15%, signal=30%	CYP2J2/CYP2A7/CYP2A13/CYP2E1/CYP2C8/CYP2D6/CYP2A6/CYP3A5
WP_TAMOXIFEN_METABOLISM	WP_TAMOXIFEN_METABOLISM	21	-0.529198	-1.58993	0.0342772	0.12593	0.0930194	5342	tags=38%, list=15%, signal=33%	SULT1A1/CYP2E1/CYP2C8/CYP2D6/CYP2A6/SULT2A1/CYP3A5/UGT1A4
WP_LEPTIN_SIGNALING_PATHWAY	WP_LEPTIN_SIGNALING_PATHWAY	76	0.315315	1.42815	0.0343348	0.125947	0.0930318	8037	tags=36%, list=22%, signal=28%	PDE3B/ERBB2/STAT1/ROCK1/PTPN11/REL/SOCS7/PRKAA2/CREB1/IKBKG/ACACA/RPS6KB1/ROCK2/KPNA4/GSK3B/CHUK/MAPK14/ELK1/MAP2K1/SOS1/PTK2/EIF4E/KHDRBS1/MAPK1/CFL2/PLCG2/PRKAA1
PID_HNF3A_PATHWAY	PID_HNF3A_PATHWAY	43	-0.418248	-1.48799	0.0345781	0.126343	0.0933241	4662	tags=23%, list=13%, signal=20%	SHH/ESR1/SFTPA2/NFIC/FOXA2/KLK3/SCGB1A1/C4BPB/TFF1/SERPINA1
REACTOME_NETRIN_1_SIGNALING	REACTOME_NETRIN_1_SIGNALING	50	0.357293	1.50946	0.0346021	0.126343	0.0933241	11794	tags=58%, list=32%, signal=39%	TRPC7/DCC/TRPC5/PTPN11/SLIT1/TRIO/UNC5A/ROBO1/SLIT2/MAPK14/DSCAML1/PTK2/TRPC6/MAPK12/NCK1/PRKCQ/RGMA/ABLIM1/TRPC1/CDC42/MYO10/NEO1/UNC5C/SLIT3/SIAH1/WASL/MAPK13/DOCK1/MAPK8
REACTOME_SIGNALING_BY_ERBB2	REACTOME_SIGNALING_BY_ERBB2	50	0.356294	1.50525	0.0346021	0.126343	0.0933241	10466	tags=48%, list=29%, signal=34%	EREG/NRG3/GRB7/PIK3CA/ERBB2/ERBB4/NRAS/KRAS/YES1/CUL5/GAB1/NRG4/HSP90AA1/SOS1/PRKCE/DIAPH1/EGFR/USP8/GRB2/MEMO1/RNF41/NRG1/RHOA/ERBIN
PID_FAK_PATHWAY	PID_FAK_PATHWAY	59	0.332782	1.44431	0.0348837	0.126981	0.0937955	11794	tags=51%, list=32%, signal=35%	GRB7/PIK3CA/ASAP1/ITGAV/ITGB1/YES1/KLF8/VCL/RASA1/ROCK2/MAP2K1/SOS1/PTK2/ARHGAP35/MAPK1/BRAF/NCK1/PTPN21/RAP1B/GRB2/GIT2/ETS1/RHOA/RAF1/WASL/MAP2K4/BMX/RAP1A/DOCK1/MAPK8
REACTOME_PHOSPHORYLATION_SITE_MUTANTS_OF_CTNNB1_ARE_NOT_TARGETED_TO_THE_PROTEASOME_BY_THE_DESTRUCTION_COMPLEX	REACTOME_PHOSPHORYLATION_SITE_MUTANTS_OF_CTNNB1_ARE_NOT_TARGETED_TO_THE_PROTEASOME_BY_THE_DESTRUCTION_COMPLEX	15	0.509954	1.57189	0.0348837	0.126981	0.0937955	8105	tags=47%, list=22%, signal=36%	APC/PPP2R5E/PPP2R5D/GSK3B/CSNK1A1/CTNNB1/AMER1
REACTOME_ACTIVATED_PKN1_STIMULATES_TRANSCRIPTION_OF_AR_ANDROGEN_RECEPTOR_REGULATED_GENES_KLK2_AND_KLK3	REACTOME_ACTIVATED_PKN1_STIMULATES_TRANSCRIPTION_OF_AR_ANDROGEN_RECEPTOR_REGULATED_GENES_KLK2_AND_KLK3	65	0.323916	1.42825	0.0354331	0.128702	0.0950668	8552	tags=46%, list=23%, signal=35%	H3C8/H2BC17/H4C3/H2BC10/H2BC11/H4C1/H2AC14/H2BC13/H4C8/H3C12/H2BC14/H2AZ1/NCOA2/H2BC3/H2BC15/H2AC4/H4-16/H4C12/H4C13/H2AC7/H4C6/H2BC12/H4C4/KDM1A/H3C10/H3C13/H2BC7/H2AZ2/H3C7/H2BC4
ST_MYOCYTE_AD_PATHWAY	ST_MYOCYTE_AD_PATHWAY	28	0.401266	1.46874	0.0354839	0.128702	0.0950668	8342	tags=39%, list=23%, signal=30%	PTX3/KCNJ3/EPHB2/CAV3/RYR1/PITX2/APC/ITPR3/DAG1/MAPK1/GNAI1
REACTOME_DEGRADATION_OF_THE_EXTRACELLULAR_MATRIX	REACTOME_DEGRADATION_OF_THE_EXTRACELLULAR_MATRIX	140	0.265248	1.35751	0.035533	0.128702	0.0950668	4245	tags=21%, list=12%, signal=19%	COL9A1/SPOCK3/COL9A3/ADAMTS16/FBN2/COL25A1/KLK7/COL4A4/PRSS1/COL6A6/ADAM17/COL4A3/COL11A1/MMP3/TLL1/FBN3/MMP10/COL10A1/MMP12/LAMC1/ADAMTS1/SCUBE3/MMP1/COL26A1/CTRB1/MMP16/COL8A1/COL6A5/COL11A2/ADAM9
PID_MTOR_4PATHWAY	PID_MTOR_4PATHWAY	68	0.32434	1.44417	0.0355731	0.128702	0.0950668	8056	tags=34%, list=22%, signal=26%	PPARGC1A/CDK2/NRAS/CCNE1/KRAS/RICTOR/RB1CC1/YWHAQ/YWHAZ/YWHAB/RRN3/EIF4A1/RPS6KB1/BNIP3/YWHAG/FBXW11/MAP2K1/EIF4E/RRAGC/MAPK1/RRAGB/CYCS/BRAF
KEGG_NON_HOMOLOGOUS_END_JOINING	KEGG_NON_HOMOLOGOUS_END_JOINING	13	0.538869	1.60165	0.0357143	0.129017	0.095299	8262	tags=62%, list=23%, signal=48%	PRKDC/FEN1/XRCC4/NHEJ1/XRCC5/MRE11/RAD50/XRCC6
REACTOME_DEFECTS_OF_CONTACT_ACTIVATION_SYSTEM_CAS_AND_KALLIKREIN_KININ_SYSTEM_KKS_	REACTOME_DEFECTS_OF_CONTACT_ACTIVATION_SYSTEM_CAS_AND_KALLIKREIN_KININ_SYSTEM_KKS_	15	-0.578341	-1.60688	0.0364742	0.131562	0.097179	5524	tags=33%, list=15%, signal=28%	TPST2/VWF/F10/KLKB1/GP9
WP_TYROBP_CAUSAL_NETWORK	WP_TYROBP_CAUSAL_NETWORK	61	-0.381178	-1.44012	0.036635	0.131873	0.0974088	13493	tags=52%, list=37%, signal=33%	NCF2/CYTL1/ITGB2/TMEM106A/RPS6KA1/NCKAP1L/C1QC/STAT5A/RUNX3/IL10RA/TNFRSF1B/BIN2/GPX1/APBB1IP/TYROBP/RNASE6/ITGAM/IL18/IGSF6/LGALS9B/NPC2/CD4/HLX/LGALS9C/ITGAX/GIMAP2/CD37/LYL1/TCIRG1/GAPT/PYCARD/C3
REACTOME_GLUCAGON_TYPE_LIGAND_RECEPTORS	REACTOME_GLUCAGON_TYPE_LIGAND_RECEPTORS	33	-0.451117	-1.51273	0.0366714	0.131873	0.0974088	6811	tags=39%, list=19%, signal=32%	GHRHR/GNGT2/GNG11/ADCYAP1R1/VIPR1/GNB5/GNG8/VIP/VIPR2/SCT/CYSLTR2/GLP2R/GIPR
REACTOME_INTRA_GOLGI_AND_RETROGRADE_GOLGI_TO_ER_TRAFFIC	REACTOME_INTRA_GOLGI_AND_RETROGRADE_GOLGI_TO_ER_TRAFFIC	203	0.243027	1.30566	0.0372671	0.133791	0.0988261	3884	tags=16%, list=11%, signal=14%	TUBB4A/KIF15/KIF18A/CENPE/TUBB2B/KIF11/KIF23/RACGAP1/KIF20B/KIF4A/KIF2C/KIF18B/RAB39A/TUBA1B/TUBB3/KIF1A/KIF5A/KIFC1/KIF20A/KIF3C/KIF4B/RAB9B/ZW10/TUBA1C/KIF2A/NAA30/KIF26A/M6PR/GOLGA4/KLC3/RHOBTB3/RIC1
BIOCARTA_RNA_PATHWAY	BIOCARTA_RNA_PATHWAY	10	0.606592	1.6567	0.037464	0.133791	0.0988261	6279	tags=40%, list=17%, signal=33%	EIF2AK2/EIF2S1/CHUK/EIF2S2
REACTOME_PI3K_EVENTS_IN_ERBB4_SIGNALING	REACTOME_PI3K_EVENTS_IN_ERBB4_SIGNALING	10	0.610366	1.66701	0.037464	0.133791	0.0988261	2253	tags=40%, list=6%, signal=38%	EREG/NRG3/PIK3CA/ERBB4
BIOCARTA_ASBCELL_PATHWAY	BIOCARTA_ASBCELL_PATHWAY	13	-0.593522	-1.58902	0.0375375	0.133791	0.0988261	8343	tags=62%, list=23%, signal=48%	CD28/HLA-DRA/CD4/HLA-DRB5/HLA-DRB1/CD40LG/IL4/IL2
PID_NCADHERIN_PATHWAY	PID_NCADHERIN_PATHWAY	33	0.389408	1.46898	0.0375427	0.133791	0.0988261	5492	tags=30%, list=15%, signal=26%	CNR1/GAP43/CDH2/PIK3CA/FER/ROCK1/PTPN11/MAPRE1/GJA1/DAGLA
REACTOME_FATTY_ACYL_COA_BIOSYNTHESIS	REACTOME_FATTY_ACYL_COA_BIOSYNTHESIS	37	0.373593	1.46473	0.0375427	0.133791	0.0988261	5905	tags=35%, list=16%, signal=29%	ELOVL2/ELOVL7/HTD2/ELOVL4/ELOVL6/HACD2/HACD3/SCD/TECRL/FASN/ELOVL3/ACACA/PPT2
WP_CHOLESTEROL_BIOSYNTHESIS_PATHWAY	WP_CHOLESTEROL_BIOSYNTHESIS_PATHWAY	15	0.506326	1.56071	0.0377907	0.134474	0.0993301	8839	tags=60%, list=24%, signal=46%	HMGCS1/CYP51A1/IDI1/SQLE/SC5D/FDPS/LSS/HMGCR/DHCR7
KEGG_ADHERENS_JUNCTION	KEGG_ADHERENS_JUNCTION	73	0.32333	1.46395	0.0379747	0.134896	0.0996419	10459	tags=48%, list=29%, signal=34%	WASF1/NECTIN3/ERBB2/FER/YES1/VCL/SSX2IP/PTPRJ/CTNNA3/CSNK2A1/RAC3/FARP2/PARD3/LMO7/CTNNB1/MAP3K7/IQGAP1/CTNND1/MAPK1/SMAD2/TCF7L1/TGFBR1/EGFR/WASF3/EP300/PTPRF/WASF2/SMAD4/TJP1/CDC42/MET/PTPN1/RHOA/SNAI1/ACP1
REACTOME_SCF_SKP2_MEDIATED_DEGRADATION_OF_P27_P21	REACTOME_SCF_SKP2_MEDIATED_DEGRADATION_OF_P27_P21	60	0.333705	1.45131	0.0380228	0.134896	0.0996419	6989	tags=27%, list=19%, signal=22%	CCNE2/CCNA2/SKP2/CKS1B/CDK4/CDKN1B/CDK2/PSMA6/PSMC1/CCNE1/PSMD3/PSMD11/PSMD14/PSMD2/PSMD1/PSMD12
REACTOME_INTERLEUKIN_4_AND_INTERLEUKIN_13_SIGNALING	REACTOME_INTERLEUKIN_4_AND_INTERLEUKIN_13_SIGNALING	111	-0.329275	-1.3885	0.0381679	0.135209	0.0998731	5807	tags=23%, list=16%, signal=19%	MMP9/ITGAM/IL18/MMP2/PIK3R1/F13A1/MUC1/CDKN1A/SOCS1/RORC/NDN/IL13/ITGAX/VIM/CCL22/OPRM1/BATF/IL17F/NANOG/TIMP1/ALOX15/IL4/FCER2/SAA1/LCN2
KEGG_TASTE_TRANSDUCTION	KEGG_TASTE_TRANSDUCTION	51	0.341621	1.45392	0.0383275	0.135572	0.100141	2850	tags=22%, list=8%, signal=20%	TAS2R46/TAS2R50/GNAT3/ADCY8/TAS2R31/TAS2R13/TAS2R20/TAS2R43/CACNA1B/TAS2R19/TAS2R3
KEGG_NEUROACTIVE_LIGAND_RECEPTOR_INTERACTION	KEGG_NEUROACTIVE_LIGAND_RECEPTOR_INTERACTION	270	0.238702	1.34012	0.0384615	0.135844	0.100342	4393	tags=21%, list=12%, signal=18%	NPFFR2/GRID2/GABRG2/TACR3/GRIN2B/GABRB2/HTR2C/GPR50/NPY2R/ADRA1B/GABRQ/CNR1/CHRNA7/GRIK5/OPRK1/PRSS1/GABRA2/TSHR/HTR6/GABRG1/GABRA5/GLRA3/CHRNA9/CHRNB3/CHRNA5/CHRNB2/GRPR/AGTR1/ADRA2B/GRIA3/MTNR1A/SSTR1/GABRA3/NTSR1/HCRTR2/LHCGR/GLP1R/AGTR2/GPR156/PTH2R/GABRG3/NPFFR1/CRHR2/CCKBR/LPAR4/DRD1/FPR3/GRIN2C/GCGR/THRB/UTS2R/SSTR3/RXFP2/GABRA1/GRM4/MCHR1
BIOCARTA_TOB1_PATHWAY	BIOCARTA_TOB1_PATHWAY	19	-0.530118	-1.55019	0.0387481	0.136653	0.10094	5058	tags=26%, list=14%, signal=23%	CD247/CD3E/CD3D/IL4/IL2
PID_NFAT_3PATHWAY	PID_NFAT_3PATHWAY	53	0.347781	1.48752	0.0390071	0.137272	0.101397	9559	tags=43%, list=26%, signal=32%	KPNA2/AKAP5/XPO1/YWHAQ/RAN/KPNB1/YWHAZ/CSNK2A1/CAMK4/YWHAB/YWHAG/GSK3B/MAPK14/CSNK1A1/PPP3R1/NFATC3/PRKCE/PRKCQ/CASP3/MAP3K1/EP300/PPP3CB/RCAN2
REACTOME_ERYTHROCYTES_TAKE_UP_CARBON_DIOXIDE_AND_RELEASE_OXYGEN	REACTOME_ERYTHROCYTES_TAKE_UP_CARBON_DIOXIDE_AND_RELEASE_OXYGEN	13	-0.592768	-1.587	0.039039	0.137272	0.101397	4436	tags=54%, list=12%, signal=47%	HBB/CYB5R1/SLC4A1/AQP1/HBA2/RHAG/HBA1
REACTOME_CARDIAC_CONDUCTION	REACTOME_CARDIAC_CONDUCTION	137	0.253596	1.29881	0.0392157	0.137689	0.101705	5276	tags=23%, list=14%, signal=19%	NKX2-5/SCN2A/KCNK9/KCNK2/TRDN/FGF11/KCNIP1/KCNIP4/FGF12/GATA4/FXYD2/KCNJ4/SCN9A/SCN2B/CACNA2D1/KCNJ12/RYR1/SLC8A1/SCN8A/CACNG4/KCND2/CACNG6/NPR1/CACNA2D2/ATP2B1/SCN4A/FXYD7/ATP1A2/CASQ1/AKAP9/SCN3A
REACTOME_TIGHT_JUNCTION_INTERACTIONS	REACTOME_TIGHT_JUNCTION_INTERACTIONS	29	0.404	1.48385	0.039604	0.138848	0.102561	5949	tags=38%, list=16%, signal=32%	CLDN16/CLDN6/CLDN19/CLDN1/PRKCI/PARD6B/CLDN11/CLDN18/MPP5/CLDN9/PARD3
REACTOME_RNA_POLYMERASE_I_TRANSCRIPTION_TERMINATION	REACTOME_RNA_POLYMERASE_I_TRANSCRIPTION_TERMINATION	31	0.392682	1.47016	0.0401338	0.140498	0.10378	9571	tags=45%, list=26%, signal=33%	TAF1A/POLR1B/TAF1B/GTF2H3/TWISTNB/TTF1/GTF2H1/GTF2H4/TBP/POLR2K/MNAT1/CD3EAP/POLR1A/ERCC3
REACTOME_MET_ACTIVATES_RAP1_AND_RAC1	REACTOME_MET_ACTIVATES_RAP1_AND_RAC1	11	0.581661	1.6512	0.0406977	0.142262	0.105083	11600	tags=73%, list=32%, signal=50%	DOCK7/CRKL/GAB1/RAP1B/GRB2/MET/HGF/RAP1A
PID_BMP_PATHWAY	PID_BMP_PATHWAY	42	0.36495	1.48087	0.0413793	0.144433	0.106686	10089	tags=45%, list=28%, signal=33%	SOSTDC1/BMP2/GREM1/BMP7/CER1/SMAD1/TAB2/BMPR2/GSK3B/MAP3K7/CTDSP2/SMAD5/MAPK1/CHRDL1/PPM1A/RGMA/SMAD4/SMURF2/ZFYVE16
WP_ECTODERM_DIFFERENTIATION	WP_ECTODERM_DIFFERENTIATION	141	0.252883	1.29095	0.0416667	0.145222	0.10727	8390	tags=32%, list=23%, signal=25%	SOX2/ELOVL2/LHX1/ZFHX4/SIX6/CDH6/ARX/NLGN1/MYC/PTPN13/ELOVL4/PLCXD3/ABCC4/PAX3/HMGB2/SCHIP1/CDON/CLDN11/GLI3/CLVS1/FZD5/MYORG/NARS2/SPRY2/SKIL/ZBTB2/BOC/TNFRSF11B/WDR44/SNCA/ST8SIA4/BCOR/CTNNB1/DMD/TBL1X/TRIM33/CTNND2/GATA6/TCF7L1/TTC14/GRAMD1B/PHF8/PGM1/C1GALT1/PDE7A
REACTOME_MITOCHONDRIAL_TRNA_AMINOACYLATION	REACTOME_MITOCHONDRIAL_TRNA_AMINOACYLATION	21	0.434272	1.50113	0.0422961	0.1472	0.108731	10947	tags=57%, list=30%, signal=40%	MARS2/DARS2/NARS2/IARS2/LARS2/GARS1/PARS2/AARS2/RARS2/EARS2/TARS2/YARS2
BIOCARTA_IL1R_PATHWAY	BIOCARTA_IL1R_PATHWAY	31	0.389059	1.4566	0.0434783	0.150653	0.111281	10194	tags=42%, list=28%, signal=30%	IFNB1/IL1RAP/IRAK2/IFNA1/IRAK1/CHUK/MAPK14/TNF/MAP3K7/MAP3K1/NFKB1/TRAF6/TGFB2
KEGG_P53_SIGNALING_PATHWAY	KEGG_P53_SIGNALING_PATHWAY	68	0.315176	1.40336	0.0434783	0.150653	0.111281	3643	tags=21%, list=10%, signal=19%	CCNE2/RRM2/CHEK1/GTSE1/CCNB2/CCNB1/CDK1/CDK4/CDK2/APAF1/CDKN2A/CDK6/CCNE1/SERPINB5
REACTOME_EGFR_DOWNREGULATION	REACTOME_EGFR_DOWNREGULATION	31	0.383598	1.43616	0.0434783	0.150653	0.111281	9857	tags=48%, list=27%, signal=35%	AREG/EREG/SH3GL2/CBL/SPRY2/PTPRK/STAM/EPGN/TGFA/EGFR/EPS15/EPS15L1/GRB2/SH3KBP1/CDC42
PID_LKB1_PATHWAY	PID_LKB1_PATHWAY	47	0.346761	1.43709	0.0444444	0.153776	0.113588	9546	tags=40%, list=26%, signal=30%	MYC/MAP2/STK26/PRKAA2/ETV4/CREB1/YWHAQ/MAPT/YWHAZ/YWHAB/YWHAG/GSK3B/HSP90AA1/BRSK2/PRKAA1/STRADB/SIK1/SMAD4/CAB39
WP_VITAMIN_D_IN_INFLAMMATORY_DISEASES	WP_VITAMIN_D_IN_INFLAMMATORY_DISEASES	22	0.416974	1.45521	0.0453172	0.156568	0.11565	10105	tags=50%, list=28%, signal=36%	MED14/NR3C1/IKBKG/CHUK/MAPK14/TNF/PPP3R1/MAP3K1/SMAD4/PPP3CA/NFKB1
BIOCARTA_THELPER_PATHWAY	BIOCARTA_THELPER_PATHWAY	12	-0.596936	-1.55248	0.0456621	0.157531	0.116361	5058	tags=58%, list=14%, signal=50%	CD28/CD247/CD4/CD2/ITGAL/CD3E/CD3D
REACTOME_MOLECULES_ASSOCIATED_WITH_ELASTIC_FIBRES	REACTOME_MOLECULES_ASSOCIATED_WITH_ELASTIC_FIBRES	38	0.367753	1.45435	0.0460993	0.158809	0.117305	3348	tags=26%, list=9%, signal=24%	FBN2/BMP2/ITGB8/BMP7/ITGB3/MFAP3/FBN3/ITGAV/ITGB1/ITGB6
KEGG_GNRH_SIGNALING_PATHWAY	KEGG_GNRH_SIGNALING_PATHWAY	101	-0.329185	-1.36793	0.0463918	0.159585	0.117879	3327	tags=12%, list=9%, signal=11%	PLA2G1B/PLA2G5/CALML6/PLA2G4E/LHB/PLA2G2F/PLA2G6/ADCY4/PLA2G10/PLA2G2C/CALML3/CACNA1S
BIOCARTA_AKAP95_PATHWAY	BIOCARTA_AKAP95_PATHWAY	11	0.569135	1.61564	0.0465116	0.159766	0.118012	6388	tags=45%, list=17%, signal=38%	NCAPD2/CCNB1/CDK1/PRKAR2B/PRKAR2A
REACTOME_C_TYPE_LECTIN_RECEPTORS_CLRS_	REACTOME_C_TYPE_LECTIN_RECEPTORS_CLRS_	140	-0.31045	-1.35547	0.047205	0.161755	0.119481	2238	tags=9%, list=6%, signal=9%	CLEC10A/MUC17/PSMB11/PYCARD/MUC7/CCL17/MUC21/MUC13/MUC12/MUC5AC/MUC5B/MUCL1/MUC6
ST_FAS_SIGNALING_PATHWAY	ST_FAS_SIGNALING_PATHWAY	65	0.315143	1.38956	0.0472441	0.161755	0.119481	6427	tags=28%, list=18%, signal=23%	TPX2/PTPN13/EPHB2/NR0B2/CASP8AP2/TONSL/NFAT5/ROCK1/DIABLO/RALBP1/PARP1/AGFG1/MAPK8IP2/CAD/BAK1/PFN2/CSNK1A1/FAS
REACTOME_CHYLOMICRON_REMODELING	REACTOME_CHYLOMICRON_REMODELING	10	-0.609852	-1.5071	0.0473282	0.161755	0.119481	4842	tags=40%, list=13%, signal=35%	LPL/APOC2/GPIHBP1/APOA2
REACTOME_CREATION_OF_C4_AND_C2_ACTIVATORS	REACTOME_CREATION_OF_C4_AND_C2_ACTIVATORS	71	-0.361742	-1.41781	0.0473684	0.161755	0.119481	5827	tags=27%, list=16%, signal=23%	IGKV1D-33/IGLV3-27/IGLV7-43/IGLV1-47/IGHG2/CRP/IGHV4-34/IGKV1D-39/FCN3/IGLV1-51/IGLV2-23/IGHV1-2/IGKV2-28/IGLC3/COLEC11/IGKV1D-12/IGKV1-17/IGLV2-11/MASP1
REACTOME_G1_S_DNA_DAMAGE_CHECKPOINTS	REACTOME_G1_S_DNA_DAMAGE_CHECKPOINTS	68	0.312922	1.39333	0.0474308	0.161755	0.119481	7559	tags=29%, list=21%, signal=23%	CCNE2/CCNA2/CHEK1/CDC25A/CDKN1B/CDK2/PSMA6/PSMC1/CDKN2A/CCNE1/CHEK2/PSMD3/PSMD11/PSMD14/PSMD2/PSMD1/PHF20/PSMD12/PSME4/PSMC6
REACTOME_CILIUM_ASSEMBLY	REACTOME_CILIUM_ASSEMBLY	201	0.232219	1.25247	0.0479042	0.163135	0.120501	6945	tags=27%, list=19%, signal=22%	TUBB4A/CNGA2/TUBB2B/HAUS6/PLK1/NEK2/TUBA1B/TUBB3/CDK1/KIF3C/ASAP1/PLK4/CKAP5/CEP72/NEDD1/TUBA1C/CEP76/CEP192/CCT5/EXOC5/ALMS1/CCT4/CEP78/SSTR3/MAPRE1/MCHR1/RP2/HAUS2/HAUS3/PCNT/NDE1/BBS10/TNPO1/AKAP9/CEP135/NINL/CYS1/HAUS8/SCLT1/TCP1/CCT2/CEP57/HAUS1/ARL13B/YWHAG/PRKAR2B/RAB3IP/HAUS4/TRIP11/CCP110/HSP90AA1/EXOC6/TUBB2A/IFT52/CEP97
REACTOME_PLASMA_LIPOPROTEIN_REMODELING	REACTOME_PLASMA_LIPOPROTEIN_REMODELING	32	-0.44321	-1.47633	0.0481586	0.163415	0.120708	6817	tags=41%, list=19%, signal=33%	ABCG1/ANGPTL8/CREB3L3/LPL/ALB/CETP/LCAT/APOF/APOC2/LMF1/LPA/GPIHBP1/APOA2
REACTOME_RHO_GTPASES_ACTIVATE_IQGAPS	REACTOME_RHO_GTPASES_ACTIVATE_IQGAPS	32	-0.442776	-1.47489	0.0481586	0.163415	0.120708	424	tags=12%, list=1%, signal=12%	TUBA3C/TUBA3E/TUBA4B/TUBA3D
PID_VEGFR1_2_PATHWAY	PID_VEGFR1_2_PATHWAY	69	0.308651	1.37661	0.0481928	0.163415	0.120708	8616	tags=38%, list=24%, signal=29%	PIK3CA/ITGB3/ITGAV/CBL/ROCK1/PTPN11/VCL/PRKAA2/PTPRJ/NEDD4/PAK2/GAB1/MAPK14/FBXW11/CTNNB1/HSP90AB1/MAP2K1/HSP90AA1/PTK2/IQGAP1/MAPK1/PRKAA1/BRAF/NCK1/PTPN2/PDPK1
WP_15Q133_COPY_NUMBER_VARIATION_SYNDROME	WP_15Q133_COPY_NUMBER_VARIATION_SYNDROME	21	0.42614	1.47302	0.0483384	0.163676	0.1209	5648	tags=33%, list=15%, signal=28%	CHRNA7/FANCD2/CHRFAM7A/GPR75/ULK4P2/KLF13/FAN1
PID_RET_PATHWAY	PID_RET_PATHWAY	39	0.357568	1.42634	0.0486111	0.164203	0.12129	8063	tags=36%, list=22%, signal=28%	GRB7/IRS2/DOK5/PIK3CA/PTPN11/GFRA1/CREB1/RASA1/GAB1/SOS1/PTK2/FRS2/MAPK1/NCK1
REACTOME_FATTY_ACIDS	REACTOME_FATTY_ACIDS	15	-0.562232	-1.56212	0.0486322	0.164203	0.12129	5473	tags=40%, list=15%, signal=34%	CYP2J2/CYP2A7/CYP4B1/CYP2A13/CYP2D6/CYP4F22
PID_MYC_PATHWAY	PID_MYC_PATHWAY	25	0.396814	1.41126	0.0487805	0.16447	0.121487	7648	tags=32%, list=21%, signal=25%	MYC/SKP2/CDKN2A/ACTL6A/TRRAP/PAK2/GSK3B/HBP1
WP_NONHOMOLOGOUS_END_JOINING	WP_NONHOMOLOGOUS_END_JOINING	10	0.584229	1.59562	0.0489914	0.164947	0.121839	8262	tags=60%, list=23%, signal=46%	PRKDC/XRCC4/WRN/NHEJ1/XRCC5/XRCC6
REACTOME_MET_ACTIVATES_PTK2_SIGNALING	REACTOME_MET_ACTIVATES_PTK2_SIGNALING	30	0.384679	1.42485	0.0491803	0.165349	0.122136	11015	tags=57%, list=30%, signal=40%	COL11A1/ITGB1/LAMC1/ITGA2/LAMA1/COL11A2/COL24A1/PTK2/COL5A2/FN1/COL5A3/COL2A1/LAMA5/MET/HGF/LAMA3/LAMA2
REACTOME_ANCHORING_FIBRIL_FORMATION	REACTOME_ANCHORING_FIBRIL_FORMATION	15	0.495977	1.52881	0.0494186	0.165915	0.122555	2151	tags=20%, list=6%, signal=19%	COL4A4/COL4A3/TLL1
REACTOME_FGFR1_LIGAND_BINDING_AND_ACTIVATION	REACTOME_FGFR1_LIGAND_BINDING_AND_ACTIVATION	16	-0.54726	-1.53963	0.0497738	0.166872	0.123261	4319	tags=38%, list=12%, signal=33%	FGF4/FGF20/FGF6/FGF17/FGF8/FGF3
PID_IL1_PATHWAY	PID_IL1_PATHWAY	34	0.373067	1.42681	0.05	0.167394	0.123647	7069	tags=32%, list=19%, signal=26%	PRKCI/IL1RAP/PIK3CA/UBE2V1/TAB2/TICAM2/IKBKG/IRAK1/CHUK/ERC1/MAP3K7
BIOCARTA_CSK_PATHWAY	BIOCARTA_CSK_PATHWAY	20	-0.518418	-1.53524	0.0507463	0.169654	0.125316	6764	tags=45%, list=18%, signal=37%	HLA-DRA/PRKACG/CD247/CD4/HLA-DRB5/HLA-DRB1/CD3E/ZAP70/CD3D
KEGG_ONE_CARBON_POOL_BY_FOLATE	KEGG_ONE_CARBON_POOL_BY_FOLATE	17	0.467979	1.50012	0.0508982	0.169923	0.125515	3702	tags=35%, list=10%, signal=32%	TYMS/DHFR/MTHFD2/GART/MTHFD1L/MTHFD1
BIOCARTA_MHC_PATHWAY	BIOCARTA_MHC_PATHWAY	12	-0.587363	-1.52758	0.0517504	0.172525	0.127437	8109	tags=50%, list=22%, signal=39%	PSMB8/HLA-DRA/HLA-DRB5/HLA-DRB1/HLA-A/CD74
WP_HEPATITIS_C_AND_HEPATOCELLULAR_CARCINOMA	WP_HEPATITIS_C_AND_HEPATOCELLULAR_CARCINOMA	50	0.34111	1.4411	0.0519031	0.172608	0.127498	9444	tags=40%, list=26%, signal=30%	RRM2/UCHL1/E2F2/BRCA1/MYC/BIRC5/MMP1/PTPN11/FRZB/MAPK14/SOS1/MIR744/BIRC3/TGFBR1/CASP3/VEGFA/IL6R/SMAD4/JAK1/GRB2
PID_ECADHERIN_NASCENT_AJ_PATHWAY	PID_ECADHERIN_NASCENT_AJ_PATHWAY	39	0.355407	1.41772	0.0520833	0.172608	0.127498	10388	tags=46%, list=28%, signal=33%	PIK3CA/NCKAP1/CSNK2A1/ARF6/CTNNB1/DLG1/CYFIP2/IQGAP1/CTNND1/KLHL20/ENAH/WASF2/RAP1B/ABI1/TIAM1/TJP1/CDC42/RHOA
REACTOME_AFLATOXIN_ACTIVATION_AND_DETOXIFICATION	REACTOME_AFLATOXIN_ACTIVATION_AND_DETOXIFICATION	19	-0.51138	-1.4954	0.052161	0.172608	0.127498	6839	tags=42%, list=19%, signal=34%	MGST2/CYP2A13/GGT5/DPEP2/GGT1/CYP3A5/ACY3/DPEP1
REACTOME_POST_CHAPERONIN_TUBULIN_FOLDING_PATHWAY	REACTOME_POST_CHAPERONIN_TUBULIN_FOLDING_PATHWAY	22	-0.495832	-1.50476	0.052161	0.172608	0.127498	424	tags=18%, list=1%, signal=18%	TUBA3C/TUBA3E/TUBA4B/TUBA3D
REACTOME_NF_KB_ACTIVATION_THROUGH_FADD_RIP_1_PATHWAY_MEDIATED_BY_CASPASE_8_AND_10	REACTOME_NF_KB_ACTIVATION_THROUGH_FADD_RIP_1_PATHWAY_MEDIATED_BY_CASPASE_8_AND_10	12	0.545849	1.57618	0.0521739	0.172608	0.127498	6241	tags=33%, list=17%, signal=28%	DDX58/IFIH1/IKBKG/CHUK
WP_GLYCOLYSIS_AND_GLUCONEOGENESIS	WP_GLYCOLYSIS_AND_GLUCONEOGENESIS	44	0.339645	1.39631	0.0522648	0.172608	0.127498	6592	tags=32%, list=18%, signal=26%	GCK/SLC2A2/PCK1/PGAM1/PGK1/DLAT/LDHAL6B/LDHC/HK2/SLC2A1/PFKM/DLD/LDHB/LDHA
WP_PHYTOCHEMICAL_ACTIVITY_ON_NRF2_TRANSCRIPTIONAL_ACTIVATION	WP_PHYTOCHEMICAL_ACTIVITY_ON_NRF2_TRANSCRIPTIONAL_ACTIVATION	15	0.494146	1.52316	0.0523256	0.172608	0.127498	4648	tags=33%, list=13%, signal=29%	EPHB2/PIK3CA/SLC7A11/AIMP2/GSTA2
WP_REGULATION_OF_ACTIN_CYTOSKELETON	WP_REGULATION_OF_ACTIN_CYTOSKELETON	150	0.242238	1.25639	0.052356	0.172608	0.127498	8345	tags=35%, list=23%, signal=27%	DIAPH3/FGF11/FGF5/WASF1/FGF12/MAPK4/VIL1/FGF21/PAK3/PIK3CA/NRAS/MYL1/KRAS/MYH10/ROCK1/GNA13/RDX/VCL/PIK3R4/NCKAP1/APC/RRAS2/ABI2/PIK3C2A/PPP1R12A/RAC3/SSH2/PIP5K1A/ROCK2/PAK2/PIK3C3/SOS2/MAP2K1/FGF18/SOS1/PTK2/CYFIP2/ARHGAP35/IQGAP1/PIK3CB/MAPK1/FN1/FGF9/CFL2/PIP4K2C/ENAH/BRAF/DIAPH1/FGF2/EGFR/PAK6/CHRM5
BIOCARTA_PRC2_PATHWAY	BIOCARTA_PRC2_PATHWAY	14	0.494035	1.50861	0.0529412	0.174295	0.128745	7647	tags=43%, list=21%, signal=34%	EZH2/SUZ12/HDAC2/RBBP4/COMMD3-BMI1/BMI1
WP_MAPK_PATHWAY_IN_CONGENITAL_THYROID_CANCER	WP_MAPK_PATHWAY_IN_CONGENITAL_THYROID_CANCER	16	0.482441	1.51016	0.0530973	0.174568	0.128946	8056	tags=56%, list=22%, signal=44%	MYC/ALK/KRAS/GAREM2/ELK1/SOS2/MAP2K1/SOS1/BRAF
REACTOME_SYNTHESIS_SECRETION_AND_INACTIVATION_OF_GLUCOSE_DEPENDENT_INSULINOTROPIC_POLYPEPTIDE_GIP_	REACTOME_SYNTHESIS_SECRETION_AND_INACTIVATION_OF_GLUCOSE_DEPENDENT_INSULINOTROPIC_POLYPEPTIDE_GIP_	13	0.521533	1.55012	0.0535714	0.175883	0.129917	4207	tags=31%, list=11%, signal=27%	PCSK1/GATA4/ISL1/DPP4
BIOCARTA_RACC_PATHWAY	BIOCARTA_RACC_PATHWAY	15	0.492838	1.51913	0.0552326	0.180588	0.133393	2378	tags=27%, list=6%, signal=25%	KCNQ2/KCNQ5/KCNQ3/TRPC5
PID_RANBP2_PATHWAY	PID_RANBP2_PATHWAY	11	0.552685	1.56894	0.0552326	0.180588	0.133393	11729	tags=73%, list=32%, signal=49%	XPO1/RAN/SUMO1/HDAC4/RANBP2/PIAS2/PIAS1/HDAC1
REACTOME_MRNA_DECAY_BY_5_TO_3_EXORIBONUCLEASE	REACTOME_MRNA_DECAY_BY_5_TO_3_EXORIBONUCLEASE	15	0.48709	1.50141	0.0552326	0.180588	0.133393	11382	tags=80%, list=31%, signal=55%	DCP2/DCP1A/XRN1/PATL1/LSM6/LSM3/LSM1/LSM5/DDX6/EDC4/LSM4/LSM2
WP_CELL_DIFFERENTIATION_INDEX	WP_CELL_DIFFERENTIATION_INDEX	39	0.351356	1.40156	0.0555556	0.181395	0.133989	5508	tags=23%, list=15%, signal=20%	MYOD1/MIR181A2/MIR181B2/TLX3/TLX2/MIR199A2/TLX1/MIR199A1/MIR221
PID_EPHRINB_REV_PATHWAY	PID_EPHRINB_REV_PATHWAY	30	0.383381	1.42005	0.0557377	0.181491	0.13406	3765	tags=23%, list=10%, signal=21%	EPHB1/PTPN13/EPHB2/PIK3CA/ITGB3/EFNB2/YES1
WP_ONE_CARBON_METABOLISM	WP_ONE_CARBON_METABOLISM	30	0.383331	1.41986	0.0557377	0.181491	0.13406	6878	tags=37%, list=19%, signal=30%	TYMS/DHFR/MTHFD2/GART/DNMT3B/MTHFD1L/MTHFD1/DNMT1/SHMT2/DNMT3A/MTRR
REACTOME_ANTI_INFLAMMATORY_RESPONSE_FAVOURING_LEISHMANIA_PARASITE_INFECTION	REACTOME_ANTI_INFLAMMATORY_RESPONSE_FAVOURING_LEISHMANIA_PARASITE_INFECTION	223	-0.277085	-1.28385	0.0566706	0.184123	0.136004	5827	tags=22%, list=16%, signal=19%	IGKV1D-33/GNGT2/GNG11/IGLV3-27/RXFP1/IGLV7-43/CD247/FGR/IGLV1-47/P2RY11/IGHG2/PTH1R/GGT5/ADCYAP1R1/IGHV4-34/VIPR1/DPEP2/GPR25/GNB5/IGKV1D-39/GNG8/IGLV1-51/IGLV2-23/IGHV1-2/VIP/IGKV2-28/IGLC3/RAMP2/IGKV1D-12/GPR83/VIPR2/LHB/IGKV1-17/SCT/CYSLTR2/GGT1/IGLV2-11/GLP2R/MC1R/RAMP1/ADRB2/HTR4/ADCY4/RAMP3/GPHB5/GPR32/TAAR5/MC3R/GIPR/DPEP1
REACTOME_CLASS_B_2_SECRETIN_FAMILY_RECEPTORS_	REACTOME_CLASS_B_2_SECRETIN_FAMILY_RECEPTORS_	94	-0.330819	-1.35397	0.056701	0.184123	0.136004	4955	tags=28%, list=14%, signal=24%	ADGRE3/SHH/PTH1R/ADCYAP1R1/VIPR1/WNT9A/GNB5/PTCH2/GNG8/WNT4/VIP/RAMP2/VIPR2/SCT/DHH/CYSLTR2/WNT8A/GLP2R/RAMP1/WNT6/UCN3/UCN/RAMP3/WNT3A/GIPR/IHH
WP_NOVEL_INTRACELLULAR_COMPONENTS_OF_RIGILIKE_RECEPTOR_RLR_PATHWAY	WP_NOVEL_INTRACELLULAR_COMPONENTS_OF_RIGILIKE_RECEPTOR_RLR_PATHWAY	60	0.313675	1.36421	0.0570342	0.184775	0.136485	8935	tags=33%, list=24%, signal=25%	IFNB1/IFNK/DDX58/CXCL10/SIKE1/IFIH1/IFNA1/AZI2/IKBKG/DDX3X/CHUK/MAPK14/SNW1/TNF/MAP3K7/MAPK12/ATG5/IFNG/TBK1/MAP3K1
REACTOME_ADVANCED_GLYCOSYLATION_ENDPRODUCT_RECEPTOR_SIGNALING	REACTOME_ADVANCED_GLYCOSYLATION_ENDPRODUCT_RECEPTOR_SIGNALING	13	-0.555811	-1.48806	0.0570571	0.184775	0.136485	4489	tags=31%, list=12%, signal=27%	AGER/S100B/S100A12/SAA1
BIOCARTA_ATM_PATHWAY	BIOCARTA_ATM_PATHWAY	20	0.428143	1.45898	0.0572289	0.184884	0.136566	8264	tags=45%, list=23%, signal=35%	CHEK1/BRCA1/RAD51/RBBP8/NBN/CHEK2/MRE11/RAD50/ATM
PID_INTEGRIN3_PATHWAY	PID_INTEGRIN3_PATHWAY	43	0.345887	1.40554	0.0573477	0.184884	0.136566	9500	tags=37%, list=26%, signal=28%	COL4A4/COL4A3/ITGB3/ITGAV/L1CAM/CD47/LAMC1/HMGB1/COL4A6/SPHK1/FN1/IBSP/VEGFA/SPP1/PVR/COL4A1
KEGG_PATHWAYS_IN_CANCER	KEGG_PATHWAYS_IN_CANCER	325	0.207752	1.18235	0.057377	0.184884	0.136566	8462	tags=30%, list=23%, signal=23%	CCNE2/BRCA2/COL4A4/FGF11/FGF5/BMP2/E2F2/FGF12/MYC/DCC/RAD51/BIRC5/MSH2/FGF21/SKP2/CKS1B/PIK3CA/ERBB2/CDK4/CDKN1B/WNT3/ITGAV/CDK2/NRAS/WNT7A/CDKN2A/MSH6/E2F1/CDK6/WNT8B/STAT1/ITGB1/CCNE1/LAMC1/CBL/KRAS/CCDC6/ITGA2/GLI3/MMP1/FZD5/HDAC2/FZD9/LAMA1/FZD7/RALBP1/CTNNA3/APC/APPL1/E2F3/KITLG/SLC2A1/CUL2/IKBKG/RAC3/VHL/CRKL/DVL2/BIRC2/GSK3B/CHUK/FAS/CTNNB1/SOS2/WNT10A/HSP90AB1/TGFA/MAP2K1/FGF18/HSP90AA1/S…
REACTOME_UNBLOCKING_OF_NMDA_RECEPTORS_GLUTAMATE_BINDING_AND_ACTIVATION	REACTOME_UNBLOCKING_OF_NMDA_RECEPTORS_GLUTAMATE_BINDING_AND_ACTIVATION	21	0.421067	1.45549	0.0574018	0.184884	0.136566	3582	tags=24%, list=10%, signal=21%	GRIN2B/NEFL/LRRC7/GRIA3/GRIN2C
REACTOME_PHOSPHOLIPASE_C_MEDIATED_CASCADE_FGFR2	REACTOME_PHOSPHOLIPASE_C_MEDIATED_CASCADE_FGFR2	18	-0.511438	-1.46266	0.0575758	0.184889	0.13657	4319	tags=33%, list=12%, signal=29%	FGF4/FGF20/FGF6/FGF17/FGF8/FGF3
BIOCARTA_DNAFRAGMENT_PATHWAY	BIOCARTA_DNAFRAGMENT_PATHWAY	10	0.571602	1.56114	0.0576369	0.184889	0.13657	8843	tags=60%, list=24%, signal=46%	TOP2A/HMGB2/TOP2B/HMGB1/DFFA/CASP3
REACTOME_REGULATION_OF_COMMISSURAL_AXON_PATHFINDING_BY_SLIT_AND_ROBO	REACTOME_REGULATION_OF_COMMISSURAL_AXON_PATHFINDING_BY_SLIT_AND_ROBO	10	0.575111	1.57072	0.0576369	0.184889	0.13657	6001	tags=50%, list=16%, signal=42%	DCC/NELL2/SLIT1/ROBO1/SLIT2
BIOCARTA_STEM_PATHWAY	BIOCARTA_STEM_PATHWAY	15	-0.548831	-1.52489	0.0577508	0.185005	0.136655	1587	tags=33%, list=4%, signal=32%	CD4/EPO/CSF3/IL4/IL2
KEGG_GLYCOSAMINOGLYCAN_BIOSYNTHESIS_HEPARAN_SULFATE	KEGG_GLYCOSAMINOGLYCAN_BIOSYNTHESIS_HEPARAN_SULFATE	26	0.392588	1.41638	0.058642	0.187607	0.138577	9905	tags=58%, list=27%, signal=42%	NDST3/NDST4/B3GAT2/HS6ST2/HS2ST1/EXT1/GLCE/NDST1/EXTL2/XYLT1/NDST2/EXT2/HS3ST3B1/EXTL1/HS3ST5
KEGG_DRUG_METABOLISM_OTHER_ENZYMES	KEGG_DRUG_METABOLISM_OTHER_ENZYMES	51	-0.38227	-1.39474	0.0587413	0.187672	0.138625	5847	tags=25%, list=16%, signal=21%	UGT1A7/CYP2A7/CYP2A13/CDA/UGT2B4/CES1/UGT1A1/CYP2A6/CYP3A5/UGT1A5/CES5A/UGT1A4/UGT1A3
WP_TYPE_III_INTERFERON_SIGNALING	WP_TYPE_III_INTERFERON_SIGNALING	10	0.565071	1.5433	0.0605187	0.193091	0.142628	11102	tags=70%, list=30%, signal=49%	IFNL3/STAT1/IFNL1/IFNL2/JAK1/IFNLR1/IRF9
WP_COMPUTATIONAL_MODEL_OF_AEROBIC_GLYCOLYSIS	WP_COMPUTATIONAL_MODEL_OF_AEROBIC_GLYCOLYSIS	11	0.547579	1.55445	0.0610465	0.194514	0.143679	8714	tags=45%, list=24%, signal=35%	PGK1/SLC2A1/PFKM/LDHA/ENO1
REACTOME_COSTIMULATION_BY_THE_CD28_FAMILY	REACTOME_COSTIMULATION_BY_THE_CD28_FAMILY	72	-0.351645	-1.38058	0.0615183	0.195755	0.144596	6803	tags=29%, list=19%, signal=24%	GRAP2/HLA-DRA/TRBV7-9/HLA-DQA2/CTLA4/PDCD1/PIK3R1/CD247/CD4/HLA-DPA1/HLA-DRB5/HLA-DPB1/PRR5/PIK3R2/HLA-DRB1/HLA-DQB1/CD3E/TRBV12-3/TNFRSF14/CD3D/HLA-DQB2
WP_HEDGEHOG_SIGNALING_PATHWAY_NETPATH	WP_HEDGEHOG_SIGNALING_PATHWAY_NETPATH	16	-0.529399	-1.48938	0.0618401	0.196516	0.145158	4662	tags=31%, list=13%, signal=27%	SHH/PTCH2/GLI1/DHH/IHH
WP_WNT_SIGNALING_PATHWAY_AND_PLURIPOTENCY	WP_WNT_SIGNALING_PATHWAY_AND_PLURIPOTENCY	101	0.275281	1.31541	0.0619469	0.196593	0.145215	7744	tags=31%, list=21%, signal=24%	FOXD3/SOX2/PPP2R2B/RACGAP1/ESRRB/MYC/PRKCI/WNT3/WNT7A/FZD5/FZD9/PPP2R3A/FZD7/ZBTB33/LRP6/APC/LRRK2/NFYA/LDLR/PPP2R5E/DVL2/GSK3B/CTNNB1/WNT10A/PRKD1/MAP3K7/WNT9B/CTNND1/PPP2R2A/PRKCE/TCF7L1
REACTOME_MET_PROMOTES_CELL_MOTILITY	REACTOME_MET_PROMOTES_CELL_MOTILITY	41	0.350453	1.41687	0.0622837	0.197218	0.145677	11015	tags=54%, list=30%, signal=38%	COL11A1/DOCK7/ITGB1/LAMC1/ITGA2/LAMA1/COL11A2/CRKL/GAB1/COL24A1/PTK2/COL5A2/FN1/COL5A3/COL2A1/RAP1B/GRB2/LAMA5/MET/HGF/LAMA3/LAMA2
WP_COVID19_ADVERSE_OUTCOME_PATHWAY	WP_COVID19_ADVERSE_OUTCOME_PATHWAY	15	-0.534938	-1.48629	0.06231	0.197218	0.145677	1540	tags=20%, list=4%, signal=19%	AGT/CSF3/IL2
WP_NONSMALL_CELL_LUNG_CANCER	WP_NONSMALL_CELL_LUNG_CANCER	72	0.294487	1.32619	0.0630252	0.199217	0.147153	9135	tags=43%, list=25%, signal=32%	E2F2/PIK3CA/ERBB2/CDK4/NRAS/CDKN2A/ALK/E2F1/CDK6/KRAS/PDK1/E2F3/BAK1/CRABP1/SOS2/TGFA/MAP2K1/SOS1/PIK3CB/MAPK1/RB1/CYCS/PLCG2/BRAF/RARB/POLK/EGFR/STK4/CRABP2/CASP3/EML4
REACTOME_TRANSCRIPTIONAL_REGULATION_BY_RUNX1	REACTOME_TRANSCRIPTIONAL_REGULATION_BY_RUNX1	237	0.221493	1.22776	0.0632911	0.199744	0.147542	10451	tags=41%, list=29%, signal=30%	H3C8/H2BC17/LMO1/RSPO3/H4C3/H2BC10/PSMA6/H2BC11/H4C1/PSMC1/AGO2/CDK6/H2AC14/H2BC13/ACTL6A/H4C8/OCLN/H3C12/PTPN11/PRMT6/AGO3/H2BC14/H2AZ1/CBX2/PHC3/PBRM1/YAP1/ITCH/H2BC3/SMARCC1/PSMD3/TNRC6B/H2BC15/H2AC4/H4-16/H4C12/CSNK2A1/H4C13/PSMD11/GPAM/H2AC7/AGO1/PSMD14/PSMD2/H4C6/SOCS4/H2BC12/KMT2A/PSMD1/TCF12/PSMD12/ARID2/H4C4/RNF2/PSME4/PSMC6/H3C10/H3C13/BMI1/H2BC7/WDR5/ARID1A/ARID1B/IFNG/HIPK2/H2AZ2/KMT2…
PID_PRL_SIGNALING_EVENTS_PATHWAY	PID_PRL_SIGNALING_EVENTS_PATHWAY	23	0.40119	1.40684	0.0634441	0.199744	0.147542	3507	tags=26%, list=10%, signal=24%	CCNA2/TUBA1B/CDK2/ITGB1/CCNE1/ROCK1
REACTOME_GLUTAMATE_NEUROTRANSMITTER_RELEASE_CYCLE	REACTOME_GLUTAMATE_NEUROTRANSMITTER_RELEASE_CYCLE	24	0.395296	1.39805	0.0634441	0.199744	0.147542	3589	tags=29%, list=10%, signal=26%	PPFIA2/SNAP25/RIMS1/GLS/SLC1A3/GLS2/SLC38A2
REACTOME_RETROGRADE_TRANSPORT_AT_THE_TRANS_GOLGI_NETWORK	REACTOME_RETROGRADE_TRANSPORT_AT_THE_TRANS_GOLGI_NETWORK	49	0.330338	1.39212	0.0636042	0.199983	0.147719	10832	tags=51%, list=30%, signal=36%	RAB9B/NAA30/M6PR/GOLGA4/RHOBTB3/RIC1/RGP1/RAB43/RAB6A/VTI1A/NAA35/COG5/IGF2R/GCC1/RAB9A/GCC2/COG6/TGOLN2/RAB6B/TMF1/VPS54/USP6NL/NAPG/VAMP3/VPS52
BIOCARTA_IL5_PATHWAY	BIOCARTA_IL5_PATHWAY	11	-0.573312	-1.44999	0.0638298	0.200286	0.147943	6764	tags=55%, list=18%, signal=44%	HLA-DRA/CD4/HLA-DRB5/HLA-DRB1/IL4/IL5RA
REACTOME_PRE_NOTCH_EXPRESSION_AND_PROCESSING	REACTOME_PRE_NOTCH_EXPRESSION_AND_PROCESSING	118	0.261623	1.29524	0.0639269	0.200286	0.147943	7689	tags=36%, list=21%, signal=28%	H3C8/H2BC17/H4C3/H2BC10/PRKCI/H2BC11/H4C1/AGO2/E2F1/H2AC14/H2BC13/H4C8/H3C12/AGO3/H2BC14/H2AZ1/TFDP1/H2BC3/E2F3/TNRC6B/H2BC15/H2AC4/H4-16/H4C12/H4C13/NOTCH2/H2AC7/AGO1/H4C6/SNW1/RAB6A/POFUT1/MAML1/H2BC12/MAML2/MAMLD1/H4C4/SEL1L/H3C10/H3C13/TFDP2/H2BC7
BIOCARTA_RANBP2_PATHWAY	BIOCARTA_RANBP2_PATHWAY	11	0.545393	1.54825	0.0639535	0.200286	0.147943	11729	tags=73%, list=32%, signal=49%	RAN/SUMO1/HDAC4/HDAC9/RANBP2/PIAS2/PIAS1/HDAC1
REACTOME_SYNDECAN_INTERACTIONS	REACTOME_SYNDECAN_INTERACTIONS	27	0.385412	1.38675	0.0641026	0.200489	0.148093	8666	tags=37%, list=24%, signal=28%	ITGB3/ITGAV/ITGB1/ITGA2/CASK/COL5A2/FN1/SDC2/FGF2/COL5A3
REACTOME_GASTRIN_CREB_SIGNALLING_PATHWAY_VIA_PKC_AND_MAPK	REACTOME_GASTRIN_CREB_SIGNALLING_PATHWAY_VIA_PKC_AND_MAPK	18	0.449218	1.4833	0.0643275	0.200928	0.148417	8200	tags=50%, list=22%, signal=39%	MMP3/NRAS/KRAS/CCKBR/CREB1/RPS6KA3/SOS1/MAPK1/EGFR
REACTOME_AMYLOID_FIBER_FORMATION	REACTOME_AMYLOID_FIBER_FORMATION	107	0.267411	1.29733	0.0646552	0.201687	0.148978	7777	tags=34%, list=21%, signal=27%	CALB1/CALCA/H3C8/H2BC17/APCS/H4C3/H2BC10/H2BC11/H4C1/H2AC14/H2BC13/H4C8/H3C12/H2BC14/H2AZ1/USP9X/LYZ/H2BC3/H2BC15/H2AC4/H4-16/H4C12/H4C13/ADAM10/BACE1/SNCA/H2AC7/H4C6/H2BC12/APOA4/H4C4/H3C10/H3C13/H2BC7/APH1A/PRL
REACTOME_NEGATIVE_REGULATION_OF_TCF_DEPENDENT_SIGNALING_BY_WNT_LIGAND_ANTAGONISTS	REACTOME_NEGATIVE_REGULATION_OF_TCF_DEPENDENT_SIGNALING_BY_WNT_LIGAND_ANTAGONISTS	14	-0.537337	-1.47364	0.0649547	0.202356	0.149471	3507	tags=36%, list=10%, signal=32%	WNT9A/WNT4/WIF1/WNT3A/DKK4
REACTOME_FORMATION_OF_RNA_POL_II_ELONGATION_COMPLEX_	REACTOME_FORMATION_OF_RNA_POL_II_ELONGATION_COMPLEX_	58	0.317358	1.3654	0.0653846	0.203428	0.150264	8617	tags=36%, list=24%, signal=28%	CCNK/ELOA2/TCEA1/POLR2B/GTF2H3/SUPT16H/CCNT1/SSRP1/AFF4/EAF1/CDC73/NCBP1/POLR2D/GTF2H1/ELOA/GTF2H4/CTR9/NCBP2/POLR2K/IWS1/MNAT1
REACTOME_SIGNALING_BY_ACTIVIN	REACTOME_SIGNALING_BY_ACTIVIN	13	0.516989	1.53662	0.0654762	0.203447	0.150278	9395	tags=46%, list=26%, signal=34%	FOXH1/ACVR1C/ACVR2B/ACVR2A/SMAD2/SMAD4
REACTOME_CALCITONIN_LIKE_LIGAND_RECEPTORS	REACTOME_CALCITONIN_LIKE_LIGAND_RECEPTORS	10	0.559141	1.52711	0.0662824	0.205683	0.151929	21	tags=20%, list=0%, signal=20%	CALCB/CALCA
KEGG_PYRIMIDINE_METABOLISM	KEGG_PYRIMIDINE_METABOLISM	98	0.2758	1.31686	0.0663717	0.205692	0.151936	8202	tags=33%, list=22%, signal=25%	RRM2/TYMS/PRIM1/RRM1/DCK/POLE2/CMPK2/POLA1/PRIM2/CTPS1/POLR1B/POLR2B/POLR3G/NT5C2/POLD3/PNPT1/UMPS/CAD/POLE3/TK1/TXNRD1/POLE/PNP/POLD1/RRM2B/POLR2D/POLR3B/POLR3A/POLA2/DUT/POLR3F/POLR2K
REACTOME_RHO_GTPASES_ACTIVATE_CIT	REACTOME_RHO_GTPASES_ACTIVATE_CIT	19	0.429424	1.43264	0.0664653	0.205713	0.151952	3260	tags=26%, list=9%, signal=24%	KIF14/PRC1/CDKN1B/MYH10/CIT
REACTOME_CONSTITUTIVE_SIGNALING_BY_EGFRVIII	REACTOME_CONSTITUTIVE_SIGNALING_BY_EGFRVIII	15	0.474641	1.46304	0.0668605	0.206489	0.152525	9444	tags=60%, list=26%, signal=45%	PIK3CA/NRAS/CBL/KRAS/GAB1/HSP90AA1/SOS1/EGFR/GRB2
WP_1Q211_COPY_NUMBER_VARIATION_SYNDROME	WP_1Q211_COPY_NUMBER_VARIATION_SYNDROME	31	0.371278	1.39003	0.0668896	0.206489	0.152525	6472	tags=42%, list=18%, signal=35%	GJA8/AMELX/NOTCH2NLA/KIRREL1/PYGO1/OCLN/PRKAA2/LINC00624/GJA1/NOTCH2/GJA3/PRKAB2/CTNNB1
WP_ENVELOPE_PROTEINS_AND_THEIR_POTENTIAL_ROLES_IN_EDMD_PHYSIOPATHOLOGY	WP_ENVELOPE_PROTEINS_AND_THEIR_POTENTIAL_ROLES_IN_EDMD_PHYSIOPATHOLOGY	46	0.332023	1.36665	0.0671642	0.207068	0.152952	8376	tags=39%, list=23%, signal=30%	ADCY8/TMPO/NRAS/LBR/KRAS/ADCY9/ADCY3/ADCY5/SOS2/MAP2K1/SOS1/LEMD3/MAP3K9/MAPK1/SMAD2/SYNE2/KIF5B/ADCY2
BIOCARTA_CHEMICAL_PATHWAY	BIOCARTA_CHEMICAL_PATHWAY	18	0.439523	1.45128	0.0672515	0.207068	0.152953	4344	tags=22%, list=12%, signal=20%	APAF1/STAT1/EIF2S1/PARP1
WP_CARDIAC_PROGENITOR_DIFFERENTIATION	WP_CARDIAC_PROGENITOR_DIFFERENTIATION	53	0.326347	1.39584	0.0673759	0.207183	0.153037	2725	tags=19%, list=7%, signal=17%	ZFP42/SOX2/NKX2-5/LIN28A/LIN28B/GATA4/TBX20/ISL1/MYH6/NCAM1
REACTOME_SIGNALING_BY_ERBB2_ECD_MUTANTS	REACTOME_SIGNALING_BY_ERBB2_ECD_MUTANTS	16	0.464825	1.45502	0.0678466	0.208361	0.153907	8200	tags=50%, list=22%, signal=39%	PIK3CA/ERBB2/NRAS/KRAS/GAB1/HSP90AA1/SOS1/EGFR
KEGG_HISTIDINE_METABOLISM	KEGG_HISTIDINE_METABOLISM	29	-0.440232	-1.44134	0.0686695	0.210345	0.155373	7423	tags=38%, list=20%, signal=30%	ASPA/AOC1/ALDH2/HNMT/UROC1/MAOB/ALDH3B1/ALDH3B2/ALDH1A3/ALDH3A1/ACY3
WP_OLIGODENDROCYTE_SPECIFICATION_AND_DIFFERENTIATION_LEADING_TO_MYELIN_COMPONENTS_FOR_CNS	WP_OLIGODENDROCYTE_SPECIFICATION_AND_DIFFERENTIATION_LEADING_TO_MYELIN_COMPONENTS_FOR_CNS	29	-0.440924	-1.4436	0.0686695	0.210345	0.155373	2971	tags=28%, list=8%, signal=25%	SHH/NKX2-6/OLIG1/BMP4/CXCL2/MOG/IGF1/OMG
BIOCARTA_CPSF_PATHWAY	BIOCARTA_CPSF_PATHWAY	10	0.555565	1.51734	0.0691643	0.211587	0.156291	8849	tags=70%, list=24%, signal=53%	BCL2L2-PABPN1/CSTF2/CPSF2/PAPOLA/CSTF3/CSTF1/CPSF3
BIOCARTA_TNFR1_PATHWAY	BIOCARTA_TNFR1_PATHWAY	29	0.378124	1.38881	0.0693069	0.211751	0.156412	9508	tags=45%, list=26%, signal=33%	PRKDC/LMNB1/LMNB2/PARP1/PAK2/BAG4/TNF/MAP3K7/RB1/DFFA/CASP3/MAP3K1/CASP2
REACTOME_GLYCOSAMINOGLYCAN_METABOLISM	REACTOME_GLYCOSAMINOGLYCAN_METABOLISM	124	0.257184	1.28815	0.0694444	0.211899	0.156521	4183	tags=16%, list=11%, signal=14%	NDST3/GPC5/HMMR/GPC3/NDST4/CSPG5/B3GAT2/DSEL/GPC2/HPSE/NCAN/HAS3/UST/VCAN/B4GALT6/B4GALT5/DSE/GPC6/HS6ST2/CHSY3
REACTOME_INTERLEUKIN_6_SIGNALING	REACTOME_INTERLEUKIN_6_SIGNALING	11	0.541792	1.53802	0.0697674	0.212612	0.157047	3703	tags=27%, list=10%, signal=25%	STAT1/CBL/PTPN11
REACTOME_FGFR1C_LIGAND_BINDING_AND_ACTIVATION	REACTOME_FGFR1C_LIGAND_BINDING_AND_ACTIVATION	12	-0.555171	-1.44386	0.0700152	0.213094	0.157403	4319	tags=42%, list=12%, signal=37%	FGF4/FGF20/FGF6/FGF17/FGF8
REACTOME_GAMMA_CARBOXYLATION_HYPUSINE_FORMATION_AND_ARYLSULFATASE_ACTIVATION	REACTOME_GAMMA_CARBOXYLATION_HYPUSINE_FORMATION_AND_ARYLSULFATASE_ACTIVATION	42	-0.388312	-1.36349	0.0702247	0.213256	0.157523	7633	tags=29%, list=21%, signal=23%	EEF2/EIF5A2/PROZ/TPST2/ARSD/PROC/BGLAP/GAS6/ARSA/F7/F10/ARSF
REACTOME_EXTRA_NUCLEAR_ESTROGEN_SIGNALING	REACTOME_EXTRA_NUCLEAR_ESTROGEN_SIGNALING	75	0.291815	1.33091	0.0702479	0.213256	0.157523	8728	tags=36%, list=24%, signal=27%	GNAT3/AREG/GNG4/EREG/PIK3CA/CDKN1B/MMP3/NRAS/KRAS/XPO1/CREB1/GNG10/STRN/ZDHHC21/GNAI3/EPGN/ELK1/TGFA/HSP90AA1/PTK2/GNB4/SPHK1/MAPK1/EGFR/GNAI1/PDPK1/GNB3
REACTOME_ADENYLATE_CYCLASE_INHIBITORY_PATHWAY	REACTOME_ADENYLATE_CYCLASE_INHIBITORY_PATHWAY	14	0.478456	1.46104	0.0705882	0.214016	0.158084	9021	tags=64%, list=25%, signal=48%	GNAT3/ADCY8/ADCY9/GNAI3/ADCY3/ADCY5/GNAI1/ADCY2/GNAL
ST_INTEGRIN_SIGNALING_PATHWAY	ST_INTEGRIN_SIGNALING_PATHWAY	82	0.284609	1.30791	0.0707965	0.214208	0.158226	8287	tags=32%, list=23%, signal=25%	GRB7/EPHB2/PAK3/PIK3CA/ASAP1/CDKN2A/CSE1L/ITGA2/ROCK1/MAPK8IP2/ACTR2/ITGA4/ACTR3/ILK/ROCK2/PAK2/SOS2/SOS1/PTK2/ARHGAP35/PIK3CB/MAPK1/PLCG2/BRAF/RALA/PAK6
WP_CHOLESTEROL_METABOLISM_INCLUDES_BOTH_BLOCH_AND_KANDUTSCHRUSSELL_PATHWAYS	WP_CHOLESTEROL_METABOLISM_INCLUDES_BOTH_BLOCH_AND_KANDUTSCHRUSSELL_PATHWAYS	46	0.325396	1.33937	0.0708955	0.214208	0.158226	4411	tags=26%, list=12%, signal=23%	ELOVL2/HMGCS1/ELOVL4/LBR/FADS1/CYP51A1/IDI1/DHCR24/SCD/SQLE/FASN/ELOVL3
REACTOME_INTRINSIC_PATHWAY_FOR_APOPTOSIS	REACTOME_INTRINSIC_PATHWAY_FOR_APOPTOSIS	53	0.325777	1.39341	0.070922	0.214208	0.158226	7861	tags=32%, list=21%, signal=25%	APAF1/CDKN2A/E2F1/DIABLO/TP53BP2/TFDP1/YWHAQ/YWHAZ/YWHAB/BAK1/YWHAG/BCL2L11/PPP3R1/C1QBP/TFDP2/MAPK1/CYCS
REACTOME_NCAM_SIGNALING_FOR_NEURITE_OUT_GROWTH	REACTOME_NCAM_SIGNALING_FOR_NEURITE_OUT_GROWTH	63	0.309528	1.36264	0.0719697	0.216758	0.16011	4599	tags=24%, list=13%, signal=21%	COL9A1/COL9A3/COL4A4/GFRA4/COL6A6/COL4A3/NCAN/NRAS/NCAM1/KRAS/SPTB/GFRA1/COL6A5/CREB1/ST8SIA2
REACTOME_ANTIGEN_ACTIVATES_B_CELL_RECEPTOR_BCR_LEADING_TO_GENERATION_OF_SECOND_MESSENGERS	REACTOME_ANTIGEN_ACTIVATES_B_CELL_RECEPTOR_BCR_LEADING_TO_GENERATION_OF_SECOND_MESSENGERS	86	-0.332458	-1.34568	0.0719794	0.216758	0.16011	5827	tags=23%, list=16%, signal=20%	IGKV1D-33/IGLV3-27/BLK/PIK3R1/IGLV7-43/IGLV1-47/CD19/IGHV4-34/IGKV1D-39/IGLV1-51/IGLV2-23/IGHV1-2/IGKV2-28/CD79A/IGLC3/IGKV1D-12/IGKV1-17/IGLV2-11/CD79B/IGHD
REACTOME_FOLDING_OF_ACTIN_BY_CCT_TRIC	REACTOME_FOLDING_OF_ACTIN_BY_CCT_TRIC	10	0.552171	1.50807	0.0720461	0.216758	0.16011	7447	tags=60%, list=20%, signal=48%	CCT5/CCT4/TCP1/CCT2/CCT6A/CCT8
REACTOME_REGULATION_OF_TP53_ACTIVITY_THROUGH_ACETYLATION	REACTOME_REGULATION_OF_TP53_ACTIVITY_THROUGH_ACETYLATION	30	0.375234	1.38987	0.0721311	0.216758	0.16011	12189	tags=57%, list=33%, signal=38%	HDAC2/BRPF3/RBBP4/KAT6A/ING2/PIP4K2C/GATAD2A/CHD4/EP300/GATAD2B/MEAF6/BRD7/BRPF1/MTA2/HDAC1/AKT2/PIP4P1
REACTOME_SEALING_OF_THE_NUCLEAR_ENVELOPE_NE_BY_ESCRT_III	REACTOME_SEALING_OF_THE_NUCLEAR_ENVELOPE_NE_BY_ESCRT_III	32	-0.423964	-1.41222	0.072238	0.216805	0.160145	424	tags=12%, list=1%, signal=12%	TUBA3C/TUBA3E/TUBA4B/TUBA3D
REACTOME_INCRETIN_SYNTHESIS_SECRETION_AND_INACTIVATION	REACTOME_INCRETIN_SYNTHESIS_SECRETION_AND_INACTIVATION	23	0.394469	1.38327	0.0725076	0.21734	0.16054	2328	tags=17%, list=6%, signal=16%	PCSK1/GNAT3/GATA4/ISL1
REACTOME_CONSTITUTIVE_SIGNALING_BY_OVEREXPRESSED_ERBB2	REACTOME_CONSTITUTIVE_SIGNALING_BY_OVEREXPRESSED_ERBB2	11	0.528527	1.50037	0.0726744	0.217566	0.160707	11149	tags=73%, list=30%, signal=51%	ERBB2/NRAS/KRAS/HSP90AA1/SOS1/GRB2/ERBIN/PTPN12
BIOCARTA_EPONFKB_PATHWAY	BIOCARTA_EPONFKB_PATHWAY	11	-0.566354	-1.43239	0.0729483	0.217947	0.160988	9187	tags=36%, list=25%, signal=27%	EPOR/CDKN1A/GRIN1/EPO
REACTOME_PURINERGIC_SIGNALING_IN_LEISHMANIASIS_INFECTION	REACTOME_PURINERGIC_SIGNALING_IN_LEISHMANIASIS_INFECTION	24	-0.457205	-1.4228	0.0730253	0.217947	0.160988	5629	tags=62%, list=15%, signal=53%	C3AR1/IL1B/MEFV/NLRP3/P2RX7/NFKB2/TXNIP/TXN/IL18/PSTPIP1/CTSG/NT5E/P2RX4/PYCARD/C3
KEGG_COLORECTAL_CANCER	KEGG_COLORECTAL_CANCER	62	0.308046	1.34038	0.0730769	0.217947	0.160988	8843	tags=37%, list=24%, signal=28%	MYC/DCC/BIRC5/MSH2/PIK3CA/MSH6/KRAS/APC/APPL1/RAC3/GSK3B/CTNNB1/MAP2K1/PIK3CB/MLH1/MAPK1/SMAD2/TCF7L1/CYCS/BRAF/TGFBR1/MSH3/CASP3
REACTOME_ACTIVATION_OF_MATRIX_METALLOPROTEINASES	REACTOME_ACTIVATION_OF_MATRIX_METALLOPROTEINASES	33	-0.418875	-1.40461	0.0733427	0.218466	0.161371	6236	tags=36%, list=17%, signal=30%	MMP25/MMP9/MMP11/MMP2/CTSV/CTSG/TPSAB1/TIMP1/ELANE/KLKB1/PLG/KLK2
KEGG_ECM_RECEPTOR_INTERACTION	KEGG_ECM_RECEPTOR_INTERACTION	83	0.278981	1.29054	0.0742358	0.220849	0.163132	4200	tags=18%, list=11%, signal=16%	HMMR/COL4A4/COL6A6/COL11A1/ITGB8/ITGB3/ITGAV/SV2A/CD47/ITGB1/LAMC1/ITGB6/ITGA2/LAMA1/COL11A2
WP_GENES_CONTROLLING_RENAL_NEPHROGENESIS	WP_GENES_CONTROLLING_RENAL_NEPHROGENESIS	38	0.337118	1.3332	0.0744681	0.221263	0.163438	4098	tags=26%, list=11%, signal=23%	LHX1/WT1/FOXD1/LMX1B/KIRREL1/ITGB1/FOXC2/SIX1/PAX2/CD2AP
REACTOME_FGFR2_LIGAND_BINDING_AND_ACTIVATION	REACTOME_FGFR2_LIGAND_BINDING_AND_ACTIVATION	20	-0.489132	-1.44851	0.0746269	0.221458	0.163582	4684	tags=35%, list=13%, signal=31%	FGFBP1/FGF4/FGF20/FGF6/FGF17/FGF8/FGF3
BIOCARTA_AHSP_PATHWAY	BIOCARTA_AHSP_PATHWAY	13	-0.537234	-1.43833	0.0750751	0.222253	0.164169	4436	tags=31%, list=12%, signal=27%	HBB/AHSP/HBA2/HBA1
BIOCARTA_ALK_PATHWAY	BIOCARTA_ALK_PATHWAY	37	0.345214	1.35347	0.0750853	0.222253	0.164169	8137	tags=38%, list=22%, signal=29%	NKX2-5/BMP2/NPPB/GATA4/BMP7/RFC1/SMAD1/APC/BMPR2/GSK3B/CTNNB1/MAP3K7/SMAD5/TGFBR1
NABA_BASEMENT_MEMBRANES	NABA_BASEMENT_MEMBRANES	40	0.33761	1.3378	0.0752688	0.222253	0.164169	5051	tags=22%, list=14%, signal=19%	NTNG1/COL4A4/COL6A6/COL4A3/NTN3/LAMC1/LAMA1/COL6A5/NID2
REACTOME_G_PROTEIN_MEDIATED_EVENTS	REACTOME_G_PROTEIN_MEDIATED_EVENTS	54	0.319902	1.37196	0.0752688	0.222253	0.164169	10051	tags=44%, list=27%, signal=32%	GNAT3/ADCY8/KPNA2/NBEA/CREB1/ADCY9/CAMK4/ITPR3/GNAI3/PRKAR2B/PRKAR2A/ADCY3/ADCY5/MAPK1/GNAI1/ADCY2/GNAL/CAMK2G/CAMK2D/PRKX/PRKAR1A/ITPR2/GNAZ/PRKACB
REACTOME_KERATAN_SULFATE_KERATIN_METABOLISM	REACTOME_KERATAN_SULFATE_KERATIN_METABOLISM	34	-0.410806	-1.37976	0.0754986	0.222623	0.164442	6801	tags=26%, list=19%, signal=22%	OMD/HEXA/PRELP/CHST5/GLB1L/B4GALT1/FMOD/CHST6/OGN
WP_NAD_METABOLISM_SIRTUINS_AND_AGING	WP_NAD_METABOLISM_SIRTUINS_AND_AGING	11	0.527047	1.49617	0.0755814	0.222623	0.164442	5132	tags=36%, list=14%, signal=31%	TFAM/PARP1/NAMPT/SIRT1
BIOCARTA_41BB_PATHWAY	BIOCARTA_41BB_PATHWAY	18	-0.498516	-1.42571	0.0757576	0.222866	0.164622	861	tags=11%, list=2%, signal=11%	IL4/IL2
WP_HAIR_FOLLICLE_DEVELOPMENT_CYTODIFFERENTIATION_PART_3_OF_3	WP_HAIR_FOLLICLE_DEVELOPMENT_CYTODIFFERENTIATION_PART_3_OF_3	87	-0.327892	-1.32852	0.0762274	0.223971	0.165438	2190	tags=16%, list=6%, signal=15%	SPINK5/BMP4/KRTAP2-4/CASP14/KRTAP8-1/MSX1/WIF1/IGF1/SPINK6/ELANE/KLK14/KRTAP3-3/DKK4/KLK4
REACTOME_ELASTIC_FIBRE_FORMATION	REACTOME_ELASTIC_FIBRE_FORMATION	45	0.32755	1.34956	0.0763636	0.224094	0.165529	3348	tags=22%, list=9%, signal=20%	FBN2/BMP2/ITGB8/BMP7/ITGB3/MFAP3/FBN3/ITGAV/ITGB1/ITGB6
KEGG_PHENYLALANINE_METABOLISM	KEGG_PHENYLALANINE_METABOLISM	18	-0.498261	-1.42498	0.0772727	0.225846	0.166823	4838	tags=39%, list=13%, signal=34%	IL4I1/MAOB/ALDH3B1/TAT/ALDH3B2/ALDH1A3/ALDH3A1
KEGG_VIRAL_MYOCARDITIS	KEGG_VIRAL_MYOCARDITIS	68	-0.347494	-1.34531	0.0774366	0.225846	0.166823	9065	tags=35%, list=25%, signal=27%	HLA-F/HLA-C/CD28/HLA-DMB/RAC2/HLA-DRA/HLA-DQA2/HLA-E/HLA-G/HLA-B/MYH3/HLA-DPA1/HLA-DRB5/HLA-DOB/HLA-DPB1/ITGAL/HLA-DRB1/HLA-A/HLA-DQB1/SGCA/HLA-DMA/MYH11/CD40LG/MYH7B
REACTOME_TRANSPORT_OF_CONNEXONS_TO_THE_PLASMA_MEMBRANE	REACTOME_TRANSPORT_OF_CONNEXONS_TO_THE_PLASMA_MEMBRANE	21	-0.479513	-1.44065	0.0774963	0.225846	0.166823	424	tags=33%, list=1%, signal=33%	TUBAL3/TUBB4B/GJB2/TUBA3C/TUBA3E/TUBA4B/TUBA3D
WP_OXYSTEROLS_DERIVED_FROM_CHOLESTEROL	WP_OXYSTEROLS_DERIVED_FROM_CHOLESTEROL	21	-0.477884	-1.43576	0.0774963	0.225846	0.166823	6243	tags=43%, list=17%, signal=36%	IL25/NR1H2/RORC/ESR1/IL17C/CYP27A1/CH25H/IL17B/IL17F
WP_MET_IN_TYPE_1_PAPILLARY_RENAL_CELL_CARCINOMA	WP_MET_IN_TYPE_1_PAPILLARY_RENAL_CELL_CARCINOMA	59	0.305048	1.32394	0.0775194	0.225846	0.166823	10331	tags=46%, list=28%, signal=33%	PAK3/PIK3CA/NRAS/ALK/CBL/KRAS/PTPN11/STRN/CRKL/PAK2/GAB1/SOS2/MAP2K1/SOS1/PTK2/PIK3CB/ELOA/MAPK1/BRAF/PAK6/BUB1B-PAK6/RAP1B/GRB2/CDC42/MET/HGF/ETS1
REACTOME_SIGNALING_BY_MET	REACTOME_SIGNALING_BY_MET	79	0.28095	1.29228	0.0775862	0.225846	0.166823	10307	tags=46%, list=28%, signal=33%	SH3GL2/COL11A1/PIK3CA/NRAS/DOCK7/ITGB1/LAMC1/CBL/KRAS/ITGA2/PTPN11/LAMA1/COL11A2/PTPRJ/STAM/CRKL/ARF6/GAB1/COL24A1/SOS1/PTK2/COL5A2/FN1/RANBP9/EPS15/PTPN2/COL5A3/USP8/COL2A1/RAP1B/GRB2/SH3KBP1/LAMA5/MET/PTPN1/HGF
REACTOME_LEISHMANIA_INFECTION	REACTOME_LEISHMANIA_INFECTION	306	-0.257873	-1.23442	0.0776256	0.225846	0.166823	5827	tags=20%, list=16%, signal=17%	IGKV1D-33/GNGT2/GNG11/IL18/IGLV3-27/RXFP1/IGLV7-43/CD247/WAS/FGR/IGLV1-47/P2RY11/IGHG2/PTH1R/GGT5/ADCYAP1R1/IGHV4-34/VIPR1/DPEP2/PSTPIP1/CTSG/GPR25/NT5E/GNB5/IGKV1D-39/GNG8/IGLV1-51/IGLV2-23/IGHV1-2/VIP/NOXA1/IGKV2-28/CYBA/IGLC3/RAMP2/IGKV1D-12/P2RX4/GPR83/VIPR2/LHB/IGKV1-17/SCT/CYSLTR2/GGT1/PYCARD/IGLV2-11/GLP2R/MC1R/RAMP1/ADRB2/HTR4/ADCY4/C3/RAMP3/GPHB5/GPR32/TAAR5/MC3R/GIPR/DPEP1
WP_SIGNAL_TRANSDUCTION_THROUGH_IL1R	WP_SIGNAL_TRANSDUCTION_THROUGH_IL1R	33	0.362483	1.36741	0.0784983	0.227699	0.168191	21427	tags=97%, list=59%, signal=40%	IFNB1/IL1RAP/IRAK2/IFNA1/IRAK1/CHUK/MAPK14/TNF/MAP3K7/MAP3K1/NFKB1/TRAF6/TGFB2/MAPK8/IL6/IL1A/IKBKB/MYD88/RELA/MAP2K3/ECSIT/NFKBIA/TGFB3/MAP3K14/IL1RN/MAP2K6/TAB1/IRAK3/IL1B/JUN/TOLLIP/TGFB1
BIOCARTA_MTOR_PATHWAY	BIOCARTA_MTOR_PATHWAY	22	0.397507	1.38727	0.0785498	0.227699	0.168191	12191	tags=68%, list=33%, signal=45%	PIK3CA/SHLD2P3/EIF3A/EIF4A1/EIF4G2/RPS6KB1/EIF4G1/EIF4E/PDPK1/EIF4G3/MTOR/EIF4A2/PTEN/RHEB/PDK2
REACTOME_HS_GAG_DEGRADATION	REACTOME_HS_GAG_DEGRADATION	22	0.397635	1.38772	0.0785498	0.227699	0.168191	3527	tags=23%, list=10%, signal=21%	GPC5/GPC3/GPC2/HPSE/GPC6
KEGG_GLYCOLYSIS_GLUCONEOGENESIS	KEGG_GLYCOLYSIS_GLUCONEOGENESIS	61	-0.358406	-1.35408	0.0786974	0.227849	0.168302	3732	tags=20%, list=10%, signal=18%	ALDH3B1/ADH1C/ALDH3B2/ALDH1A3/PGK2/G6PC/FBP1/ALDH3A1/ADH7/PKLR/ADH6/ADH1B
REACTOME_ONCOGENIC_MAPK_SIGNALING	REACTOME_ONCOGENIC_MAPK_SIGNALING	82	0.274128	1.25975	0.079646	0.230315	0.170124	9574	tags=39%, list=26%, signal=29%	DUSP9/ITGB3/NRAS/KRAS/VCL/CNKSR2/SPRED3/AKAP9/NF1/YWHAB/QKI/PPP1CC/KIAA1549/ESRP1/SPRED2/TENT4A/MAP2K1/BCL2L11/AGGF1/IQGAP1/AP3B1/MAPK1/FN1/DUSP16/BRAF/FXR1/KSR2/CAMK2G/DUSP7/CAMK2D/RAP1B/TRIM24
REACTOME_HIV_TRANSCRIPTION_INITIATION	REACTOME_HIV_TRANSCRIPTION_INITIATION	47	0.326451	1.35292	0.0814815	0.235023	0.173602	9936	tags=47%, list=27%, signal=34%	TAF2/TAF4B/TAF5/POLR2B/TAF7L/GTF2A1/GTF2H3/GTF2E1/TAF1/TAF4/POLR2D/GTF2H1/GTF2H4/TAF9B/TBP/POLR2K/TAF11/MNAT1/TAF13/ERCC3/TAF3/POLR2C
REACTOME_SYNTHESIS_OF_VERY_LONG_CHAIN_FATTY_ACYL_COAS	REACTOME_SYNTHESIS_OF_VERY_LONG_CHAIN_FATTY_ACYL_COAS	24	0.379942	1.34375	0.081571	0.235023	0.173602	4411	tags=33%, list=12%, signal=29%	ELOVL2/ELOVL7/ELOVL4/ELOVL6/HACD2/HACD3/TECRL/ELOVL3
WP_TRANSCRIPTION_FACTOR_REGULATION_IN_ADIPOGENESIS	WP_TRANSCRIPTION_FACTOR_REGULATION_IN_ADIPOGENESIS	22	0.392989	1.3715	0.081571	0.235023	0.173602	8475	tags=36%, list=23%, signal=28%	PPARGC1A/IRS2/NRIP1/CREB1/NR3C1/TNF/SLC2A4/PCK2
PID_ERBB1_RECEPTOR_PROXIMAL_PATHWAY	PID_ERBB1_RECEPTOR_PROXIMAL_PATHWAY	35	0.347229	1.34068	0.0841751	0.241727	0.178554	8342	tags=43%, list=23%, signal=33%	PIK3CA/NRAS/STAT1/KRAS/PTPN11/RASA1/GNAI3/GAB1/SOS1/PTK2/PIK3CB/MAPK1/NCK1/EGFR/GNAI1
REACTOME_CLATHRIN_MEDIATED_ENDOCYTOSIS	REACTOME_CLATHRIN_MEDIATED_ENDOCYTOSIS	145	0.232747	1.19664	0.0842105	0.241727	0.178554	9885	tags=37%, list=27%, signal=27%	AREG/LRP2/EREG/AVP/DNAJC6/SH3GL2/TFRC/AGTR1/SYT11/HSPA8/SYT9/CBL/M6PR/STON1/FCHO1/AGFG1/ACTR2/PIK3C2A/STAM/APOB/ACTR3/LDLR/STON2/EPGN/ARF6/DVL2/ITSN1/TGFA/AAK1/FNBP1L/UBQLN1/CLTC/COPS4/UBQLN2/OCRL/IGF2R/EGFR/EPS15/COPS3/REPS1/PICALM/FZD4/EPS15L1/COPS5/VAMP7/COPS8/GRB2/SH3KBP1/GAPVD1/TGOLN2/SNX18/NECAP1/DNM3/ARPC2
REACTOME_PKA_MEDIATED_PHOSPHORYLATION_OF_CREB	REACTOME_PKA_MEDIATED_PHOSPHORYLATION_OF_CREB	20	0.407353	1.38813	0.0843373	0.241727	0.178554	10051	tags=60%, list=27%, signal=44%	ADCY8/NBEA/CREB1/ADCY9/PRKAR2B/PRKAR2A/ADCY3/ADCY5/ADCY2/PRKX/PRKAR1A/PRKACB
REACTOME_SIGNALING_BY_PDGFR_IN_DISEASE	REACTOME_SIGNALING_BY_PDGFR_IN_DISEASE	20	0.407165	1.3875	0.0843373	0.241727	0.178554	7259	tags=45%, list=20%, signal=36%	PIK3CA/NRAS/STAT1/KRAS/GOLGA4/STRN/FIP1L1/SOS1/PIK3CB
REACTOME_ACTIVATION_OF_AMPK_DOWNSTREAM_OF_NMDARS	REACTOME_ACTIVATION_OF_AMPK_DOWNSTREAM_OF_NMDARS	29	-0.430761	-1.41033	0.0844063	0.241727	0.178554	1824	tags=17%, list=5%, signal=16%	PRKAG3/TUBA3C/TUBA3E/TUBA4B/TUBA3D
REACTOME_LONG_TERM_POTENTIATION	REACTOME_LONG_TERM_POTENTIATION	23	0.388958	1.36395	0.0845921	0.241968	0.178732	3582	tags=22%, list=10%, signal=20%	GRIN2B/NEFL/LRRC7/ERBB4/GRIN2C
REACTOME_ACYL_CHAIN_REMODELLING_OF_PS	REACTOME_ACYL_CHAIN_REMODELLING_OF_PS	22	-0.459516	-1.39455	0.0849478	0.242694	0.179267	5254	tags=32%, list=14%, signal=27%	PLA2G2A/PLA2G1B/PLA2G5/PLA2G4E/PLA2G2F/PLA1A/PLA2G10
BIOCARTA_TCYTOTOXIC_PATHWAY	BIOCARTA_TCYTOTOXIC_PATHWAY	12	-0.540244	-1.40504	0.0852359	0.243224	0.179659	14775	tags=75%, list=40%, signal=45%	CD8A/ITGB2/CD3G/CD28/CD247/CD2/ITGAL/CD3E/CD3D
REACTOME_CYTOCHROME_C_MEDIATED_APOPTOTIC_RESPONSE	REACTOME_CYTOCHROME_C_MEDIATED_APOPTOTIC_RESPONSE	13	0.500033	1.48622	0.0863095	0.245698	0.181487	9583	tags=46%, list=26%, signal=34%	APAF1/DIABLO/MAPK1/CYCS/CASP3/APIP
WP_MFAP5MEDIATED_OVARIAN_CANCER_CELL_MOTILITY_AND_INVASIVENESS	WP_MFAP5MEDIATED_OVARIAN_CANCER_CELL_MOTILITY_AND_INVASIVENESS	13	0.497187	1.47776	0.0863095	0.245698	0.181487	8479	tags=62%, list=23%, signal=47%	ITGB3/ITGAV/CREB1/ITPR3/MFAP5/PTK2/MAPK1/PRKCQ
REACTOME_N_GLYCAN_ANTENNAE_ELONGATION_IN_THE_MEDIAL_TRANS_GOLGI	REACTOME_N_GLYCAN_ANTENNAE_ELONGATION_IN_THE_MEDIAL_TRANS_GOLGI	26	0.37023	1.33571	0.0864198	0.245717	0.181501	4599	tags=27%, list=13%, signal=24%	MGAT4C/ST8SIA3/MGAT4A/B4GALT6/B4GALT5/FUT8/ST8SIA2
REACTOME_FORMATION_OF_TUBULIN_FOLDING_INTERMEDIATES_BY_CCT_TRIC	REACTOME_FORMATION_OF_TUBULIN_FOLDING_INTERMEDIATES_BY_CCT_TRIC	26	-0.437968	-1.39468	0.0870206	0.24713	0.182545	424	tags=15%, list=1%, signal=15%	TUBA3C/TUBA3E/TUBA4B/TUBA3D
REACTOME_ROLE_OF_PHOSPHOLIPIDS_IN_PHAGOCYTOSIS	REACTOME_ROLE_OF_PHOSPHOLIPIDS_IN_PHAGOCYTOSIS	82	-0.330834	-1.32192	0.0876289	0.248521	0.183572	5827	tags=24%, list=16%, signal=21%	IGKV1D-33/IGLV3-27/PIK3R1/IGLV7-43/CD247/IGLV1-47/IGHG2/IGHV4-34/PIK3R2/IGKV1D-39/IGLV1-51/IGLV2-23/IGHV1-2/IGKV2-28/IGLC3/IGKV1D-12/IGKV1-17/PLA2G6/IGLV2-11/PLD4
REACTOME_HSP90_CHAPERONE_CYCLE_FOR_STEROID_HORMONE_RECEPTORS_SHR_	REACTOME_HSP90_CHAPERONE_CYCLE_FOR_STEROID_HORMONE_RECEPTORS_SHR_	57	-0.355372	-1.33093	0.0877193	0.248521	0.183572	591	tags=9%, list=2%, signal=9%	CAPZA3/TUBA3C/TUBA3E/TUBA4B/TUBA3D
BIOCARTA_CTLA4_PATHWAY	BIOCARTA_CTLA4_PATHWAY	20	-0.472583	-1.39951	0.0880597	0.248839	0.183807	9132	tags=55%, list=25%, signal=41%	LCK/CD28/HLA-DRA/CTLA4/PIK3R1/CD247/HLA-DRB5/HLA-DRB1/CD3E/CD3D/IL2
BIOCARTA_IL17_PATHWAY	BIOCARTA_IL17_PATHWAY	15	-0.507145	-1.40906	0.0881459	0.248839	0.183807	5058	tags=80%, list=14%, signal=69%	IL17A/CD58/CD8A/CD34/IL3/CD3G/CD247/CD4/CD2/CD3E/CD3D/CSF3
REACTOME_PHENYLALANINE_AND_TYROSINE_METABOLISM	REACTOME_PHENYLALANINE_AND_TYROSINE_METABOLISM	11	-0.551953	-1.39596	0.0881459	0.248839	0.183807	8642	tags=73%, list=24%, signal=56%	FAH/PAH/KYAT1/GSTZ1/ASRGL1/IL4I1/TAT/HGD
REACTOME_RAB_GEFS_EXCHANGE_GTP_FOR_GDP_ON_RABS	REACTOME_RAB_GEFS_EXCHANGE_GTP_FOR_GDP_ON_RABS	90	0.271359	1.27062	0.0884956	0.24953	0.184317	10517	tags=42%, list=29%, signal=30%	RAB39A/RAB39B/DENND5B/RAB9B/CHML/CHM/RAB27B/DENND4C/TRAPPC10/RIC1/CCZ1B/CCZ1/RGP1/TRAPPC11/RAB32/RAB3IP/ANKRD27/RAB6A/GDI2/RAB12/RAB38/TRAPPC8/ALS2/DENND6A/RIN2/RAB9A/RAB18/RAB10/RAB8B/GAPVD1/TRAPPC13/RAB3GAP1/RAB6B/SBF2/DENND2C/RAB5C/RAB8A/RAB21
WP_TYPE_II_INTERFERON_SIGNALING_IFNG	WP_TYPE_II_INTERFERON_SIGNALING_IFNG	37	0.336085	1.31768	0.0887372	0.249915	0.184602	4454	tags=24%, list=12%, signal=21%	IFNB1/IFIT2/STAT1/EIF2AK2/CXCL10/OAS1/PTPN11/GBP1/CXCL9
BIOCARTA_GABA_PATHWAY	BIOCARTA_GABA_PATHWAY	10	0.525851	1.43618	0.0893372	0.25101	0.18541	8205	tags=60%, list=22%, signal=47%	GABRA2/GABRA5/GABRA3/GABRA1/UBQLN1/GPHN
REACTOME_SYNTHESIS_OF_PYROPHOSPHATES_IN_THE_CYTOSOL	REACTOME_SYNTHESIS_OF_PYROPHOSPHATES_IN_THE_CYTOSOL	10	0.531255	1.45094	0.0893372	0.25101	0.18541	7257	tags=40%, list=20%, signal=32%	NUDT11/IPPK/PPIP5K2/NUDT4
REACTOME_SIGNALING_BY_SCF_KIT	REACTOME_SIGNALING_BY_SCF_KIT	43	0.327846	1.33222	0.0896057	0.251309	0.185632	5540	tags=28%, list=15%, signal=24%	GRB7/CHEK1/PIK3CA/NRAS/STAT1/FER/CBL/KRAS/PTPN11/YES1/KITLG/GAB2
KEGG_BLADDER_CANCER	KEGG_BLADDER_CANCER	42	0.327476	1.32881	0.0896552	0.251309	0.185632	3489	tags=21%, list=10%, signal=19%	E2F2/MYC/ERBB2/CDK4/NRAS/CDKN2A/E2F1/KRAS/MMP1
REACTOME_DAG_AND_IP3_SIGNALING	REACTOME_DAG_AND_IP3_SIGNALING	41	0.335425	1.35611	0.0899654	0.251451	0.185736	10051	tags=46%, list=27%, signal=34%	ADCY8/KPNA2/NBEA/CREB1/ADCY9/CAMK4/ITPR3/PRKAR2B/PRKAR2A/ADCY3/ADCY5/PRKCE/ADCY2/CAMK2G/CAMK2D/PRKX/PRKAR1A/ITPR2/PRKACB
BIOCARTA_PGC1A_PATHWAY	BIOCARTA_PGC1A_PATHWAY	15	0.460656	1.41994	0.0901163	0.251451	0.185736	10064	tags=47%, list=28%, signal=34%	PPARGC1A/CAMK4/CAMK1/SLC2A4/PPP3CB/PPARA/PPP3CA
PID_LPA4_PATHWAY	PID_LPA4_PATHWAY	15	0.460691	1.42004	0.0901163	0.251451	0.185736	9021	tags=60%, list=25%, signal=45%	ADCY8/LPAR4/CREB1/ADCY9/ADCY3/ADCY5/PRKCE/ADCY2/GNAL
REACTOME_MITOCHONDRIAL_BIOGENESIS	REACTOME_MITOCHONDRIAL_BIOGENESIS	92	0.266855	1.25876	0.0901288	0.251451	0.185736	9809	tags=43%, list=27%, signal=32%	PPARGC1A/TGS1/HELZ2/MED1/DNAJC11/TFAM/GLUD2/TBL1XR1/PRKAA2/CHCHD3/NCOA2/CREB1/USP46/APOOL/GABPA/IMMT/CAMK4/TFB2M/PRKAB2/MAPK14/TWNK/ATP5F1B/HSPA9/TBL1X/HCFC1/MAPK12/CYCS/NCOA6/CHD9/MTERF1/MTX2/HDAC3/SIRT5/ATP5MC3/PPARGC1B/PPRC1/ATP5PB/NCOR1/POLG2/PPARA
REACTOME_METABOLIC_DISORDERS_OF_BIOLOGICAL_OXIDATION_ENZYMES	REACTOME_METABOLIC_DISORDERS_OF_BIOLOGICAL_OXIDATION_ENZYMES	36	-0.397223	-1.3491	0.0923295	0.257289	0.190048	5057	tags=22%, list=14%, signal=19%	CYP21A2/TBXAS1/CYP27A1/GGT1/UGT1A1/CYP4F22/CYP11B1/UGT1A4
PID_P38_GAMMA_DELTA_PATHWAY	PID_P38_GAMMA_DELTA_PATHWAY	11	0.5155	1.46339	0.0930233	0.258918	0.191252	11665	tags=55%, list=32%, signal=37%	STMN1/MAPT/MAPK12/MAP3K20/MAPK13/PKN1
PID_TNF_PATHWAY	PID_TNF_PATHWAY	46	0.317471	1.30675	0.0932836	0.259339	0.191563	7922	tags=35%, list=22%, signal=27%	ADAM17/TNIK/PRKCI/STAT1/NRK/TAB2/IKBKG/BIRC2/CHUK/BAG4/MAP4K5/TNF/MAP3K7/RFFL/MAP4K3/BIRC3
BIOCARTA_EIF4_PATHWAY	BIOCARTA_EIF4_PATHWAY	24	0.374506	1.32453	0.0936556	0.259766	0.191878	12307	tags=67%, list=34%, signal=44%	PIK3CA/EIF4A1/EIF4G2/RPS6KB1/EIF4G1/MAPK14/GHR/EIF4E/MAPK1/PDPK1/EIF4G3/MTOR/EIF4A2/PTEN/PDK2/PRKCA
REACTOME_BRANCHED_CHAIN_AMINO_ACID_CATABOLISM	REACTOME_BRANCHED_CHAIN_AMINO_ACID_CATABOLISM	21	0.393253	1.35934	0.0936556	0.259766	0.191878	18692	tags=95%, list=51%, signal=47%	BCAT1/BCKDHA/DLD/MCCC1/BCKDHB/ACAT1/ACADSB/DBT/HIBCH/SLC25A44/HIBADH/PPM1K/AUH/ALDH6A1/MCCC2/ACAD8/BCKDK/HSD17B10/BCAT2/IVD
REACTOME_CARGO_TRAFFICKING_TO_THE_PERICILIARY_MEMBRANE	REACTOME_CARGO_TRAFFICKING_TO_THE_PERICILIARY_MEMBRANE	51	0.317933	1.35311	0.0940767	0.26044	0.192376	7896	tags=33%, list=22%, signal=26%	CNGA2/ASAP1/CCT5/EXOC5/CCT4/SSTR3/MCHR1/RP2/BBS10/CYS1/TCP1/CCT2/ARL13B/RAB3IP/EXOC6/CCT8/EXOC8
REACTOME_TRAF3_DEPENDENT_IRF_ACTIVATION_PATHWAY	REACTOME_TRAF3_DEPENDENT_IRF_ACTIVATION_PATHWAY	14	0.466217	1.42367	0.0941176	0.26044	0.192376	4462	tags=29%, list=12%, signal=25%	IFNB1/DDX58/SIKE1/IFIH1
REACTOME_INTERFERON_ALPHA_BETA_SIGNALING	REACTOME_INTERFERON_ALPHA_BETA_SIGNALING	71	0.280165	1.26151	0.0950413	0.26269	0.194038	3703	tags=21%, list=10%, signal=19%	IFIT1/RSAD2/IFNB1/IFIT2/OAS3/MX2/MX1/IFIT3/USP18/STAT1/OASL/ABCE1/OAS1/XAF1/PTPN11
REACTOME_DEGRADATION_OF_CYSTEINE_AND_HOMOCYSTEINE	REACTOME_DEGRADATION_OF_CYSTEINE_AND_HOMOCYSTEINE	14	-0.503996	-1.3822	0.0951662	0.262729	0.194067	7380	tags=43%, list=20%, signal=34%	TSTD1/SLC25A10/SQOR/CSAD/TST/MPST
KEGG_FATTY_ACID_METABOLISM	KEGG_FATTY_ACID_METABOLISM	42	-0.374062	-1.31345	0.0955056	0.263104	0.194344	7231	tags=26%, list=20%, signal=21%	ACADVL/ADH4/CPT1B/ECI2/ALDH2/ECI1/ADH1C/ADH7/ACSL5/ADH6/ADH1B
WP_G_PROTEIN_SIGNALING_PATHWAYS	WP_G_PROTEIN_SIGNALING_PATHWAYS	93	0.265458	1.24939	0.0956522	0.263104	0.194344	10064	tags=40%, list=28%, signal=29%	AKAP12/ADCY8/GNG4/KCNJ3/PALM2AKAP2/PRKCI/AKAP5/NRAS/KRAS/PRKD3/GNA13/GNG10/AKAP4/ADCY9/AKAP9/GNAI3/AKAP11/PRKAR2B/PRKAR2A/ADCY3/ADCY5/AKAP3/PRKD1/PRKCE/GNAI1/ADCY2/PDE7A/PRKCQ/GNB3/GNAL/PDE4D/AKAP10/PRKAR1A/GNAZ/PDE7B/PRKACB/PPP3CA
REACTOME_AQUAPORIN_MEDIATED_TRANSPORT	REACTOME_AQUAPORIN_MEDIATED_TRANSPORT	52	-0.358675	-1.31552	0.0957004	0.263104	0.194344	6189	tags=27%, list=17%, signal=22%	PRKACG/GNGT2/GNG11/AQP12A/AQP3/GNB5/GNG8/AQP6/AQP8/AQP1/AQP5/ADCY4/AQP10/AQP7
REACTOME_TRANSCRIPTIONAL_REGULATION_BY_THE_AP_2_TFAP2_FAMILY_OF_TRANSCRIPTION_FACTORS	REACTOME_TRANSCRIPTIONAL_REGULATION_BY_THE_AP_2_TFAP2_FAMILY_OF_TRANSCRIPTION_FACTORS	38	0.327772	1.29624	0.0957447	0.263104	0.194344	9151	tags=50%, list=25%, signal=38%	ATAD2/DEK/MYC/MYBL2/ERBB2/YEATS4/HSPD1/PITX2/CITED1/NPM1/TGFA/KCTD15/KCTD1/SUMO1/CITED2/EGFR/KDM5B/EP300/VEGFA
REACTOME_DISSOLUTION_OF_FIBRIN_CLOT	REACTOME_DISSOLUTION_OF_FIBRIN_CLOT	13	-0.526585	-1.40982	0.0960961	0.263461	0.194607	13410	tags=62%, list=37%, signal=39%	HRG/ANXA2/SERPINE2/PLAUR/SERPINB6/PLAT/SERPINF2/PLG
WP_VITAMIN_B12_DISORDERS	WP_VITAMIN_B12_DISORDERS	13	-0.524925	-1.40537	0.0960961	0.263461	0.194607	1154	tags=15%, list=3%, signal=15%	CUBN/TCN1
REACTOME_TRANSCRIPTIONAL_REGULATION_OF_WHITE_ADIPOCYTE_DIFFERENTIATION	REACTOME_TRANSCRIPTIONAL_REGULATION_OF_WHITE_ADIPOCYTE_DIFFERENTIATION	84	0.265179	1.22736	0.0969163	0.265403	0.196042	10105	tags=42%, list=28%, signal=30%	PPARGC1A/CDK4/PCK1/TGS1/HELZ2/MED1/MED13/TBL1XR1/MED30/MED14/NCOA2/NCOA3/CDK8/CCNC/MED6/MED17/TBL1X/THRAP3/TNF/CDK19/SLC2A4/NCOA6/CHD9/HDAC3/MED20/MED21/KLF5/EP300/ZNF638/MED28/MED13L/NCOR1/PPARA/MED23/NFKB1
PID_BETA_CATENIN_NUC_PATHWAY	PID_BETA_CATENIN_NUC_PATHWAY	78	0.275194	1.25847	0.0978723	0.267713	0.197748	6750	tags=29%, list=18%, signal=24%	IGF2BP1/KCNIP4/MYC/TNIK/SALL4/INCENP/VCAN/CDKN2A/HDAC2/TBL1XR1/PITX2/XPO1/NCOA2/YWHAQ/APC/YWHAZ/CAMK4/YWHAB/TRRAP/YWHAG/TERT/CTNNB1/TBL1X
SIG_CHEMOTAXIS	SIG_CHEMOTAXIS	45	0.317555	1.30838	0.0981818	0.268251	0.198146	6579	tags=27%, list=18%, signal=22%	RACGAP1/WASF1/PAK3/PIK3CA/ROCK1/PITX2/ACTR2/ACTR3/ITPR3/ROCK2/PAK2/GDI2
REACTOME_BETA_CATENIN_PHOSPHORYLATION_CASCADE	REACTOME_BETA_CATENIN_PHOSPHORYLATION_CASCADE	17	0.434817	1.39382	0.0988024	0.269636	0.199169	8105	tags=41%, list=22%, signal=32%	APC/PPP2R5E/PPP2R5D/GSK3B/CSNK1A1/CTNNB1/AMER1
WP_FLUOROPYRIMIDINE_ACTIVITY	WP_FLUOROPYRIMIDINE_ACTIVITY	33	0.347316	1.3102	0.0989761	0.269801	0.19929	2414	tags=21%, list=7%, signal=20%	RRM2/TYMS/RRM1/PPAT/DHFR/GGH/ABCC4
REACTOME_ACYL_CHAIN_REMODELLING_OF_PG	REACTOME_ACYL_CHAIN_REMODELLING_OF_PG	18	-0.476726	-1.36339	0.1	0.272279	0.201121	5254	tags=28%, list=14%, signal=24%	PLA2G2A/PLA2G1B/PLA2G5/PLA2G2F/PLA2G10
REACTOME_ATF6_ATF6_ALPHA_ACTIVATES_CHAPERONES	REACTOME_ATF6_ATF6_ALPHA_ACTIVATES_CHAPERONES	11	0.50421	1.43134	0.101744	0.276296	0.204088	18146	tags=100%, list=50%, signal=50%	MBTPS2/NFYA/NFYB/ATF6/HSP90B1/HSPA5/MBTPS1/NFYC/DDIT3/ATF4/CALR
WP_BIOMARKERS_FOR_PYRIMIDINE_METABOLISM_DISORDERS	WP_BIOMARKERS_FOR_PYRIMIDINE_METABOLISM_DISORDERS	15	0.453692	1.39847	0.101744	0.276296	0.204088	1385	tags=20%, list=4%, signal=19%	RRM2/TYMS/RRM1
REACTOME_EICOSANOID_LIGAND_BINDING_RECEPTORS	REACTOME_EICOSANOID_LIGAND_BINDING_RECEPTORS	15	-0.488783	-1.35805	0.101824	0.276296	0.204088	9759	tags=47%, list=27%, signal=34%	PTGDR2/TBXA2R/PTGER2/PTGDR/OXER1/LTB4R/CYSLTR2
WP_PATHWAYS_IN_CLEAR_CELL_RENAL_CELL_CARCINOMA	WP_PATHWAYS_IN_CLEAR_CELL_RENAL_CELL_CARCINOMA	85	0.262396	1.21321	0.102679	0.278298	0.205567	9151	tags=35%, list=25%, signal=27%	ME1/PSAT1/PGBD5/PGK1/PBRM1/FASN/PGM2/RAPGEF5/LDHC/HK2/SLC2A1/PFKM/LDHB/VHL/ACACA/PHGDH/SHMT2/LDHA/PSPH/CAMK1/TOX2/EGFR/PGM1/PLOD2/SETD2/MDH1/ENO1/EP300/ALDOC/VEGFA
REACTOME_FGFRL1_MODULATION_OF_FGFR1_SIGNALING	REACTOME_FGFRL1_MODULATION_OF_FGFR1_SIGNALING	13	-0.520428	-1.39333	0.103604	0.280485	0.207182	4551	tags=38%, list=12%, signal=34%	FGFRL1/FGF4/FGF17/FGF8/FGF3
BIOCARTA_ACTINY_PATHWAY	BIOCARTA_ACTINY_PATHWAY	12	0.48815	1.40957	0.104348	0.281858	0.208196	11200	tags=67%, list=31%, signal=46%	WASF1/NCKAP1/ABI2/NCK1/WASF3/WASF2/PSMA7/WASL
REACTOME_PHYSIOLOGICAL_FACTORS	REACTOME_PHYSIOLOGICAL_FACTORS	12	0.493471	1.42494	0.104348	0.281858	0.208196	3515	tags=25%, list=10%, signal=23%	NKX2-5/GATA4/NPR1
REACTOME_PHASE_II_CONJUGATION_OF_COMPOUNDS	REACTOME_PHASE_II_CONJUGATION_OF_COMPOUNDS	107	-0.300258	-1.25474	0.105195	0.283823	0.209648	7056	tags=25%, list=19%, signal=20%	UGT2A2/SULT1A2/MGST2/SULT1B1/UGT1A7/TPST2/SULT1A1/GSTK1/COMT/ABHD14B/GGT5/ACSM2A/UGT2B4/GLYATL1/HPGDS/GGT1/NNMT/GSTM5/UGT1A1/GLYATL2/SULT2A1/ACSM1/SULT2B1/UGT1A5/UGT1A4/UGT1A3/GSTA3
REACTOME_MYOGENESIS	REACTOME_MYOGENESIS	29	0.356741	1.31027	0.105611	0.284622	0.210238	7179	tags=34%, list=20%, signal=28%	MYOD1/NTN3/CDH2/CDON/BOC/SPAG9/MAPK14/CTNNB1/TCF12/MAPK12
BIOCARTA_MTA3_PATHWAY	BIOCARTA_MTA3_PATHWAY	18	-0.473281	-1.35354	0.106061	0.285511	0.210895	4326	tags=67%, list=12%, signal=59%	TUBA1A/GAPDH/MTA1/TUBA4A/CTSD/HSPB2/MBD3/GREB1/ESR1/PDZK1/HSPB1/TUBA3C
BIOCARTA_TH1TH2_PATHWAY	BIOCARTA_TH1TH2_PATHWAY	21	-0.449214	-1.34962	0.107303	0.288527	0.213123	8343	tags=38%, list=23%, signal=29%	CD28/HLA-DRA/IL18/HLA-DRB5/HLA-DRB1/CD40LG/IL4/IL2
ST_JNK_MAPK_PATHWAY	ST_JNK_MAPK_PATHWAY	40	0.321027	1.27209	0.107527	0.288804	0.213327	21265	tags=95%, list=58%, signal=40%	GCK/TAB2/DLD/GAB1/MAP3K2/MAP3K7/NFATC3/MAP3K9/NR2C2/MAP3K20/MAP3K1/MYEF2/CDC42/MAP3K13/TRAF6/PAPPA/ATF2/MAP2K4/MAPK8/MAP2K5/MAPK9/MAP3K3/MAP3K4/SHC1/MAP3K12/MAPK7/TP53/MAP3K5/AKT1/MAP3K10/MAP2K7/MAPK10/TAB1/GADD45A/DUSP10/MAP3K11/JUN/DUSP8
REACTOME_EXTRACELLULAR_MATRIX_ORGANIZATION	REACTOME_EXTRACELLULAR_MATRIX_ORGANIZATION	300	0.204639	1.14566	0.108527	0.291161	0.215069	4246	tags=17%, list=12%, signal=15%	COL9A1/SPOCK3/COL9A3/ADAMTS16/FBN2/COL25A1/KLK7/COL4A4/PRSS1/BMP2/COL6A6/ADAM17/ADAMTS3/COL4A3/COL11A1/ITGB8/NCAN/ICAM5/BMP7/ITGB3/MMP3/MFAP3/TLL1/FBN3/ITGAV/PXDN/VCAN/MMP10/COL10A1/P3H2/NCAM1/MMP12/CD47/ITGB1/LAMC1/COL22A1/ADAMTS1/SCUBE3/MATN3/ITGB6/ITGA2/MMP1/COL26A1/CTRB1/LAMA1/MMP16/COL8A1/COL6A5/COL11A2/ADAM9/NRXN1
REACTOME_GABA_SYNTHESIS_RELEASE_REUPTAKE_AND_DEGRADATION	REACTOME_GABA_SYNTHESIS_RELEASE_REUPTAKE_AND_DEGRADATION	19	0.406499	1.35616	0.108761	0.291461	0.21529	2464	tags=26%, list=7%, signal=25%	GAD2/SLC6A11/SNAP25/HSPA8/RIMS1
WP_GASTRIN_SIGNALING_PATHWAY	WP_GASTRIN_SIGNALING_PATHWAY	114	0.247514	1.20765	0.110599	0.295824	0.218512	8200	tags=27%, list=22%, signal=21%	BMP2/MYC/BIRC5/CLDN1/PIK3CA/CDKN1B/CDKN2A/ITGB1/KRAS/CCKBR/ROCK1/PTPN11/YES1/SERPINB2/CREB1/RPS6KB1/TFF2/BIRC2/GSK3B/CHUK/MAPK14/ELK1/CTNNB1/MAP2K1/SOS1/PTK2/PRKD1/PRKCE/MAPK1/BIRC3/EGFR
KEGG_PRIMARY_IMMUNODEFICIENCY	KEGG_PRIMARY_IMMUNODEFICIENCY	35	-0.390052	-1.31617	0.110638	0.295824	0.218512	5018	tags=60%, list=14%, signal=52%	CIITA/BTK/CD8A/RFXANK/AIRE/JAK3/BLNK/IL7R/LCK/CD8B/IL2RG/CD4/CD19/AICDA/IGLL1/CD3E/CD79A/ZAP70/CD3D/CD40LG/TNFRSF13B
REACTOME_GAP_JUNCTION_ASSEMBLY	REACTOME_GAP_JUNCTION_ASSEMBLY	38	-0.382644	-1.31765	0.111111	0.296754	0.2192	1203	tags=32%, list=3%, signal=31%	GJB1/GJA5/TUBAL3/TUBB4B/GJB2/GJD2/GJA4/GJA10/TUBA3C/TUBA3E/TUBA4B/TUBA3D
BIOCARTA_CASPASE_PATHWAY	BIOCARTA_CASPASE_PATHWAY	22	0.381026	1.32975	0.111782	0.297878	0.22003	9508	tags=41%, list=26%, signal=30%	LMNB1/APAF1/LMNB2/PARP1/BIRC2/BIRC3/DFFA/CASP3/CASP2
PID_PDGFRA_PATHWAY	PID_PDGFRA_PATHWAY	22	0.380959	1.32952	0.111782	0.297878	0.22003	9444	tags=45%, list=26%, signal=34%	PIK3CA/ITGAV/CAV3/CSNK2A1/CRKL/ELK1/SOS1/IFNG/JAK1/GRB2
REACTOME_PI_3K_CASCADE_FGFR4	REACTOME_PI_3K_CASCADE_FGFR4	20	-0.452741	-1.34074	0.11194	0.297964	0.220094	5269	tags=35%, list=14%, signal=30%	PIK3R1/FGF19/FGF4/FGF20/FGF6/FGF17/FGF8
REACTOME_CA_DEPENDENT_EVENTS	REACTOME_CA_DEPENDENT_EVENTS	37	0.328046	1.28616	0.112628	0.299459	0.221198	10051	tags=46%, list=27%, signal=33%	ADCY8/KPNA2/NBEA/CREB1/ADCY9/CAMK4/PRKAR2B/PRKAR2A/ADCY3/ADCY5/MAPK1/ADCY2/CAMK2G/CAMK2D/PRKX/PRKAR1A/PRKACB

## Sheet: Sheet1
ID	Description	setSize	enrichmentScore	NES	pvalue	p.adjust	qvalues	rank	leading_edge	core_enrichment
REACTOME_ANTIMICROBIAL_PEPTIDES	REACTOME_ANTIMICROBIAL_PEPTIDES	91	-0.64356	-2.61935	0.00129702	0.0344973	0.0254817	9692	tags=71%, list=26%, signal=53%	DEFB104A/DEFB136/DEFB104B/DEFB107B/DEFB110/PGLYRP4/DEFB133/DEFB103B/DEFB107A/DEFB106B/DEFB114/DEFB131A/ATOX1/DEFA6/DEFB105B/PI3/DEFB113/DEFB105A/RNASE6/DEFB128/DEFB121/PGLYRP1/PLA2G2A/DEFA4/DEFB129/CD4/RNASE8/HTN1/CTSG/ITLN1/S100A9/ART1/PGLYRP3/DEFB124/RNASE3/REG3G/DEFB116/BPI/DEFB118/GNLY/EPPIN-WFDC6/S100A8/DEFA3/CLU/DEFB1/PGLYRP2/DEFB4A/DEFB125/DEFB119/DEFB126/ELANE/DEFB4B/DCD/DEFB123/CHGA/EPPI…
REACTOME_OLFACTORY_SIGNALING_PATHWAY	REACTOME_OLFACTORY_SIGNALING_PATHWAY	384	-0.529019	-2.57729	0.00110375	0.0344973	0.0254817	13434	tags=77%, list=37%, signal=49%	OR2T12/OR2H2/OR6C3/OR2J3/OR52K2/OR52L1/OR5B21/OR2K2/OR8B4/OR2A12/OR2J2/OR1J2/OR2T11/OR4L1/OR2L2/OR13C2/OR2L13/OR2AJ1/OR4K17/OR51B2/OR5B2/OR1D5/OR6P1/OR6N1/OR1N2/OR56B1/OR6C70/OR4F6/OR5T1/OR6C1/OR7A17/OR52B6/OR7A5/OR11H2/OR8G1/OR5P2/OR8U1/OR2AK2/OR6F1/OR51M1/OR8B8/OR8J1/OR1L1/OR2T1/OR5H2/OR52K1/OR4F15/OR10G7/OR10C1/OR5AN1/OR6V1/OR8J3/OR9G1/OR8H1/OR1F1/OR2B3/OR4N5/OR2T5/OR10G8/OR4A5/OR1B1/OR13F1/OR…
KEGG_OLFACTORY_TRANSDUCTION	KEGG_OLFACTORY_TRANSDUCTION	376	-0.528457	-2.56983	0.00110742	0.0344973	0.0254817	13434	tags=74%, list=37%, signal=48%	OR2T12/OR2H2/OR6C3/OR2J3/OR52K2/OR52L1/OR5B21/OR2K2/OR8B4/OR2A12/OR2J2/OR1J2/OR2T11/OR4L1/OR2L2/OR13C2/OR2L13/OR4K17/OR8G2P/OR51B2/OR1D5/OR6N1/OR1N2/OR56B1/OR6C70/OR4F6/OR5T1/OR6C1/OR7A17/OR52B6/OR7A5/OR8G1/OR5P2/OR8U1/OR2AK2/OR6F1/CAMK2A/OR51M1/CAMK2B/OR8B8/OR8J1/OR1L1/OR2T1/OR5H2/OR52K1/OR4F15/OR10G7/OR10C1/OR5AN1/OR6V1/OR8J3/OR9G1/OR8H1/OR1F1/OR2B3/OR4N5/OR2T5/OR10G8/OR4A5/OR1B1/OR13F1/OR14C36…
REACTOME_KERATINIZATION	REACTOME_KERATINIZATION	216	-0.551131	-2.53521	0.00118624	0.0344973	0.0254817	6245	tags=49%, list=17%, signal=41%	KRT34/KRT37/KRT26/KRT83/KRTAP10-5/KRT18/LCE1A/KRTAP9-1/KRTAP5-7/KRTAP5-4/KRTAP20-1/LCE3A/KRTAP12-4/KRTAP5-5/LCE3C/KRT6B/KRTAP22-1/KRT6C/KRTAP19-5/KRTAP10-8/KRTAP15-1/KRT16/KRT24/LELP1/KRTAP4-5/KRTAP10-4/SPRR1B/KRTAP4-8/KRT86/KRTAP4-4/KRTAP6-1/KRTAP5-1/KRTAP27-1/KRTAP10-7/KRTAP23-1/SPRR2A/KRT77/KRT74/KRT31/KRTAP10-9/KRT6A/SPINK5/KRTAP10-1/KRTAP6-2/KRT35/KRTAP10-6/KRTAP2-1/KRTAP9-9/KRTAP1-4/KRT36/K…
REACTOME_TERMINATION_OF_O_GLYCAN_BIOSYNTHESIS	REACTOME_TERMINATION_OF_O_GLYCAN_BIOSYNTHESIS	23	-0.754934	-2.31688	0.00149031	0.0344973	0.0254817	4812	tags=52%, list=13%, signal=45%	MUC1/MUC4/ST6GALNAC2/MUC17/MUC7/MUC21/MUC13/MUC12/MUC5AC/MUC5B/MUCL1/MUC6
REACTOME_DECTIN_2_FAMILY	REACTOME_DECTIN_2_FAMILY	26	-0.721239	-2.29673	0.00147493	0.0344973	0.0254817	2238	tags=46%, list=6%, signal=43%	MUC1/MUC4/CLEC10A/MUC17/MUC7/MUC21/MUC13/MUC12/MUC5AC/MUC5B/MUCL1/MUC6
NABA_ECM_REGULATORS	NABA_ECM_REGULATORS	238	-0.487272	-2.26762	0.00117925	0.0344973	0.0254817	4603	tags=30%, list=13%, signal=27%	ADAM2/ADAM28/CTSV/HPSE2/A2ML1/ADAMTS13/SERPINB12/ADAMTSL3/SERPINA2/HTRA3/ITIH4/P4HTM/TGM3/CTSG/HABP2/HTRA4/PLAT/ITIH3/CST9/TIMP4/SERPINB13/CELA1/KAZALD1/MEP1A/CST11/MMP28/MMP26/SERPINF2/CTSW/CELA3B/ADAMTSL1/CST5/CSTL1/CTSH/AGT/F7/MASP1/PAMR1/ITIH1/AMBP/CST6/CELA3A/CST7/TIMP1/ITIH2/F10/SERPINB3/CST3/LPA/SERPINA9/SLPI/ADAMTS6/ADAM30/ELANE/SERPINA4/SERPINA5/CPN2/ADAMTSL2/SERPINA1/SERPIND1/SERPINA12/…
KEGG_ARACHIDONIC_ACID_METABOLISM	KEGG_ARACHIDONIC_ACID_METABOLISM	58	-0.592903	-2.22575	0.00134771	0.0344973	0.0254817	5627	tags=40%, list=15%, signal=34%	CBR3/CYP2J2/PLA2G2A/CYP2E1/TBXAS1/CYP2C8/GPX4/GGT5/LTC4S/PLA2G1B/GPX3/PTGDS/PLA2G5/HPGDS/PLA2G4E/PLA2G2F/PLA2G6/GGT1/ALOX15/PLA2G10/GPX2/PLA2G2C/GPX5
REACTOME_DEFENSINS	REACTOME_DEFENSINS	46	-0.613221	-2.22133	0.0013624	0.0344973	0.0254817	9692	tags=70%, list=26%, signal=51%	DEFB104A/DEFB136/DEFB104B/DEFB107B/DEFB110/DEFB133/DEFB103B/DEFB107A/DEFB106B/DEFB114/DEFB131A/DEFA6/DEFB105B/DEFB113/DEFB105A/DEFB128/DEFB121/DEFA4/DEFB129/CD4/ART1/DEFB124/DEFB116/DEFB118/DEFA3/DEFB1/DEFB4A/DEFB125/DEFB119/DEFB126/DEFB4B/DEFB123
REACTOME_DEFECTIVE_C1GALT1C1_CAUSES_TN_POLYAGGLUTINATION_SYNDROME_TNPS_	REACTOME_DEFECTIVE_C1GALT1C1_CAUSES_TN_POLYAGGLUTINATION_SYNDROME_TNPS_	17	-0.7814	-2.21907	0.00149701	0.0344973	0.0254817	2041	tags=65%, list=6%, signal=61%	MUC1/MUC4/MUC17/MUC7/MUC21/MUC13/MUC12/MUC5AC/MUC5B/MUCL1/MUC6
KEGG_LINOLEIC_ACID_METABOLISM	KEGG_LINOLEIC_ACID_METABOLISM	29	-0.673947	-2.20653	0.00143062	0.0344973	0.0254817	5473	tags=48%, list=15%, signal=41%	CYP2J2/PLA2G2A/CYP2E1/CYP2C8/PLA2G1B/AKR1B10/PLA2G5/PLA2G4E/PLA2G2F/PLA2G6/CYP3A5/ALOX15/PLA2G10/PLA2G2C
REACTOME_DEFECTIVE_GALNT3_CAUSES_FAMILIAL_HYPERPHOSPHATEMIC_TUMORAL_CALCINOSIS_HFTC_	REACTOME_DEFECTIVE_GALNT3_CAUSES_FAMILIAL_HYPERPHOSPHATEMIC_TUMORAL_CALCINOSIS_HFTC_	16	-0.780989	-2.19719	0.0015083	0.0344973	0.0254817	2041	tags=69%, list=6%, signal=65%	MUC1/MUC4/MUC17/MUC7/MUC21/MUC13/MUC12/MUC5AC/MUC5B/MUCL1/MUC6
KEGG_COMPLEMENT_AND_COAGULATION_CASCADES	KEGG_COMPLEMENT_AND_COAGULATION_CASCADES	69	-0.554126	-2.15591	0.00132802	0.0344973	0.0254817	5539	tags=35%, list=15%, signal=30%	C5AR1/CFD/F13A1/PROC/FGA/VWF/PLAT/CFH/C7/SERPINF2/F7/MASP1/C3/F10/C4BPB/KLKB1/SERPINA5/C8A/SERPINA1/C8B/C4BPA/SERPIND1/PLG/C6
WP_EICOSANOID_SYNTHESIS	WP_EICOSANOID_SYNTHESIS	26	-0.667445	-2.12543	0.00147493	0.0344973	0.0254817	5254	tags=46%, list=14%, signal=40%	PLA2G2A/TBXAS1/GGT2/LTC4S/PTGDS/PLA2G5/PLA2G6/GGT1/GGTLC1/ALOX15/GGTLC2/DPEP1
REACTOME_BETA_DEFENSINS	REACTOME_BETA_DEFENSINS	38	-0.606665	-2.08906	0.00138889	0.0344973	0.0254817	9692	tags=71%, list=26%, signal=52%	DEFB104A/DEFB136/DEFB104B/DEFB107B/DEFB110/DEFB133/DEFB103B/DEFB107A/DEFB106B/DEFB114/DEFB131A/DEFB105B/DEFB113/DEFB105A/DEFB128/DEFB121/DEFB129/DEFB124/DEFB116/DEFB118/DEFB1/DEFB4A/DEFB125/DEFB119/DEFB126/DEFB4B/DEFB123
NABA_ECM_AFFILIATED	NABA_ECM_AFFILIATED	169	-0.468704	-2.08378	0.00123001	0.0344973	0.0254817	6024	tags=33%, list=16%, signal=27%	CLEC2B/SFTPB/ANXA13/ELFN1/MUC19/LGALS9B/LGALS2/LGALS1/LGALS14/MUC1/LGALS9/C1QTNF6/CLEC4F/CLEC14A/MUC4/REG1A/LGALS9C/OPRPN/CLEC4G/SFTPA2/C1QTNF4/CLEC19A/ITLN1/CLEC9A/GRIFIN/EMCN/FCN3/COLEC11/CLEC10A/LGALS12/REG3G/MUC17/CLEC4M/LGALS13/MUC7/CLEC11A/MUC21/MUC13/SFTA2/CLEC17A/ANXA8L1/MUC12/HPX/ANXA8/LMAN1L/CLEC3B/CLEC2A/ITLN2/C1QTNF8/MUC5AC/MUC5B/MUCL1/MUC6/REG3A/OVGP1
REACTOME_BINDING_AND_UPTAKE_OF_LIGANDS_BY_SCAVENGER_RECEPTORS	REACTOME_BINDING_AND_UPTAKE_OF_LIGANDS_BY_SCAVENGER_RECEPTORS	98	-0.502788	-2.07448	0.00128866	0.0344973	0.0254817	5827	tags=33%, list=16%, signal=28%	IGKV1D-33/IGLV3-27/IGLV7-43/IGLV1-47/HBB/IGHV4-34/ALB/STAB2/STAB1/IGKV1D-39/IGLV1-51/IGLV2-23/IGHV1-2/IGKV2-28/IGLC3/COLEC11/SSC5D/IGKV1D-12/IGKV1-17/IGLV2-11/HBA2/MASP1/AMBP/JCHAIN/SCARA5/HPX/HBA1/SAA1/HPR/HP/IGHA2/IGHA1
WP_SELENIUM_MICRONUTRIENT_NETWORK	WP_SELENIUM_MICRONUTRIENT_NETWORK	89	-0.508169	-2.0671	0.0012837	0.0344973	0.0254817	4506	tags=28%, list=12%, signal=25%	SELENOO/GPX4/HBB/FGA/CRP/ALB/GGT2/GPX3/PLAT/SELENOM/GGT1/GGTLC1/F7/DIO2/KMO/SOD3/SAA2/DIO3/GGTLC2/HBA1/GPX2/SAA1/SAA4/PLG/SERPINA3
REACTOME_SCAVENGING_OF_HEME_FROM_PLASMA	REACTOME_SCAVENGING_OF_HEME_FROM_PLASMA	69	-0.527516	-2.05238	0.00132802	0.0344973	0.0254817	5827	tags=36%, list=16%, signal=31%	IGKV1D-33/IGLV3-27/IGLV7-43/IGLV1-47/HBB/IGHV4-34/ALB/IGKV1D-39/IGLV1-51/IGLV2-23/IGHV1-2/IGKV2-28/IGLC3/IGKV1D-12/IGKV1-17/IGLV2-11/HBA2/AMBP/JCHAIN/HPX/HBA1/HPR/HP/IGHA2/IGHA1
KEGG_DRUG_METABOLISM_CYTOCHROME_P450	KEGG_DRUG_METABOLISM_CYTOCHROME_P450	71	-0.521598	-2.04435	0.00131579	0.0344973	0.0254817	6249	tags=39%, list=17%, signal=33%	ADH4/UGT1A7/CYP2A7/GSTK1/CYP2A13/CYP2E1/CYP2C8/MAOB/ALDH3B1/ADH1C/UGT2B4/ALDH3B2/ALDH1A3/FMO5/CYP2D6/GSTM5/UGT1A1/CYP2A6/CYP3A5/ALDH3A1/FMO2/ADH7/UGT1A5/UGT1A4/ADH6/UGT1A3/ADH1B/GSTA3
REACTOME_PASSIVE_TRANSPORT_BY_AQUAPORINS	REACTOME_PASSIVE_TRANSPORT_BY_AQUAPORINS	13	-0.761977	-2.04002	0.0015015	0.0344973	0.0254817	4752	tags=62%, list=13%, signal=54%	AQP12A/AQP3/AQP6/AQP8/AQP1/AQP5/AQP10/AQP7
REACTOME_DISEASES_ASSOCIATED_WITH_O_GLYCOSYLATION_OF_PROTEINS	REACTOME_DISEASES_ASSOCIATED_WITH_O_GLYCOSYLATION_OF_PROTEINS	67	-0.520947	-2.01285	0.00134409	0.0344973	0.0254817	4978	tags=31%, list=14%, signal=27%	ADAMTS10/MUC1/MUC4/ADAMTS13/ADAMTSL3/THSD1/SPON2/MUC17/ADAMTSL1/MUC7/MUC21/MUC13/MUC12/ADAMTS6/CFP/ADAMTSL2/ADAMTS8/MUC5AC/MUC5B/MUCL1/MUC6
REACTOME_COMPLEMENT_CASCADE	REACTOME_COMPLEMENT_CASCADE	114	-0.473864	-2.00793	0.00127389	0.0344973	0.0254817	5827	tags=34%, list=16%, signal=29%	IGKV1D-33/C5AR1/IGLV3-27/IGLV7-43/CFD/IGLV1-47/CD19/IGHG2/GZMM/CRP/IGHV4-34/CFHR1/CFH/IGKV1D-39/FCN3/IGLV1-51/IGLV2-23/IGHV1-2/IGKV2-28/CFHR2/IGLC3/COLEC11/C7/IGKV1D-12/IGKV1-17/IGLV2-11/MASP1/CLU/C3/CFP/ELANE/C5AR2/C4BPB/C8A/CPN2/CFHR5/C8B/C4BPA/C6
WP_COMPLEMENT_AND_COAGULATION_CASCADES	WP_COMPLEMENT_AND_COAGULATION_CASCADES	58	-0.529254	-1.98681	0.00134771	0.0344973	0.0254817	5539	tags=33%, list=15%, signal=28%	C5AR1/CFD/PROC/VWF/PLAT/CFH/C7/SERPINF2/F7/MASP1/CLU/C3/F10/KLKB1/SERPINA5/SERPINA1/SERPIND1/PLG/C6
WP_FATTY_ACID_OMEGA_OXIDATION	WP_FATTY_ACID_OMEGA_OXIDATION	15	-0.714807	-1.98604	0.00151976	0.0344973	0.0254817	6249	tags=60%, list=17%, signal=50%	ADH4/ALDH2/CYP2E1/ADH1C/CYP2D6/CYP2A6/ADH7/ADH6/ADH1B
PID_INTEGRIN2_PATHWAY	PID_INTEGRIN2_PATHWAY	28	-0.611511	-1.98466	0.00144509	0.0344973	0.0254817	5747	tags=39%, list=16%, signal=33%	ITGAM/PROC/FGA/ITGAX/ITGAL/PLAT/SPON2/ITGAD/CD40LG/C3/F10
WP_BLOOD_CLOTTING_CASCADE	WP_BLOOD_CLOTTING_CASCADE	23	-0.646394	-1.98378	0.00149031	0.0344973	0.0254817	4417	tags=39%, list=12%, signal=34%	FGA/VWF/PLAT/SERPINF2/F7/F10/KLK1/KLKB1/PLG
WP_FOLATE_METABOLISM	WP_FOLATE_METABOLISM	70	-0.507236	-1.9753	0.00132802	0.0344973	0.0254817	4494	tags=29%, list=12%, signal=25%	GPX4/HBB/FGA/CRP/IZUMO1R/FOLR2/ALB/GPX3/PLAT/F7/SOD3/SAA2/IL4/HBA1/GPX2/SAA1/SAA4/PLG/IL2/SERPINA3
KEGG_RIBOSOME	KEGG_RIBOSOME	88	-0.482169	-1.95681	0.00128866	0.0344973	0.0254817	15115	tags=69%, list=41%, signal=41%	RPL23A/RPL39/RPL27/RPL4/RPS10/RPS17/RPS20/RPS16/RPL11/RPS8/RPL10/RPS5/RPL15/RPS6/RPL23/RPS27L/RPL37A/UBA52/RPL14/RPL24/RPLP0/RPS3/RPL38/RPS4X/RPL36AL/RPL18A/RPL31/RPL8/RPL13A/RPL3L/RPL9/RPS18/RPL32/RPSA/RPS21/RPL19/RPS4Y1/RPL37/RPS19/RPS11/RPL7A/RPS26/RPL29/RPL3/FAU/RPL27A/RPL36A/RPL35/RPS9/RPL34/RPS2/RPLP2/RPL12/RPL36/RPLP1/RPS15/RPL18/RPL28/RPS28/RPL13/RPL10L
WP_CILIOPATHIES	WP_CILIOPATHIES	181	-0.432528	-1.94013	0.00122549	0.0344973	0.0254817	6528	tags=27%, list=18%, signal=22%	BBS5/RP1L1/IFT122/CFAP298/IFT172/NEK8/PKD1L1/GAS8/IFT140/NPHP1/IFT43/CFAP410/TCTN1/LRRC6/DNAAF4/KIZ/IFT27/EFHC1/ANKS3/B9D1/CNGA1/AK7/B9D2/DNAH6/HYDIN/ARMC4/TMEM231/DNAAF3/CCNO/RP1/CCDC40/DNAJB13/CCDC151/RSPH4A/CCDC65/CRX/CFAP53/NME9/RSPH9/CCDC114/DRC1/RSPH1/TTC25/ZMYND10/CFAP52/DNAI2/DNAAF1/DNAI1
WP_PATHOGENESIS_OF_SARSCOV2_MEDIATED_BY_NSP9NSP10_COMPLEX	WP_PATHOGENESIS_OF_SARSCOV2_MEDIATED_BY_NSP9NSP10_COMPLEX	21	-0.642355	-1.9299	0.00149031	0.0344973	0.0254817	9132	tags=67%, list=25%, signal=50%	LCK/CD8B/HLA-DRA/MMP25/CD247/CD4/CD2/CRP/PRG3/IGLL1/HLA-DRB5/HLA-DRB1/CD3E/ZAP70
REACTOME_ANDROGEN_BIOSYNTHESIS	REACTOME_ANDROGEN_BIOSYNTHESIS	11	-0.756785	-1.91401	0.00151976	0.0344973	0.0254817	2737	tags=55%, list=7%, signal=50%	SRD5A3/LHB/HSD3B1/HSD3B2/SRD5A2/HSD17B3
WP_THE_ALTERNATIVE_PATHWAY_OF_FETAL_ANDROGEN_SYNTHESIS	WP_THE_ALTERNATIVE_PATHWAY_OF_FETAL_ANDROGEN_SYNTHESIS	11	-0.755279	-1.9102	0.00151976	0.0344973	0.0254817	3020	tags=45%, list=8%, signal=42%	AKR1C4/HSD3B2/STAR/SRD5A2/HSD17B3
REACTOME_EUKARYOTIC_TRANSLATION_ELONGATION	REACTOME_EUKARYOTIC_TRANSLATION_ELONGATION	94	-0.464963	-1.90299	0.00128866	0.0344973	0.0254817	14023	tags=69%, list=38%, signal=43%	RPL23A/RPL39/RPL27/RPL4/RPS10/RPS17/RPS20/RPS16/RPL11/RPS8/RPL10/RPS5/RPL15/RPS6/RPL23/RPS27L/RPL37A/UBA52/RPL14/RPL24/RPLP0/RPS3/RPL38/RPS4X/RPL36AL/RPL18A/RPL31/RPL8/RPL13A/RPL3L/RPL9/RPS18/RPL32/RPSA/RPS21/RPL19/EEF2/RPS4Y1/RPL37/RPS19/RPS4Y2/RPS11/RPL7A/RPS14/RPS26/RPL29/RPL3/FAU/RPL27A/RPL36A/RPL35/RPS9/RPL34/RPS2/RPLP2/RPL12/RPL36/RPLP1/RPS15/RPL18/EEF1G/RPL28/RPS28/RPL13/RPL10L
WP_VITAMIN_B12_METABOLISM	WP_VITAMIN_B12_METABOLISM	51	-0.519632	-1.89592	0.0027972	0.0344973	0.0254817	4436	tags=27%, list=12%, signal=24%	HBB/CRP/ALB/PLAT/F7/CUBN/SOD3/SAA2/HBA1/TCN1/SAA1/SAA4/PLG/SERPINA3
REACTOME_FORMATION_OF_FIBRIN_CLOT_CLOTTING_CASCADE_	REACTOME_FORMATION_OF_FIBRIN_CLOT_CLOTTING_CASCADE_	38	-0.549936	-1.89372	0.00277778	0.0344973	0.0254817	4980	tags=32%, list=14%, signal=27%	F13A1/PF4/PROC/FGA/VWF/F7/F10/KLKB1/SERPINA5/PF4V1/SERPIND1/GP9
REACTOME_RESPONSE_TO_ELEVATED_PLATELET_CYTOSOLIC_CA2_	REACTOME_RESPONSE_TO_ELEVATED_PLATELET_CYTOSOLIC_CA2_	131	-0.439509	-1.89219	0.00126582	0.0344973	0.0254817	5261	tags=24%, list=14%, signal=20%	CD63/CFD/F13A1/PF4/STXBP2/TEX264/FGA/VWF/CYB5R1/SELP/ITIH4/ALB/MMRN1/LY6G6F/GAS6/ITIH3/ISLR/SERPINF2/CTSW/APOH/TIMP1/CLU/IGF1/ECM1/SERPINA4/CLEC3B/SERPINA1/PLG/ORM2/SERPINA3/ORM1
KEGG_ALPHA_LINOLENIC_ACID_METABOLISM	KEGG_ALPHA_LINOLENIC_ACID_METABOLISM	19	-0.646235	-1.88974	0.00298063	0.0344973	0.0254817	5254	tags=42%, list=14%, signal=36%	PLA2G2A/PLA2G1B/PLA2G5/PLA2G4E/PLA2G2F/PLA2G6/PLA2G10/PLA2G2C
REACTOME_FERTILIZATION	REACTOME_FERTILIZATION	26	-0.59322	-1.88907	0.00147493	0.0344973	0.0254817	4738	tags=62%, list=13%, signal=54%	ZP1/CATSPER2/HVCN1/CATSPER3/CATSPER1/KCNU1/ADAM2/B4GALT1/CATSPERB/IZUMO4/CATSPER4/IZUMO3/ZP2/ADAM30/CATSPERD/OVGP1
BIOCARTA_LECTIN_PATHWAY	BIOCARTA_LECTIN_PATHWAY	12	-0.724587	-1.88447	0.00152207	0.0344973	0.0254817	2303	tags=42%, list=6%, signal=39%	C7/MASP1/C3/C8A/C6
REACTOME_POST_TRANSLATIONAL_MODIFICATION_SYNTHESIS_OF_GPI_ANCHORED_PROTEINS	REACTOME_POST_TRANSLATIONAL_MODIFICATION_SYNTHESIS_OF_GPI_ANCHORED_PROTEINS	93	-0.459098	-1.87357	0.00129534	0.0344973	0.0254817	5024	tags=27%, list=14%, signal=23%	OTOA/CD52/SPRN/CEACAM5/IZUMO1R/FOLR2/RAET1G/LY6D/ALPG/NEGR1/NRN1L/DPM3/TEX101/CPM/TECTB/ART3/LYPD4/VNN3/CEACAM7/GPIHBP1/OPCML/PSCA/SPACA4/LY6G6C/GP2
WP_CLASSICAL_PATHWAY_OF_STEROIDOGENESIS_INCLUDING_DISEASES	WP_CLASSICAL_PATHWAY_OF_STEROIDOGENESIS_INCLUDING_DISEASES	15	-0.672208	-1.86768	0.00151976	0.0344973	0.0254817	1287	tags=47%, list=4%, signal=45%	CYP11B2/CYP21A2/CYP11B1/HSD3B2/STAR/SRD5A2/HSD17B3
WP_COMPLEMENT_ACTIVATION	WP_COMPLEMENT_ACTIVATION	22	-0.611574	-1.85602	0.00149031	0.0344973	0.0254817	2303	tags=32%, list=6%, signal=30%	C7/MASP1/C3/CFP/C8A/C8B/C6
WP_VALPROIC_ACID_PATHWAY	WP_VALPROIC_ACID_PATHWAY	13	-0.692039	-1.85278	0.0045045	0.0344973	0.0254817	1439	tags=23%, list=4%, signal=22%	CYP2A6/ACSM1/UGT1A3
REACTOME_METABOLISM_OF_STEROID_HORMONES	REACTOME_METABOLISM_OF_STEROID_HORMONES	35	-0.545503	-1.84071	0.00141844	0.0344973	0.0254817	2737	tags=29%, list=7%, signal=26%	SRD5A3/LHB/HSD17B2/HSD3B1/CYP11B1/HSD3B2/STAR/SRD5A2/HSD17B3/SERPINA6
REACTOME_SRP_DEPENDENT_COTRANSLATIONAL_PROTEIN_TARGETING_TO_MEMBRANE	REACTOME_SRP_DEPENDENT_COTRANSLATIONAL_PROTEIN_TARGETING_TO_MEMBRANE	113	-0.43244	-1.82869	0.00127551	0.0344973	0.0254817	16669	tags=68%, list=46%, signal=37%	RPL6/RPL35A/RPS7/RPS24/SRPRB/RPL5/SRP14/RPS13/SRPRA/SEC61A1/SEC11C/RPL23A/RPL39/RPL27/RPL4/RPS10/RPS17/RPS20/RPS16/RPL11/RPS8/RPL10/RPS5/RPL15/RPS6/RPL23/RPS27L/RPL37A/UBA52/RPL14/RPL24/SSR2/RPLP0/RPS3/RPL38/RPS4X/RPL36AL/RPL18A/RPL31/RPL8/RPL13A/RPL3L/RPL9/RPS18/RPL32/RPSA/RPS21/RPL19/RPS4Y1/RPL37/RPS19/RPS4Y2/RPS11/RPL7A/SEC61B/RPS14/RPS26/RPL29/RPL3/FAU/RPL27A/RPL36A/RPL35/RPS9/RPL34/RPS2/RPLP…
WP_CYTOPLASMIC_RIBOSOMAL_PROTEINS	WP_CYTOPLASMIC_RIBOSOMAL_PROTEINS	88	-0.450426	-1.82798	0.00128866	0.0344973	0.0254817	15115	tags=69%, list=41%, signal=41%	RPL23A/RPL39/RPL27/RPL4/RPS10/RPS17/RPS6KA2/RPS20/RPS16/RPS6KA1/RPL11/RPS8/RPL10/RPS5/RPL15/RPS6/RPL23/RPL37A/UBA52/RPL14/RPL24/RPLP0/RPS3/RPL38/RPS4X/RPL18A/RPL31/RPL8/RPL13A/RPL3L/RPL9/RPS18/RPL32/RPSA/RPS21/RPL19/RPS4Y1/RPL37/RPS19/RPS11/RPL7A/RPS14/RPS26/RPL29/RPL3/FAU/RPL27A/RPL36A/RPL35/RPS9/RPL34/RPS2/RPLP2/RPL12/RPL36/RPLP1/RPS15/RPL18/RPL28/RPS28/RPL13
REACTOME_ETHANOL_OXIDATION	REACTOME_ETHANOL_OXIDATION	12	-0.701886	-1.82543	0.00456621	0.0344973	0.0254817	6249	tags=50%, list=17%, signal=41%	ADH4/ALDH2/ADH1C/ADH7/ADH6/ADH1B
REACTOME_FORMATION_OF_THE_CORNIFIED_ENVELOPE	REACTOME_FORMATION_OF_THE_CORNIFIED_ENVELOPE	128	-0.424265	-1.81637	0.00127551	0.0344973	0.0254817	6245	tags=34%, list=17%, signal=29%	KRT34/KRT37/KRT26/KRT83/KRT18/LCE1A/LCE3A/LCE3C/KRT6B/KRT6C/KRT16/KRT24/LELP1/SPRR1B/KRT86/SPRR2A/KRT77/KRT74/KRT31/KRT6A/SPINK5/KRT35/KRT36/KRT14/RPTN/KRT1/CASP14/KRT13/SPRR2D/SPRR2B/KRT32/IVL/SPINK9/LCE3D/SPINK6/LCE3E/SPRR2E/KLK14/KLK12/SPRR2F/KRT73/SPRR3/KRT85/KRT33B
WP_ALLOGRAFT_REJECTION	WP_ALLOGRAFT_REJECTION	89	-0.445678	-1.8129	0.0012837	0.0344973	0.0254817	6183	tags=35%, list=17%, signal=29%	HLA-DQA2/HLA-E/CXCL12/HLA-G/CTLA4/HLA-B/HLA-DPA1/IL13/CXCR5/HLA-DRB5/HLA-DOB/ABCB1/HLA-DPB1/VIM/HLA-DRB1/HLA-A/HLA-DQB1/HLA-DMA/IL22/C7/GDNF/GNLY/CCL19/CD40LG/C3/IL4/C8A/CCL21/C8B/IL2/C6
REACTOME_CYP2E1_REACTIONS	REACTOME_CYP2E1_REACTIONS	11	-0.714096	-1.80605	0.00607903	0.0391727	0.0289352	5429	tags=55%, list=15%, signal=46%	CYP2A7/CYP2A13/CYP2E1/CYP2C8/CYP2D6/CYP2A6
KEGG_ALLOGRAFT_REJECTION	KEGG_ALLOGRAFT_REJECTION	35	-0.534914	-1.80498	0.00141844	0.0344973	0.0254817	9065	tags=57%, list=25%, signal=43%	HLA-F/HLA-C/CD28/HLA-DMB/HLA-DRA/HLA-DQA2/HLA-E/HLA-G/HLA-B/HLA-DPA1/HLA-DRB5/HLA-DOB/HLA-DPB1/HLA-DRB1/HLA-A/HLA-DQB1/HLA-DMA/CD40LG/IL4/IL2
REACTOME_PD_1_SIGNALING	REACTOME_PD_1_SIGNALING	26	-0.566208	-1.80305	0.00294985	0.0344973	0.0254817	10006	tags=69%, list=27%, signal=50%	TRAV8-4/LCK/PTPN6/HLA-DRA/TRBV7-9/HLA-DQA2/PDCD1/CD247/CD4/HLA-DPA1/HLA-DRB5/HLA-DPB1/HLA-DRB1/HLA-DQB1/CD3E/TRBV12-3/CD3D/HLA-DQB2
KEGG_INTESTINAL_IMMUNE_NETWORK_FOR_IGA_PRODUCTION	KEGG_INTESTINAL_IMMUNE_NETWORK_FOR_IGA_PRODUCTION	46	-0.496787	-1.79956	0.00408719	0.0344973	0.0254817	8343	tags=43%, list=23%, signal=34%	CD28/HLA-DMB/HLA-DRA/HLA-DQA2/CXCL12/CCR9/HLA-DPA1/AICDA/HLA-DRB5/HLA-DOB/HLA-DPB1/HLA-DRB1/HLA-DQB1/HLA-DMA/MADCAM1/CD40LG/TNFRSF13B/IL4/PIGR/IL2
REACTOME_METABOLISM_OF_AMINE_DERIVED_HORMONES	REACTOME_METABOLISM_OF_AMINE_DERIVED_HORMONES	18	-0.627819	-1.7955	0.00606061	0.0391727	0.0289352	2098	tags=33%, list=6%, signal=31%	DUOX2/DIO2/DUOX1/DIO3/DBH/TPH1
KEGG_METABOLISM_OF_XENOBIOTICS_BY_CYTOCHROME_P450	KEGG_METABOLISM_OF_XENOBIOTICS_BY_CYTOCHROME_P450	69	-0.460752	-1.79262	0.00398406	0.0344973	0.0254817	6249	tags=32%, list=17%, signal=26%	ADH4/UGT1A7/GSTK1/CYP2E1/CYP2C8/ALDH3B1/ADH1C/UGT2B4/ALDH3B2/ALDH1A3/AKR1C4/GSTM5/UGT1A1/CYP3A5/ALDH3A1/ADH7/UGT1A5/UGT1A4/ADH6/UGT1A3/ADH1B/GSTA3
REACTOME_O_LINKED_GLYCOSYLATION_OF_MUCINS	REACTOME_O_LINKED_GLYCOSYLATION_OF_MUCINS	62	-0.469103	-1.78283	0.00269542	0.0344973	0.0254817	6220	tags=29%, list=17%, signal=24%	GALNT6/GALNT5/GALNTL5/MUC1/B3GNT6/MUC4/ST6GALNAC2/GCNT3/GALNT16/MUC17/MUC7/MUC21/MUC13/MUC12/MUC5AC/MUC5B/MUCL1/MUC6
REACTOME_COMMON_PATHWAY_OF_FIBRIN_CLOT_FORMATION	REACTOME_COMMON_PATHWAY_OF_FIBRIN_CLOT_FORMATION	22	-0.586193	-1.77899	0.00447094	0.0344973	0.0254817	4980	tags=36%, list=14%, signal=31%	F13A1/PF4/PROC/FGA/F10/SERPINA5/PF4V1/SERPIND1
REACTOME_INTRINSIC_PATHWAY_OF_FIBRIN_CLOT_FORMATION	REACTOME_INTRINSIC_PATHWAY_OF_FIBRIN_CLOT_FORMATION	22	-0.583401	-1.77052	0.00596125	0.0391727	0.0289352	4616	tags=32%, list=13%, signal=28%	PROC/VWF/F10/KLKB1/SERPINA5/SERPIND1/GP9
REACTOME_REGULATION_OF_INSULIN_LIKE_GROWTH_FACTOR_IGF_TRANSPORT_AND_UPTAKE_BY_INSULIN_LIKE_GROWTH_FACTOR_BINDING_PROTEINS_IGFBPS_	REACTOME_REGULATION_OF_INSULIN_LIKE_GROWTH_FACTOR_IGF_TRANSPORT_AND_UPTAKE_BY_INSULIN_LIKE_GROWTH_FACTOR_BINDING_PROTEINS_IGFBPS_	124	-0.410987	-1.75909	0.00254453	0.0344973	0.0254817	5613	tags=25%, list=15%, signal=21%	GOLM1/MMP2/LGALS1/IGFBP6/PROC/FGA/TMEM132A/ALB/CTSG/IGFBP7/GAS6/VWA1/KLK3/BMP4/BMP15/WFS1/TIMP1/ITIH2/IGFBP1/C3/KLK1/CST3/IGF1/IGFBP4/NOTUM/APOA2/SERPINA1/SERPIND1/PLG/KLK2/BPIFB2
NABA_SECRETED_FACTORS	NABA_SECRETED_FACTORS	342	-0.365431	-1.75827	0.00113122	0.0344973	0.0254817	6072	tags=30%, list=17%, signal=25%	AMH/CXCL12/NRTN/CSHL1/INHA/CCL20/IL18/HGFAC/LTB/GDF15/BMP10/LTA/MSTN/GH2/TNFSF8/S100A13/PF4/FGFBP1/SHH/CCL1/S100A6/FGF19/MST1/CXCL3/CHRDL2/IL13/FGF4/MEGF11/CX3CL1/CXCL5/CHRD/XCL2/S100A7L2/FGF20/IL16/XCL1/WNT9A/EGFL7/IL17C/GH1/CCL22/FGF6/IL34/S100A9/WNT4/CCL16/S100B/IL20/IL17B/S100A2/CCBE1/CCL24/S100A11/IL22/CBLN4/FGF17/BMP4/GDNF/TNFSF11/BMP15/DHH/WNT8A/CXCL2/VWC2/IL17F/S100A12/SCUBE1/TNFSF12/CCL1…
WP_HUMAN_COMPLEMENT_SYSTEM	WP_HUMAN_COMPLEMENT_SYSTEM	97	-0.426566	-1.75489	0.00129534	0.0344973	0.0254817	5120	tags=31%, list=14%, signal=27%	C5AR1/CFD/F13A1/WAS/CD19/FGA/CRP/ITGAX/SELPLG/SELP/SFTPA2/ALB/CFH/FKBP2/GNA15/CFHR2/C7/CLEC4M/MASP1/C3/F10/CFP/ELANE/C5AR2/KLKB1/C8A/FCER2/C4BPA/PLG/C6
REACTOME_PHOSPHOLIPASE_C_MEDIATED_CASCADE_FGFR4	REACTOME_PHOSPHOLIPASE_C_MEDIATED_CASCADE_FGFR4	15	-0.630063	-1.75059	0.00911854	0.0493931	0.0364846	4440	tags=40%, list=12%, signal=35%	FGF19/FGF4/FGF20/FGF6/FGF17/FGF8
REACTOME_ARACHIDONIC_ACID_METABOLISM	REACTOME_ARACHIDONIC_ACID_METABOLISM	59	-0.464691	-1.74742	0.00403226	0.0344973	0.0254817	5473	tags=31%, list=15%, signal=26%	CYP2J2/CYP4B1/TBXAS1/CYP2C8/GPX4/AWAT1/GGT5/DPEP2/LTC4S/PTGDS/PON1/FAAH/HPGDS/GGT1/CYP4F22/ALOX15/GPX2/DPEP1
KEGG_ASTHMA	KEGG_ASTHMA	28	-0.538289	-1.74702	0.00722543	0.0433708	0.0320362	8668	tags=57%, list=24%, signal=44%	IL9/HLA-DMB/HLA-DRA/HLA-DQA2/HLA-DPA1/IL13/HLA-DRB5/HLA-DOB/HLA-DPB1/HLA-DRB1/HLA-DQB1/HLA-DMA/RNASE3/CD40LG/IL4/FCER1A
KEGG_STEROID_HORMONE_BIOSYNTHESIS	KEGG_STEROID_HORMONE_BIOSYNTHESIS	55	-0.470779	-1.74636	0.00407609	0.0344973	0.0254817	3645	tags=29%, list=10%, signal=26%	UGT2B4/AKR1C4/SRD5A3/AKR1D1/HSD17B2/UGT1A1/HSD3B1/CYP11B1/CYP3A5/SULT2B1/HSD3B2/UGT1A5/UGT1A4/SRD5A2/HSD17B3/UGT1A3
WP_STEROID_BIOSYNTHESIS	WP_STEROID_BIOSYNTHESIS	10	-0.70523	-1.7428	0.00916031	0.0493931	0.0364846	1764	tags=40%, list=5%, signal=38%	HSD17B2/HSD3B1/HSD3B2/HSD17B3
WP_GLUTATHIONE_METABOLISM	WP_GLUTATHIONE_METABOLISM	22	-0.574257	-1.74277	0.00745156	0.0445034	0.0328728	4494	tags=36%, list=12%, signal=32%	GPX4/GGT5/GGT2/GPX3/GGT1/GGTLC1/GGTLC2/GPX2
REACTOME_THYROXINE_BIOSYNTHESIS	REACTOME_THYROXINE_BIOSYNTHESIS	10	-0.70458	-1.7412	0.00916031	0.0493931	0.0364846	2098	tags=40%, list=6%, signal=38%	DUOX2/DIO2/DUOX1/DIO3
KEGG_TYROSINE_METABOLISM	KEGG_TYROSINE_METABOLISM	42	-0.494631	-1.7368	0.00421348	0.0344973	0.0254817	7758	tags=40%, list=21%, signal=32%	GSTZ1/TYR/ADH4/COMT/IL4I1/MAOB/ALDH3B1/TAT/ADH1C/ALDH3B2/ALDH1A3/HGD/ALDH3A1/ADH7/ADH6/DBH/ADH1B
REACTOME_RESPONSE_OF_EIF2AK4_GCN2_TO_AMINO_ACID_DEFICIENCY	REACTOME_RESPONSE_OF_EIF2AK4_GCN2_TO_AMINO_ACID_DEFICIENCY	102	-0.414828	-1.72801	0.0025641	0.0344973	0.0254817	14023	tags=58%, list=38%, signal=36%	RPS10/RPS17/RPS20/RPS16/RPL11/RPS8/RPL10/RPS5/RPL15/RPS6/RPL23/RPS27L/RPL37A/UBA52/RPL14/RPL24/RPLP0/RPS3/RPL38/RPS4X/RPL36AL/RPL18A/RPL31/RPL8/RPL13A/RPL3L/RPL9/RPS18/RPL32/RPSA/RPS21/RPL19/RPS4Y1/RPL37/RPS19/RPS4Y2/RPS11/RPL7A/RPS14/RPS26/RPL29/RPL3/FAU/RPL27A/RPL36A/RPL35/RPS9/RPL34/RPS2/RPLP2/RPL12/RPL36/RPLP1/RPS15/RPL18/RPL28/RPS28/RPL13/RPL10L
REACTOME_O_LINKED_GLYCOSYLATION	REACTOME_O_LINKED_GLYCOSYLATION	110	-0.398759	-1.67895	0.00384615	0.0344973	0.0254817	5122	tags=24%, list=14%, signal=20%	GALNTL5/ADAMTS10/MUC1/B3GNT6/MUC4/ST6GALNAC2/ADAMTS13/ADAMTSL3/THSD1/SPON2/GCNT3/GALNT16/MUC17/ADAMTSL1/MUC7/MUC21/MUC13/MUC12/ADAMTS6/CFP/ADAMTSL2/ADAMTS8/MUC5AC/MUC5B/MUCL1/MUC6
REACTOME_CHEMOKINE_RECEPTORS_BIND_CHEMOKINES	REACTOME_CHEMOKINE_RECEPTORS_BIND_CHEMOKINES	57	-0.447308	-1.67525	0.00809717	0.0472898	0.034931	6623	tags=39%, list=18%, signal=32%	CCR7/CXCL12/CCL20/CCR9/PF4/CCL1/CXCL3/CX3CL1/CXCL5/CXCR3/XCL2/CXCR5/XCL1/CCL22/CCL16/CXCL2/CCL17/CX3CR1/CCL19/CXCR2/CXCR1/CCL21
REACTOME_PHASE_I_FUNCTIONALIZATION_OF_COMPOUNDS	REACTOME_PHASE_I_FUNCTIONALIZATION_OF_COMPOUNDS	102	-0.394754	-1.64439	0.00512821	0.0370168	0.0273428	6897	tags=27%, list=19%, signal=22%	AOC1/CYP11B2/ADH4/CBR3/CYP2J2/ALDH2/CYP2A7/CYP4B1/CYP2A13/CYP21A2/CYP2E1/TBXAS1/CYP2C8/MAOB/ADH1C/CES1/CYP27A1/CYP2D6/CYP4F22/CYP2A6/CES3/CYP11B1/CYP3A5/ALDH3A1/FMO2/ADH7/ADH6/ADH1B
REACTOME_SELENOAMINO_ACID_METABOLISM	REACTOME_SELENOAMINO_ACID_METABOLISM	118	-0.387474	-1.64317	0.00255428	0.0344973	0.0254817	12895	tags=58%, list=35%, signal=38%	RPL23A/QARS1/RPL39/RPL27/RPL4/RPS10/RPS17/RPS20/RPS16/RPL11/RPS8/RPL10/RPS5/RPL15/RPS6/RPL23/RPS27L/RPL37A/UBA52/RPL14/RPL24/RPLP0/RPS3/RPL38/RPS4X/RPL36AL/RPL18A/RPL31/RPL8/PAPSS1/RPL13A/RPL3L/RPL9/RPS18/RPL32/RPSA/RPS21/RPL19/RPS4Y1/RPL37/RPS19/RPS4Y2/RPS11/RPL7A/RPS14/RPS26/HNMT/RPL29/RPL3/FAU/RPL27A/RPL36A/RPL35/RPS9/RPL34/RPS2/RPLP2/RPL12/RPL36/RPLP1/RPS15/RPL18/INMT/RPL28/GNMT/RPS28/NNMT/RP…
REACTOME_IMMUNOREGULATORY_INTERACTIONS_BETWEEN_A_LYMPHOID_AND_A_NON_LYMPHOID_CELL	REACTOME_IMMUNOREGULATORY_INTERACTIONS_BETWEEN_A_LYMPHOID_AND_A_NON_LYMPHOID_CELL	186	-0.359559	-1.62281	0.00120337	0.0344973	0.0254817	15580	tags=59%, list=43%, signal=34%	PILRA/IGHV1-46/PILRB/IGKV5-2/SIGLEC8/ICAM3/IGKV3-15/LILRB2/OSCAR/CD300C/CD8A/IFITM1/KIR2DL1/IGKV4-1/B2M/SIGLEC9/IGHV3-48/ITGB2/CLEC2D/IGLC2/SIGLEC12/CRTAM/KLRK1/COL1A1/CD300LF/IGHV3-23/SH2D1A/IGHV3-30/FCGR2B/SH2D1B/LAIR1/IGHV4-39/TREM1/LILRB3/CD34/CD226/KIR2DL4/CD3G/CD1D/SIGLEC5/SELL/KLRC1/FCGR1A/CD300A/KIR2DL3/SLAMF6/TRAV8-4/COL17A1/CD33/IGKV3D-20/CD81/CD99/IGKV2D-28/HLA-F/CD8B/HLA-C/IGLV1-40/LI…
REACTOME_BIOLOGICAL_OXIDATIONS	REACTOME_BIOLOGICAL_OXIDATIONS	216	-0.352187	-1.62006	0.00237248	0.0344973	0.0254817	7056	tags=27%, list=19%, signal=22%	UGT2A2/SULT1A2/AOC1/MGST2/CYP11B2/ADH4/SULT1B1/UGT1A7/CBR3/TPST2/CYP2J2/ALDH2/CYP2A7/CYP4B1/SULT1A1/GSTK1/COMT/CYP2A13/CYP21A2/CYP2E1/TBXAS1/CYP2C8/ABHD14B/GGT5/MAOB/ACSM2A/ADH1C/UGT2B4/DPEP2/CES1/CYP27A1/GLYATL1/CYP2D6/HPGDS/GGT1/NNMT/GSTM5/UGT1A1/GLYATL2/CYP4F22/CYP2A6/CES3/SULT2A1/CYP11B1/CYP3A5/ALDH3A1/ACSM1/FMO2/SULT2B1/ACY3/ADH7/UGT1A5/UGT1A4/ADH6/UGT1A3/ADH1B/GSTA3/DPEP1
KEGG_RETINOL_METABOLISM	KEGG_RETINOL_METABOLISM	64	-0.422047	-1.61939	0.00802139	0.0469627	0.0346893	6249	tags=28%, list=17%, signal=23%	ADH4/UGT1A7/CYP2A7/CYP2A13/CYP2C8/DHRS9/ADH1C/UGT2B4/DHRS3/UGT1A1/CYP2A6/CYP3A5/ADH7/UGT1A5/UGT1A4/ADH6/UGT1A3/ADH1B
KEGG_HEMATOPOIETIC_CELL_LINEAGE	KEGG_HEMATOPOIETIC_CELL_LINEAGE	84	-0.402132	-1.61703	0.00774194	0.045951	0.0339421	6820	tags=33%, list=19%, signal=27%	CD59/HLA-DRA/CSF1R/ITGAM/CD4/CD2/CD14/CD19/IL1R2/CD1E/HLA-DRB5/CD1B/CD37/IL3RA/HLA-DRB1/CD1A/CD3E/CD5/CD3D/CD7/EPO/MS4A1/CSF3/IL4/CD1C/IL5RA/FCER2/GP9
KEGG_CYTOKINE_CYTOKINE_RECEPTOR_INTERACTION	KEGG_CYTOKINE_CYTOKINE_RECEPTOR_INTERACTION	263	-0.334099	-1.58016	0.00229885	0.0344973	0.0254817	6761	tags=26%, list=18%, signal=22%	AMHR2/CCR7/IL20RB/CSF1R/IL25/TNFRSF25/AMH/CXCL12/BMPR1B/CCL20/IL18/LTB/LTA/CRLF2/CCR9/GH2/FLT4/TNFSF8/IL18RAP/PF4/CCL1/CXCL3/IL1R2/IL13/CX3CL1/CXCL5/CXCR3/ACVRL1/XCL2/CXCR5/XCL1/TNFRSF18/GH1/CCL22/IL3RA/CCL16/IL20/IL17B/CCL24/TNFRSF4/CD27/IL22/TNFRSF14/TNFSF11/CXCL2/TNFSF12/CCL14/EPO/CCL17/CX3CR1/CCL19/CCL23/CD40LG/PPBPP1/CSF3/CXCR2/TNFRSF13B/IL20RA/CXCR1/IL4/GDF5/IL19/CXCL14/PF4V1/IL5RA/CCL21/CC…
WP_GPCRS_OTHER	WP_GPCRS_OTHER	92	-0.382277	-1.55588	0.00650195	0.0405647	0.0299634	7019	tags=34%, list=19%, signal=27%	OR2F1/P2RY13/GHRHR/OR2A5/RXFP1/ADGRE3/P2RY11/GPR132/OR10A2/CXCR3/OR6C2/GRM8/SSTR2/GPR162/OR7E24/DRD4/OR5AC2/DRD3/GPR83/OR2A4/OR2A20P/OR1G1/OR1N1/ADRB2/CXCR2/CHRM2/CXCR1/C5AR2/ACKR1/TAAR5/GPR55
WP_NRF2_PATHWAY	WP_NRF2_PATHWAY	145	-0.352382	-1.54681	0.00862069	0.04914	0.0362976	6946	tags=25%, list=19%, signal=20%	CES4A/MGST2/SLC39A3/SLC6A1/NQO1/UGT1A7/CBR3/SLC6A19/SLC2A7/SLC5A8/AGER/SLC5A11/GGT2/SLC5A9/CES1/ABCC3/GPX3/GGT1/GSTM5/UGT1A1/GGTLC1/CYP2A6/CES3/SLC5A10/ALDH3A1/SOD3/ADH7/GGTLC2/CES5A/UGT1A4/SLC5A1/GPX2/SLC6A2/SERPINA1/UGT1A3/GSTA3
REACTOME_DISEASES_OF_GLYCOSYLATION	REACTOME_DISEASES_OF_GLYCOSYLATION	142	-0.350668	-1.53536	0.00742574	0.0444609	0.0328414	4978	tags=20%, list=14%, signal=18%	ADAMTS10/MUC1/B4GALT7/BGN/MUC4/ADAMTS13/ADAMTSL3/THSD1/B4GALT1/FMOD/SPON2/SRD5A3/MUC17/ADAMTSL1/MUC7/CHST6/MUC21/DPM3/MUC13/MUC12/ADAMTS6/CFP/OGN/ADAMTSL2/ADAMTS8/MUC5AC/MUC5B/MUCL1/MUC6
WP_VITAMIN_D_RECEPTOR_PATHWAY	WP_VITAMIN_D_RECEPTOR_PATHWAY	183	-0.341109	-1.53296	0.0036452	0.0344973	0.0254817	6245	tags=26%, list=17%, signal=21%	KRT34/IL25/HLA-DQA2/NINJ1/ITGAM/KRTAP5-4/CTLA4/CD14/LGALS9/CDKN1A/S100A6/ATP2C2/KRT16/KRTAP10-4/SPRR1B/ABCB1/KRTAP5-1/BGLAP/ID1/S100A9/KRTAP10-7/HLA-DRB1/S100A2/CRACR2B/CYP2D6/DACT2/COLEC11/KRTAP10-9/TNFSF11/ALPG/HSD17B2/S100A8/CST6/CASP14/ADRB2/KRT13/G0S2/SULT2A1/KRTAP8-1/CYP3A5/IGFBP1/DEFB4A/KRTAP12-2/CLDN2/ORM2/ORM1/CST1
WP_GPCRS_CLASS_A_RHODOPSINLIKE	WP_GPCRS_CLASS_A_RHODOPSINLIKE	256	-0.305741	-1.44202	0.00576037	0.0391727	0.0289352	5707	tags=26%, list=16%, signal=22%	OR10J1/OPN1MW/OR7A10/OR1D2/GPR85/OR6B1/MAS1L/CCR9/OPN4/CHRM1/P2RY11/LPAR6/OR1D4/EDNRB/GPR35/CXCR3/LTB4R/OR10H3/CXCR5/GPR68/OR7C1/SSTR2/GPR25/OPRM1/OR1I1/NMUR2/DRD4/AVPR1B/OR1A1/GALR2/HTR5A/DRD3/GPR83/OR14J1/CYSLTR2/OR2A4/GPER1/FFAR2/SSTR4/MC1R/CNR2/OR12D3/OR1G1/CX3CR1/OR2C1/ADRB2/HTR4/MAS1/CCKAR/FFAR3/OR10H2/ADRA2A/OR1E2/CXCR2/CHRM2/P2RY14/PRLHR/CXCR1/OR7C2/OR1A2/GPR32/OR1Q1/C5AR2/OR2F2/MC3R/OR11…
REACTOME_CLASS_A_1_RHODOPSIN_LIKE_RECEPTORS_	REACTOME_CLASS_A_1_RHODOPSIN_LIKE_RECEPTORS_	327	-0.298282	-1.43316	0.00340136	0.0344973	0.0254817	4973	tags=23%, list=14%, signal=20%	CCR9/OPN4/CHRM1/P2RY11/PF4/LPAR6/EDNRB/GPR35/CCL1/GPR132/CXCL3/CX3CL1/CXCL5/CXCR3/TAC3/XCL2/LTB4R/CXCR5/GPR68/XCL1/SSTR2/OXT/CCL22/OPRM1/NMUR2/FFAR4/CCL16/DRD4/AVPR1B/GALR2/HTR5A/S1PR4/DRD3/LHB/CYSLTR2/CXCL2/GPER1/FFAR2/SSTR4/MC1R/RGR/CNR2/CCL17/AGT/CX3CR1/CCL19/CCL23/TACR1/ADRB2/HTR4/INSL5/CCKAR/FFAR3/KISS1/ADRA2A/CXCR2/C3/CHRM2/P2RY14/QRFPR/GPHB5/PRLHR/CXCR1/PYY/C5AR2/EDN3/ACKR1/TAAR5/PRLH/CCL2…
REACTOME_NEUTROPHIL_DEGRANULATION	REACTOME_NEUTROPHIL_DEGRANULATION	474	-0.286305	-1.42	0.00107411	0.0344973	0.0254817	6029	tags=18%, list=16%, signal=16%	NFAM1/ARHGAP45/MMP9/STING1/TBC1D10C/ITGAM/TUBB4B/CHI3L1/FUCA1/CYSTM1/C5AR1/PGLYRP1/CD63/DEFA4/CFD/HLA-B/NPC2/TRPM2/ADGRE3/FGR/CD14/RNASE2/ARHGAP9/HBB/TTR/ITGAX/LAMTOR2/PRG3/SERPINB12/CDA/RETN/TMEM63A/CHIT1/ALDH3B1/RAB37/ADA2/RNASET2/P2RX1/MCEMP1/LRG1/CTSG/B4GALT1/ITGAL/S100A9/CEACAM3/HLA-A/GMFG/ARSA/CYBA/PLAC8/S100A11/RAB4B/TCIRG1/TOM1/CRISP3/RNASE3/BPI/S100A12/PYCARD/DPP7/NFASC/CTSH/KRT1/S100A8/…
REACTOME_PLATELET_ACTIVATION_SIGNALING_AND_AGGREGATION	REACTOME_PLATELET_ACTIVATION_SIGNALING_AND_AGGREGATION	259	-0.299789	-1.41738	0.0091638	0.0493931	0.0364846	5270	tags=17%, list=14%, signal=15%	DGKA/PIK3R1/CD63/CFD/ABHD6/F13A1/PF4/MGLL/STXBP2/TEX264/FGA/VWF/GNA14/CYB5R1/SELP/PIK3R6/ITIH4/ALB/MMRN1/LY6G6F/PIK3R2/GAS6/GNB5/ITIH3/GNG8/RASGRP2/GNA15/ISLR/SERPINF2/CTSW/APOH/TIMP1/CLU/ADRA2A/IGF1/ECM1/SERPINA4/CLEC3B/SERPINA1/GP9/PLG/ORM2/SERPINA3/ORM1
REACTOME_GPCR_LIGAND_BINDING	REACTOME_GPCR_LIGAND_BINDING	459	-0.284981	-1.40925	0.00215517	0.0344973	0.0254817	4973	tags=23%, list=14%, signal=20%	CCR9/ADGRE3/OPN4/CHRM1/P2RY11/PF4/LPAR6/SHH/EDNRB/GPR35/CCL1/GPR132/PTH1R/CXCL3/CX3CL1/CXCL5/TAS1R2/CXCR3/TAC3/XCL2/LTB4R/GRM3/ADCYAP1R1/CXCR5/VIPR1/GPR68/XCL1/GRM8/WNT9A/SSTR2/OXT/CCL22/GNB5/PTCH2/OPRM1/GNG8/NMUR2/FFAR4/WNT4/CCL16/VIP/DRD4/AVPR1B/TAS2R1/GALR2/HTR5A/S1PR4/RAMP2/DRD3/VIPR2/LHB/SCT/DHH/CYSLTR2/WNT8A/CXCL2/GPER1/FFAR2/SSTR4/GLP2R/MC1R/RAMP1/RGR/CNR2/TAS2R39/WNT6/CCL17/AGT/CX3CR1/CCL…
REACTOME_ANTIGEN_PROCESSING_UBIQUITINATION_PROTEASOME_DEGRADATION	REACTOME_ANTIGEN_PROCESSING_UBIQUITINATION_PROTEASOME_DEGRADATION	308	0.233823	1.32215	0.008	0.0469531	0.0346823	10407	tags=40%, list=28%, signal=29%	TRIM71/SPSB4/HERC5/RNF182/KLHL11/TRIM9/SKP2/UBE2V1/ANAPC1/CCNF/PSMA6/PSMC1/KBTBD8/LRR1/FBXO11/CDC20/FBXO27/ASB9/UBE2C/FBXO17/ITCH/PJA1/NPEPPS/KLHL5/LTN1/CDC27/HECTD1/UBE2S/UBE2V2/PSMD3/HECW2/HERC3/CDC23/HUWE1/RNF138/UBE2W/TRIM37/CUL2/MEX3C/UBE2G1/HACE1/CUL5/FBXL3/FBXO30/PSMD11/FBXL18/UBE4A/CUL3/RNF213/TRAIP/FBXO41/VHL/DTX3L/NEDD4/RLIM/PSMD14/PSMD2/HERC6/FBXW11/LMO7/AREL1/UBR4/GAN/UBA6/FBXL4/DCAF1…
REACTOME_SIGNALING_BY_WNT	REACTOME_SIGNALING_BY_WNT	328	0.235566	1.34014	0.00840336	0.048719	0.0359867	7744	tags=29%, list=21%, signal=23%	SOX2/SOST/H3C8/H2BC17/GNG4/RSPO4/RSPO3/MYC/H4C3/H2BC10/SFRP2/USP34/WNT3/LGR4/PDE6G/ZRANB1/PSMA6/H2BC11/H4C1/WNT7A/PSMC1/AGO2/ZNRF3/WNT8B/H2AC14/PYGO1/H2BC13/KRAS/H4C8/KREMEN2/H3C12/FZD5/VPS26A/AGO3/WLS/H2BC14/H2AZ1/FZD7/XPO1/LRP6/H2BC3/APC/LGR5/GNG10/PSMD3/TNRC6B/H2BC15/TMED5/YWHAZ/H2AC4/H4-16/H4C12/BCL9L/CSNK2A1/H4C13/SOX6/PSMD11/CUL3/RAC3/CDC73/PPP2R5E/ITPR3/TRRAP/PPP2R5D/DVL2/H2AC7/GSK3B/AGO1/…
REACTOME_SIGNALING_BY_NUCLEAR_RECEPTORS	REACTOME_SIGNALING_BY_NUCLEAR_RECEPTORS	295	0.246648	1.3752	0.00813008	0.0473657	0.034987	8740	tags=37%, list=24%, signal=29%	SDR16C5/GNAT3/H3C8/AREG/H2BC17/GNG4/EREG/ANGPTL3/MYC/H4C3/H2BC10/KPNA2/RAD21/STAG1/PIK3CA/CDKN1B/MMP3/ERBB4/H2BC11/NRAS/H4C1/SMC3/AGO2/PCK1/H2AC14/SMC1A/H2BC13/KRAS/MED1/PDK1/H4C8/H3C12/POLR2B/DLAT/GTF2A1/AGO3/TBL1XR1/CITED1/H2BC14/H2AZ1/NRIP1/XPO1/CCNT1/SCD/ZNF217/FASN/NCOA2/CREB1/H2BC3/ARL4C/CYP26B1/GNG10/KDM1B/NCOA3/TNRC6B/H2BC15/H2AC4/STRN/H4-16/H4C12/CYP26C1/FABP5/H4C13/DLD/ZDHHC21/GPAM/CRAB…
REACTOME_EPH_EPHRIN_SIGNALING	REACTOME_EPH_EPHRIN_SIGNALING	92	0.319033	1.50488	0.00858369	0.04914	0.0362976	7182	tags=27%, list=20%, signal=22%	GRIN2B/EPHA6/EFNA2/EPHB1/EPHA8/EPHB2/PAK3/EFNB3/EFNB2/MYH10/ROCK1/YES1/EPHA10/ACTR2/RASA1/ACTR3/ADAM10/KALRN/ROCK2/PAK2/EPHA4/ITSN1/EFNA5/PTK2/CLTC
REACTOME_COLLAGEN_FORMATION	REACTOME_COLLAGEN_FORMATION	90	0.331516	1.5523	0.00884956	0.0491481	0.0363036	6991	tags=30%, list=19%, signal=24%	COL9A1/COL9A3/COL25A1/COL4A4/COL6A6/ADAMTS3/COL4A3/COL11A1/MMP3/TLL1/PXDN/COL10A1/P3H2/COL22A1/COL26A1/COL8A1/COL6A5/COL11A2/LOX/PCOLCE2/P4HA1/LOXL3/COL19A1/COL23A1/TLL2/COL24A1/COL4A6
WP_HEAD_AND_NECK_SQUAMOUS_CELL_CARCINOMA	WP_HEAD_AND_NECK_SQUAMOUS_CELL_CARCINOMA	74	0.348443	1.56749	0.00862069	0.04914	0.0362976	10191	tags=46%, list=28%, signal=33%	PIK3CA/ERBB2/CDK4/NRAS/CDKN2A/E2F1/CDK6/KRAS/RICTOR/AJUBA/REL/PRKAA2/NOTCH2/CUL3/GAB1/BIRC2/TERT/CTNNB1/MAML1/EIF4E/PIK3CB/FAT1/RB1/PRKAA1/EGFR/PDPK1/FGFR3/VEGFA/SMAD4/NOTCH1/FGFR2/NFE2L2/NFKB1/CSMD3
KEGG_CHRONIC_MYELOID_LEUKEMIA	KEGG_CHRONIC_MYELOID_LEUKEMIA	73	0.348054	1.57588	0.00843882	0.0488055	0.0360506	8238	tags=37%, list=23%, signal=29%	E2F2/MYC/PIK3CA/CDK4/CDKN1B/NRAS/CDKN2A/E2F1/CDK6/CBL/KRAS/PTPN11/HDAC2/E2F3/IKBKG/GAB2/CRKL/CHUK/SOS2/MAP2K1/SOS1/PIK3CB/MAPK1/RB1/BRAF/TGFBR1/SHC4
REACTOME_TRANSCRIPTIONAL_REGULATION_OF_GRANULOPOIESIS	REACTOME_TRANSCRIPTIONAL_REGULATION_OF_GRANULOPOIESIS	88	0.341266	1.57964	0.00884956	0.0491481	0.0363036	9558	tags=49%, list=26%, signal=36%	H3C8/H2BC17/DEK/MYC/H4C3/H2BC10/CDK4/CDK2/H2BC11/H4C1/E2F1/H2AC14/H2BC13/H4C8/H3C12/H2BC14/H2AZ1/TFDP1/CREB1/H2BC3/H2BC15/H2AC4/H4-16/H4C12/H4C13/H2AC7/H4C6/H2BC12/KMT2A/H4C4/H3C10/H3C13/TFDP2/H2BC7/H2AZ2/H3C7/H2BC4/KLF5/EP300/H3-3A/IL6R/CBFB/H4C14
REACTOME_TRANSMISSION_ACROSS_CHEMICAL_SYNAPSES	REACTOME_TRANSMISSION_ACROSS_CHEMICAL_SYNAPSES	269	0.283708	1.5862	0.0078125	0.0460802	0.0340375	5617	tags=26%, list=15%, signal=22%	GABRG2/GRIN2B/GABRB2/TUBB4A/GAD2/SLC6A11/GABRQ/GNAT3/CHRNA7/ADCY8/GRIK5/GNG4/TUBB2B/GABRA2/PPFIA2/SLC38A1/NEFL/KCNJ3/KCNJ16/LRRC7/GABRA5/GLRA3/CHRNA9/CHRNB3/CHRNA5/TUBA1B/KPNA2/SNAP25/TUBB3/NBEA/CHRNB2/AKAP5/GRIA3/KCNJ4/ERBB4/HSPA8/NRAS/GABRA3/RPS6KA6/RIMS1/KCNJ12/CACNA1B/BCHE/CACNG4/GLS/TUBA1C/SLC1A3/GABRG3/KRAS/GLS2/GRIN2C/SLC38A2/CACNA2D2/SLC18A2/HTR3A/PRKAA2/CREB1/GABRA1/GNG10/SYN3/MAPT/GABRR…
WP_ERBB_SIGNALING_PATHWAY	WP_ERBB_SIGNALING_PATHWAY	91	0.342716	1.61014	0.00865801	0.0491481	0.0363036	8616	tags=38%, list=24%, signal=29%	AREG/EREG/NRG3/MYC/PAK3/PIK3CA/ERBB2/CDKN1B/ERBB4/NRAS/CBL/KRAS/RPS6KB1/CRKL/PAK2/GAB1/GSK3B/ELK1/SOS2/NRG4/TGFA/MAP2K1/SOS1/PTK2/BCL2L11/PIK3CB/MAPK1/PLCG2/BRAF/NCK1/EGFR/SHC4/PAK6/BUB1B-PAK6/PDPK1
REACTOME_ECM_PROTEOGLYCANS	REACTOME_ECM_PROTEOGLYCANS	76	0.355573	1.61049	0.00858369	0.04914	0.0362976	4185	tags=22%, list=11%, signal=20%	COL9A1/COL9A3/COL4A4/COL6A6/COL4A3/NCAN/ITGB3/ITGAV/VCAN/NCAM1/ITGB1/LAMC1/MATN3/ITGB6/ITGA2/LAMA1/COL6A5
REACTOME_INHIBITION_OF_THE_PROTEOLYTIC_ACTIVITY_OF_APC_C_REQUIRED_FOR_THE_ONSET_OF_ANAPHASE_BY_MITOTIC_SPINDLE_CHECKPOINT_COMPONENTS	REACTOME_INHIBITION_OF_THE_PROTEOLYTIC_ACTIVITY_OF_APC_C_REQUIRED_FOR_THE_ONSET_OF_ANAPHASE_BY_MITOTIC_SPINDLE_CHECKPOINT_COMPONENTS	21	0.4661	1.61115	0.00906344	0.0492993	0.0364153	8559	tags=57%, list=23%, signal=44%	BUB1B/MAD2L1/ANAPC1/CDC20/UBE2C/CDC27/UBE2S/CDC23/ANAPC10/BUB3/UBE2D1/UBE2E1
REACTOME_CELLULAR_RESPONSE_TO_HEAT_STRESS	REACTOME_CELLULAR_RESPONSE_TO_HEAT_STRESS	101	0.339204	1.62086	0.00442478	0.0344973	0.0254817	9393	tags=49%, list=26%, signal=36%	NUP155/NDC1/NUP153/NUP205/HSPA8/NUP160/HSPA4L/HSPA14/NUP58/HSPA13/NUP107/POM121/SEH1L/NUP54/RPA1/RAE1/SIRT1/NUP210/BAG2/NUP133/CRYAB/GSK3B/NUP35/BAG4/NUP50/HSPA9/NUP85/NUP37/HSP90AB1/HSP90AA1/RLN1/COL4A6/NUP93/PTGES3/MAPK1/RPA3/NUP98/DNAJC2/ATM/RPA2/TPR/ST13/RANBP2/HSPH1/EP300/NUP88/CAMK2G/CAMK2D/NUP43
REACTOME_COPI_DEPENDENT_GOLGI_TO_ER_RETROGRADE_TRAFFIC	REACTOME_COPI_DEPENDENT_GOLGI_TO_ER_RETROGRADE_TRAFFIC	100	0.340395	1.6287	0.00440529	0.0344973	0.0254817	4124	tags=26%, list=11%, signal=23%	TUBB4A/KIF15/KIF18A/CENPE/TUBB2B/KIF11/KIF23/RACGAP1/KIF20B/KIF4A/KIF2C/KIF18B/TUBA1B/TUBB3/KIF1A/KIF5A/KIFC1/KIF20A/KIF3C/KIF4B/ZW10/TUBA1C/KIF2A/KIF26A/KLC3/KIF1B
REACTOME_SIGNALING_BY_EGFR_IN_CANCER	REACTOME_SIGNALING_BY_EGFR_IN_CANCER	25	0.458189	1.62954	0.00609756	0.0391727	0.0289352	6853	tags=44%, list=19%, signal=36%	AREG/EREG/PIK3CA/NRAS/CBL/KRAS/EPGN/GAB1/TGFA/HSP90AA1/SOS1
REACTOME_CIRCADIAN_CLOCK	REACTOME_CIRCADIAN_CLOCK	70	0.36272	1.62957	0.00401606	0.0344973	0.0254817	9973	tags=46%, list=27%, signal=33%	AVP/PPARGC1A/TGS1/ARNTL2/HELZ2/MED1/TBL1XR1/NRIP1/NCOA2/CREB1/ELOVL3/USP46/NR3C1/NAMPT/SIRT1/FBXL3/NFIL3/CRY1/RBM4/NOCT/PPP1CC/TBL1X/CLOCK/NCOA6/CHD9/HDAC3/SIK1/EP300/NCOR1/PPARA/CREM/RAI1
REACTOME_SENESCENCE_ASSOCIATED_SECRETORY_PHENOTYPE_SASP_	REACTOME_SENESCENCE_ASSOCIATED_SECRETORY_PHENOTYPE_SASP_	110	0.335613	1.63399	0.00900901	0.0492993	0.0364153	8559	tags=41%, list=23%, signal=31%	H3C8/H2BC17/CCNA2/H4C3/H2BC10/CDK4/CDKN1B/ANAPC1/CDK2/H2BC11/H4C1/CDKN2C/CDKN2A/CDK6/H2AC14/H2BC13/H4C8/H3C12/UBE2C/H2BC14/H2AZ1/H2BC3/CDC27/UBE2S/H2BC15/CDC23/H2AC4/H4-16/H4C12/H4C13/RPS6KA3/H2AC7/H4C6/H2BC12/H4C4/ANAPC10/H3C10/H3C13/H2BC7/MAPK1/UBE2D1/H2AZ2/H3C7/H2BC4/UBE2E1
REACTOME_PROGRAMMED_CELL_DEATH	REACTOME_PROGRAMMED_CELL_DEATH	180	0.309191	1.64064	0.00543478	0.0379955	0.0280657	9596	tags=40%, list=26%, signal=30%	CLSPN/LMNB1/H1-3/DCC/H1-1/PKP1/PSMA6/APAF1/PSMC1/HMGB2/CDKN2A/E2F1/STK26/DSG2/OCLN/STK24/ROCK1/OPA1/DIABLO/TP53BP2/TFDP1/YWHAQ/DSP/APC/KPNB1/APPL1/TICAM2/PSMD3/MAPT/YWHAZ/HMGB1/UNC5A/H1-5/YWHAB/PSMD11/BAK1/YWHAG/PAK2/BIRC2/PSMD14/PSMD2/FAS/CTNNB1/PTK2/PSMD1/PSMD12/BCL2L11/DNM1L/PPP3R1/KPNA1/C1QBP/PSME4/PSMC6/TFDP2/MAPK1/CYCS/BIRC3/H1-0/PRKCQ/DFFA/TNFRSF10A/H1-4/TJP2/CASP3/PSMD7/PSME3/PSMD10/MAGED…
SIG_PIP3_SIGNALING_IN_CARDIAC_MYOCTES	SIG_PIP3_SIGNALING_IN_CARDIAC_MYOCTES	67	0.36854	1.64157	0.00775194	0.045951	0.0339421	6858	tags=34%, list=19%, signal=28%	MYC/IRS2/PAK3/PIK3CA/CDKN1B/CDK2/ERBB4/CDKN2A/NOLC1/CREB1/YWHAQ/YWHAZ/YWHAB/RPS6KA3/RPS6KB1/PARD3/YWHAG/PAK2/GAB1/GSK3B/SOS2/SOS1/PTK2
REACTOME_FORMATION_OF_THE_BETA_CATENIN_TCF_TRANSACTIVATING_COMPLEX	REACTOME_FORMATION_OF_THE_BETA_CATENIN_TCF_TRANSACTIVATING_COMPLEX	90	0.351235	1.64463	0.00884956	0.0491481	0.0363036	10451	tags=53%, list=29%, signal=38%	H3C8/H2BC17/MYC/H4C3/H2BC10/H2BC11/H4C1/H2AC14/PYGO1/H2BC13/H4C8/H3C12/H2BC14/H2AZ1/H2BC3/H2BC15/H2AC4/H4-16/H4C12/BCL9L/H4C13/CDC73/TRRAP/H2AC7/TERT/H4C6/CTNNB1/H2BC12/H4C4/TLE4/H3C10/H3C13/H2BC7/TCF7L1/H2AZ2/H3C7/H2BC4/EP300/H3-3A/BCL9/H4C14/RUVBL1/ASH2L/RBBP5/LEO1/H2BC1/H3-3B/H3C1
WP_STEROL_REGULATORY_ELEMENTBINDING_PROTEINS_SREBP_SIGNALLING	WP_STEROL_REGULATORY_ELEMENTBINDING_PROTEINS_SREBP_SIGNALLING	71	0.366089	1.6484	0.00413223	0.0344973	0.0254817	10683	tags=58%, list=29%, signal=41%	HMGCS1/FGF21/PIK3CA/CYP51A1/IDI1/SEC24C/PRKAA2/SEC23A/SCD/SQLE/FASN/MBTPS2/CREB1/KPNB1/SIRT1/NFYA/CDK8/LDLR/ACACA/GPAM/PRKAB2/SEC24A/FDPS/INSIG2/SEC24B/INSIG1/PRKAA1/LSS/HMGCR/MDH1/SEC23B/ATF6/PPARGC1B/RNF139/ACLY/LPIN1/RBP4/INS/YY1/SAR1A/MTOR
PID_ECADHERIN_KERATINOCYTE_PATHWAY	PID_ECADHERIN_KERATINOCYTE_PATHWAY	21	0.477156	1.64937	0.0060423	0.0391727	0.0289352	8200	tags=38%, list=22%, signal=30%	CASR/PIK3CA/AJUBA/PIP5K1A/CTNNB1/CTNND1/FMN1/EGFR
BIOCARTA_TGFB_PATHWAY	BIOCARTA_TGFB_PATHWAY	19	0.496503	1.65643	0.0060423	0.0391727	0.0289352	11997	tags=79%, list=33%, signal=53%	APC/SKIL/ZFYVE9/MAP2K1/MAP3K7/SMAD2/TGFBR1/EP300/SMAD4/TGFB2/SMAD7/CDH1/CREBBP/SMAD3/TGFBR2
WP_HIPPOMERLIN_SIGNALING_DYSREGULATION	WP_HIPPOMERLIN_SIGNALING_DYSREGULATION	121	0.331024	1.65788	0.00892857	0.0492993	0.0364153	6858	tags=28%, list=19%, signal=23%	CDH19/CDH18/CDH9/FOXM1/LIN28B/CDH6/CDH10/MYC/ITGB8/CDH2/PAK3/ITGB3/CDH17/ITGAV/NRAS/TEAD1/ITGB1/CXCL10/KRAS/ITGB6/ITGA2/AJUBA/ITGA4/PPP1R12A/STK3/LATS1/PAK2/PPP1CC/PRKAR2B/PRKAR2A/CTNNB1/DCAF1/VGLL4/PTK2
PID_NFKAPPAB_CANONICAL_PATHWAY	PID_NFKAPPAB_CANONICAL_PATHWAY	22	0.475128	1.65816	0.00906344	0.0492993	0.0364153	10137	tags=59%, list=28%, signal=43%	MALT1/XPO1/RAN/IKBKG/BIRC2/CHUK/ERC1/TNF/ATM/UBE2D3/BCL10/NFKB1/TRAF6
REACTOME_TRANSCRIPTION_COUPLED_NUCLEOTIDE_EXCISION_REPAIR_TC_NER_	REACTOME_TRANSCRIPTION_COUPLED_NUCLEOTIDE_EXCISION_REPAIR_TC_NER_	78	0.362643	1.65837	0.00851064	0.0491014	0.0362691	10469	tags=53%, list=29%, signal=38%	RFC3/POLE2/RFC4/PCNA/RFC5/TCEA1/RFC1/POLR2B/GTF2H3/POLD3/RPA1/ERCC4/POLE3/LIG1/POLE/POLD1/RFC2/POLR2D/CUL4B/GTF2H1/COPS4/HMGN1/GTF2H4/ERCC8/RPA3/POLK/POLR2K/COPS3/RPA2/LIG3/CUL4A/MNAT1/EP300/COPS5/COPS8/ERCC3/AQR/POLR2C/ERCC6/DDB1/ZNF830
WP_HIPPOYAP_SIGNALING_PATHWAY	WP_HIPPOYAP_SIGNALING_PATHWAY	23	0.473456	1.66025	0.00906344	0.0492993	0.0364153	9257	tags=52%, list=25%, signal=39%	TNIK/TEAD1/CXCL10/YWHAQ/NDRG1/STK38L/STK3/LATS1/MAP4K3/LATS2/TEAD2/MAP4K4
KEGG_UBIQUITIN_MEDIATED_PROTEOLYSIS	KEGG_UBIQUITIN_MEDIATED_PROTEOLYSIS	134	0.327756	1.66376	0.00485437	0.0358349	0.0264697	12258	tags=57%, list=34%, signal=38%	BRCA1/SKP2/ANAPC1/CBL/CDC20/UBA2/UBR5/BIRC6/UBE2C/ITCH/CDC27/UBE2S/SAE1/HERC3/CDC23/HUWE1/UBE2W/NHLRC1/TRIM37/CUL2/UBE2G1/CUL5/UBE4A/CUL3/VHL/NEDD4/BIRC2/FBXW11/UBA6/UBE4B/TRIP12/CUL4B/UBE3A/UBE3C/ANAPC10/ERCC8/HERC4/KLHL9/BIRC3/UBE2D1/UBE2K/FANCL/WWP1/CUL4A/UBE2E1/RCHY1/MAP3K1/PIAS2/UBE2D3/UBE2E3/SMURF2/TRAF6/CDC26/UBE2N/UBE2Q2/UBE2E2/DDB1/PIAS1/UBE2G2/FBXW8/SKP1/UBE2B/SIAH1/UBE2U/UBE2Z/UBA3/SMU…
REACTOME_HIV_INFECTION	REACTOME_HIV_INFECTION	231	0.302723	1.66468	0.00649351	0.0405647	0.0299634	9936	tags=43%, list=27%, signal=31%	NUP155/NDC1/NUP153/CCNK/ELOA2/HMGA1/NUP205/PSMA6/TAF2/PSMC1/PSIP1/NUP160/TCEA1/TAF4B/FEN1/TAF5/POLR2B/NUP58/RNGTT/TAF7L/GTF2A1/RNMT/NUP107/XRCC4/GTF2H3/XPO1/SUPT16H/CCNT1/POM121/RAN/SSRP1/SEH1L/KPNB1/NUP54/PSMD3/RANBP1/RAE1/NUP210/GTF2E1/CUL5/LIG1/VTA1/PSMD11/SLC25A5/NUP133/CHMP2B/NCBP1/NMT2/XRCC5/RCC1/NPM1/PAK2/PSMD14/NUP35/PSMD2/NUP50/AP1S2/VPS4B/NUP85/NUP37/TAF1/TAF4/AP1S3/PSMD1/PSMD12/NUP93/P…
WP_HEMATOPOIETIC_STEM_CELL_GENE_REGULATION_BY_GABP_ALPHABETA_COMPLEX	WP_HEMATOPOIETIC_STEM_CELL_GENE_REGULATION_BY_GABP_ALPHABETA_COMPLEX	20	0.48919	1.66701	0.00903614	0.0492993	0.0364153	11870	tags=70%, list=32%, signal=47%	DNMT3B/DNMT1/GABPA/DNMT3A/ZFX/ATM/MCL1/EP300/SMAD4/TERF2/GABPB1/FOXO3/CREBBP/PTEN
WP_NRF2ARE_REGULATION	WP_NRF2ARE_REGULATION	23	0.475562	1.66764	0.00906344	0.0492993	0.0364153	6591	tags=39%, list=18%, signal=32%	EPHB2/PIK3CA/YES1/SLC7A11/AIMP2/GSTA2/CUL3/GSK3B/PGAM5
REACTOME_TRANSCRIPTION_OF_THE_HIV_GENOME	REACTOME_TRANSCRIPTION_OF_THE_HIV_GENOME	70	0.371603	1.66948	0.00401606	0.0344973	0.0254817	8617	tags=41%, list=24%, signal=32%	CCNK/ELOA2/TAF2/TCEA1/TAF4B/TAF5/POLR2B/RNGTT/TAF7L/GTF2A1/RNMT/GTF2H3/SUPT16H/CCNT1/SSRP1/GTF2E1/NCBP1/TAF1/TAF4/POLR2D/GTF2H1/ELOA/GTF2H4/TAF9B/TBP/NCBP2/POLR2K/TAF11/MNAT1
REACTOME_SUMOYLATION_OF_TRANSCRIPTION_COFACTORS	REACTOME_SUMOYLATION_OF_TRANSCRIPTION_COFACTORS	43	0.411769	1.67325	0.00716846	0.0431378	0.0318641	12096	tags=58%, list=33%, signal=39%	PPARGC1A/NRIP1/CBX2/PHC3/NCOA2/TOPORS/UHRF2/NPM1/SUMO2/ZNF131/SUMO1/RNF2/BMI1/ING2/HIPK2/EP300/SUMO3/PIAS2/SIN3A/DAXX/PIAS1/DDX5/CREBBP/MBD1/PHC1
REACTOME_RORA_ACTIVATES_GENE_EXPRESSION	REACTOME_RORA_ACTIVATES_GENE_EXPRESSION	18	0.507329	1.67517	0.00877193	0.0491481	0.0363036	9809	tags=56%, list=27%, signal=41%	TGS1/HELZ2/MED1/TBL1XR1/NCOA2/TBL1X/NCOA6/CHD9/EP300/PPARA
WP_GDNFRET_SIGNALLING_AXIS	WP_GDNFRET_SIGNALLING_AXIS	23	0.477767	1.67537	0.00906344	0.0492993	0.0364153	7087	tags=52%, list=19%, signal=42%	SOX11/LHX1/GREM1/FOXC2/AGTR2/GLI3/GFRA1/PAX2/SLIT2/CTNNB1/EYA1/FAT4
REACTOME_CROSSLINKING_OF_COLLAGEN_FIBRILS	REACTOME_CROSSLINKING_OF_COLLAGEN_FIBRILS	18	0.507511	1.67577	0.00877193	0.0491481	0.0363036	6991	tags=44%, list=19%, signal=36%	COL4A4/COL4A3/TLL1/PXDN/LOX/LOXL3/TLL2/COL4A6
REACTOME_CLASS_C_3_METABOTROPIC_GLUTAMATE_PHEROMONE_RECEPTORS_	REACTOME_CLASS_C_3_METABOTROPIC_GLUTAMATE_PHEROMONE_RECEPTORS_	39	0.421149	1.67996	0.00694444	0.0422172	0.0311841	3214	tags=28%, list=9%, signal=26%	TAS2R46/TAS2R30/CASR/TAS2R50/TAS2R31/TAS2R13/TAS2R20/TAS2R43/TAS2R19/TAS2R3/GPRC6A
REACTOME_ESR_MEDIATED_SIGNALING	REACTOME_ESR_MEDIATED_SIGNALING	219	0.309964	1.68252	0.00645161	0.0405647	0.0299634	8616	tags=40%, list=24%, signal=31%	GNAT3/H3C8/AREG/H2BC17/GNG4/EREG/MYC/H4C3/H2BC10/KPNA2/RAD21/STAG1/PIK3CA/CDKN1B/MMP3/ERBB4/H2BC11/NRAS/H4C1/SMC3/AGO2/H2AC14/SMC1A/H2BC13/KRAS/MED1/H4C8/H3C12/POLR2B/GTF2A1/AGO3/CITED1/H2BC14/H2AZ1/NRIP1/XPO1/CCNT1/ZNF217/NCOA2/CREB1/H2BC3/GNG10/NCOA3/TNRC6B/H2BC15/H2AC4/STRN/H4-16/H4C12/H4C13/ZDHHC21/GPAM/GNAI3/EPGN/H2AC7/AGO1/ELK1/STAG2/FKBP5/H4C6/PPID/HSP90AB1/TGFA/HSP90AA1/H2BC12/PTK2/POU2F1…
REACTOME_COLLAGEN_BIOSYNTHESIS_AND_MODIFYING_ENZYMES	REACTOME_COLLAGEN_BIOSYNTHESIS_AND_MODIFYING_ENZYMES	67	0.37979	1.69168	0.00387597	0.0344973	0.0254817	6991	tags=34%, list=19%, signal=28%	COL9A1/COL9A3/COL25A1/COL4A4/COL6A6/ADAMTS3/COL4A3/COL11A1/TLL1/COL10A1/P3H2/COL22A1/COL26A1/COL8A1/COL6A5/COL11A2/PCOLCE2/P4HA1/COL19A1/COL23A1/TLL2/COL24A1/COL4A6
PID_MET_PATHWAY	PID_MET_PATHWAY	79	0.367808	1.6918	0.00431034	0.0344973	0.0254817	11834	tags=57%, list=32%, signal=39%	SH3GL2/PRKCI/PIK3CA/CBL/PTPN11/PTPRJ/APC/KPNB1/GAB2/CRKL/ARF6/PAK2/GAB1/CTNNB1/MAP2K1/SOS1/PTK2/EIF4E/RIN2/MAPK1/NCK1/RANBP9/EPS15/PTPN2/PDPK1/MAP3K1/RAP1B/GRB2/SH3KBP1/CDC42/MET/PTPN1/HGF/ETS1/RHOA/SNAI1/MTOR/RAF1/WASL/CDH1/MAP2K4/RAP1A/F2RL2/MAPK8/AKT2
REACTOME_SIGNAL_TRANSDUCTION_BY_L1	REACTOME_SIGNAL_TRANSDUCTION_BY_L1	21	0.490578	1.69576	0.0060423	0.0391727	0.0289352	8200	tags=43%, list=22%, signal=33%	ITGB3/ITGAV/L1CAM/NCAM1/ITGB1/CSNK2A1/MAP2K1/MAPK1/EGFR
WP_TYPE_I_INTERFERON_INDUCTION_AND_SIGNALING_DURING_SARSCOV2_INFECTION	WP_TYPE_I_INTERFERON_INDUCTION_AND_SIGNALING_DURING_SARSCOV2_INFECTION	29	0.46228	1.6979	0.00660066	0.0408588	0.0301806	11102	tags=59%, list=30%, signal=41%	OAS3/STAT1/EIF2AK2/OAS1/OAS2/IKBKG/CHUK/MAPK14/TREML4/MAP3K7/TBK1/IFNAR2/JAK1/NFKB1/TRAF6/TRAF3/IRF9
WP_CIRCADIAN_RHYTHM_RELATED_GENES	WP_CIRCADIAN_RHYTHM_RELATED_GENES	200	0.314341	1.70154	0.00578035	0.0391727	0.0289352	8037	tags=32%, list=22%, signal=26%	CRH/NKX2-1/NPY2R/PROKR2/KCNH7/PROK2/DDC/TOP2A/PRKDC/SIX3/TYMS/PASD1/AVP/PPARGC1A/NLGN1/TIMELESS/SUV39H2/HOMER1/MAGEL2/CHRNB2/CDK4/LGR4/MTNR1A/PRMT5/GHRH/HCRTR2/EZH2/ARNTL2/DRD1/KCND2/HDAC2/PRKAA2/NRIP1/UTS2R/NCOA2/CREB1/TOP1/DHX9/NAMPT/SIRT1/FBXL3/NFIL3/CRY1/RBM4/HNRNPU/ROCK2/NOCT/TH/PPP1CC/GSK3B/FBXW11/FAS/CARTPT/THRAP3/KMT2A/UBE3A/KDM5A/NONO/OPN3/CLOCK/CIPC/ADORA1/SUV39H1/ARNT2/PRKAA1
REACTOME_EPHB_MEDIATED_FORWARD_SIGNALING	REACTOME_EPHB_MEDIATED_FORWARD_SIGNALING	42	0.419678	1.70294	0.00689655	0.0421417	0.0311283	6858	tags=33%, list=19%, signal=27%	GRIN2B/EPHB1/EPHB2/EFNB3/EFNB2/ROCK1/YES1/ACTR2/RASA1/ACTR3/KALRN/ROCK2/ITSN1/PTK2
REACTOME_REGULATION_OF_HSF1_MEDIATED_HEAT_SHOCK_RESPONSE	REACTOME_REGULATION_OF_HSF1_MEDIATED_HEAT_SHOCK_RESPONSE	82	0.370642	1.70327	0.00442478	0.0344973	0.0254817	10159	tags=56%, list=28%, signal=41%	NUP155/NDC1/NUP153/NUP205/HSPA8/NUP160/HSPA4L/HSPA14/NUP58/HSPA13/NUP107/POM121/SEH1L/NUP54/RPA1/RAE1/SIRT1/NUP210/BAG2/NUP133/GSK3B/NUP35/BAG4/NUP50/HSPA9/NUP85/NUP37/RLN1/COL4A6/NUP93/MAPK1/RPA3/NUP98/DNAJC2/ATM/RPA2/TPR/ST13/RANBP2/HSPH1/NUP88/NUP43/ATR/HSPA4/NUP62/DNAJC7
PID_AJDISS_2PATHWAY	PID_AJDISS_2PATHWAY	48	0.406627	1.7033	0.00711744	0.0429395	0.0317176	10272	tags=48%, list=28%, signal=35%	CDH2/MMP3/GNA13/GFRA1/ZBTB33/SLIT1/DSP/IGF2/ROBO1/MEP1B/ADAM10/ARF6/CTNNB1/IQGAP1/CTNND1/RIN2/EGFR/CBLL1/CASP3/TIAM1/CDC42/MET/PTPN1
REACTOME_CELL_CELL_JUNCTION_ORGANIZATION	REACTOME_CELL_CELL_JUNCTION_ORGANIZATION	64	0.390966	1.70602	0.00393701	0.0344973	0.0254817	3477	tags=23%, list=10%, signal=21%	CLDN16/CDH18/CDH9/CLDN6/CLDN19/CDH6/CDH10/CLDN1/PRKCI/NECTIN3/CDH2/CDH17/PARD6B/CLDN11/CLDN18
KEGG_AXON_GUIDANCE	KEGG_AXON_GUIDANCE	129	0.339695	1.7173	0.00462963	0.0344973	0.0254817	10064	tags=45%, list=28%, signal=33%	EPHA6/EFNA2/DPYSL5/NTNG1/EPHB1/EPHA8/DCC/NTN3/EPHB2/PAK3/NRAS/L1CAM/ITGB1/EFNB3/KRAS/EFNB2/NFAT5/ROCK1/SLIT1/SEMA6A/SEMA6D/UNC5A/RASA1/RAC3/ROBO1/SLIT2/ROCK2/GNAI3/SEMA6C/PAK2/GSK3B/EPHA4/SEMA3A/SRGAP1/EFNA5/PTK2/PPP3R1/NFATC3/SEMA4G/MAPK1/CFL2/NCK1/PAK6/GNAI1/SEMA3C/PPP3CB/ARHGEF12/ABLIM1/EPHB4/CDC42/DPYSL2/CHP2/SRGAP2/CXCR4/EFNB1/SEMA4F/MET/PPP3CA
REACTOME_SIGNALING_BY_EGFR	REACTOME_SIGNALING_BY_EGFR	50	0.408081	1.72403	0.00692042	0.042179	0.0311559	6853	tags=34%, list=19%, signal=28%	AREG/EREG/ADAM17/SH3GL2/PIK3CA/NRAS/CBL/KRAS/PTPN11/SPRY2/PTPRK/STAM/ADAM10/EPGN/GAB1/TGFA/SOS1
REACTOME_NUCLEOTIDE_EXCISION_REPAIR	REACTOME_NUCLEOTIDE_EXCISION_REPAIR	110	0.355203	1.72937	0.0045045	0.0344973	0.0254817	10469	tags=54%, list=29%, signal=38%	RFC3/POLE2/RFC4/PCNA/RFC5/TCEA1/ACTL6A/RFC1/POLR2B/GTF2H3/PARP1/POLD3/UBE2V2/RPA1/ERCC4/PARP2/POLE3/LIG1/POLE/SUMO2/POLD1/USP45/RFC2/POLR2D/CUL4B/GTF2H1/COPS4/HMGN1/SUMO1/GTF2H4/ERCC8/RPA3/RAD23A/POLK/INO80D/POLR2K/COPS3/RPA2/LIG3/CUL4A/RAD23B/RNF111/MNAT1/CHD1L/XPC/EP300/COPS5/SUMO3/COPS8/ERCC3/RUVBL1/AQR/POLR2C/ERCC6/ACTR8/UBE2N/YY1/DDB1/ZNF830
REACTOME_ERCC6_CSB_AND_EHMT2_G9A_POSITIVELY_REGULATE_RRNA_EXPRESSION	REACTOME_ERCC6_CSB_AND_EHMT2_G9A_POSITIVELY_REGULATE_RRNA_EXPRESSION	74	0.384495	1.72967	0.00431034	0.0344973	0.0254817	8552	tags=46%, list=23%, signal=35%	H3C8/H2BC17/H4C3/H2BC10/H2BC11/H4C1/H2AC14/H2BC13/H4C8/H3C12/HDAC2/H2BC14/H2AZ1/H2BC3/H2BC15/H2AC4/H4-16/H4C12/CBX3/RBBP4/H4C13/H2AC7/H4C6/H2BC12/TTF1/H4C4/H3C10/H3C13/H2BC7/GATAD2A/CHD4/H2AZ2/H3C7/H2BC4
PID_ERBB4_PATHWAY	PID_ERBB4_PATHWAY	38	0.437737	1.73111	0.0070922	0.0429395	0.0317176	7777	tags=39%, list=21%, signal=31%	GRIN2B/EREG/NRG3/ADAM17/PIK3CA/ERBB2/ERBB4/YAP1/ITCH/TAB2/NEDD4/NRG4/PIK3CB/MAPK1/PRL
REACTOME_SEMA3A_PAK_DEPENDENT_AXON_REPULSION	REACTOME_SEMA3A_PAK_DEPENDENT_AXON_REPULSION	16	0.55397	1.73407	0.00589971	0.0391727	0.0289352	6813	tags=38%, list=19%, signal=31%	PLXNA4/PAK3/PAK2/SEMA3A/HSP90AB1/HSP90AA1
REACTOME_RMTS_METHYLATE_HISTONE_ARGININES	REACTOME_RMTS_METHYLATE_HISTONE_ARGININES	76	0.382857	1.73407	0.00429185	0.0344973	0.0254817	8611	tags=46%, list=24%, signal=35%	H3C8/H2AC13/H4C3/H2AC11/CDK4/H4C1/PRMT5/H2AC14/ACTL6A/H4C8/H3C12/PRMT6/H2AZ1/PBRM1/PRMT3/H2AC12/SMARCC1/H2AC4/H4-16/H4C12/H4C13/H2AC21/H2AC7/DNMT3A/H4C6/ARID2/H4C4/H3C10/H3C13/WDR5/ARID1A/ARID1B/H2AZ2/H3C7/H2AC17
REACTOME_A_TETRASACCHARIDE_LINKER_SEQUENCE_IS_REQUIRED_FOR_GAG_SYNTHESIS	REACTOME_A_TETRASACCHARIDE_LINKER_SEQUENCE_IS_REQUIRED_FOR_GAG_SYNTHESIS	26	0.480983	1.73529	0.00617284	0.0393374	0.0290569	3527	tags=31%, list=10%, signal=28%	GPC5/GPC3/CSPG5/B3GAT2/GPC2/NCAN/VCAN/GPC6
REACTOME_RUNX1_INTERACTS_WITH_CO_FACTORS_WHOSE_PRECISE_EFFECT_ON_RUNX1_TARGETS_IS_NOT_KNOWN	REACTOME_RUNX1_INTERACTS_WITH_CO_FACTORS_WHOSE_PRECISE_EFFECT_ON_RUNX1_TARGETS_IS_NOT_KNOWN	37	0.44312	1.73732	0.00682594	0.0418177	0.0308889	12096	tags=65%, list=33%, signal=43%	ACTL6A/CBX2/PHC3/PBRM1/SMARCC1/CSNK2A1/ARID2/RNF2/BMI1/ARID1A/ARID1B/HIPK2/RYBP/EP300/CBFB/SMARCD2/SMARCC2/SMARCD1/CBX6/YAF2/PCGF5/AUTS2/CSNK2A2/PHC1
REACTOME_SHC1_EVENTS_IN_ERBB2_SIGNALING	REACTOME_SHC1_EVENTS_IN_ERBB2_SIGNALING	22	0.499017	1.74153	0.0060423	0.0391727	0.0289352	3111	tags=27%, list=9%, signal=25%	EREG/NRG3/ERBB2/ERBB4/NRAS/KRAS
REACTOME_YAP1_AND_WWTR1_TAZ_STIMULATED_GENE_EXPRESSION	REACTOME_YAP1_AND_WWTR1_TAZ_STIMULATED_GENE_EXPRESSION	15	0.565089	1.74184	0.00872093	0.0491481	0.0363036	10133	tags=60%, list=28%, signal=43%	NKX2-5/GATA4/TEAD1/YAP1/HIPK2/KAT2B/TEAD2/WWTR1/TEAD4
WP_RAC1PAK1P38MMP2_PATHWAY	WP_RAC1PAK1P38MMP2_PATHWAY	68	0.39176	1.74437	0.00395257	0.0344973	0.0254817	8200	tags=38%, list=22%, signal=30%	GRB7/MYC/RAD51/ANGPT1/BIRC5/MSH2/PIK3CA/ERBB2/NRAS/STMN1/ITGB1/KRAS/PTPN11/YAP1/RASA1/IKBKG/CHUK/MAPK14/CTNNB1/SOS1/PTK2/MAPK12/MAPK1/FN1/NCK1/EGFR
KEGG_BIOSYNTHESIS_OF_UNSATURATED_FATTY_ACIDS	KEGG_BIOSYNTHESIS_OF_UNSATURATED_FATTY_ACIDS	22	0.501521	1.75027	0.0060423	0.0391727	0.0289352	4500	tags=27%, list=12%, signal=24%	ELOVL2/ELOVL6/FADS1/HACD2/SCD/ACOT7
REACTOME_TP53_REGULATES_TRANSCRIPTION_OF_DNA_REPAIR_GENES	REACTOME_TP53_REGULATES_TRANSCRIPTION_OF_DNA_REPAIR_GENES	62	0.403138	1.75415	0.00384615	0.0344973	0.0254817	8617	tags=40%, list=24%, signal=31%	CHEK1/BRCA1/FANCD2/MSH2/FANCI/CCNK/ELOA2/MDC1/TCEA1/POLR2B/PMS2/GTF2H3/SUPT16H/CCNT1/SSRP1/CDK12/FANCC/POLR2D/GTF2H1/ELOA/MLH1/GTF2H4/POLR2K/ATM/MNAT1
BIOCARTA_RACCYCD_PATHWAY	BIOCARTA_RACCYCD_PATHWAY	26	0.486699	1.75591	0.00617284	0.0393374	0.0290569	7828	tags=46%, list=21%, signal=36%	PIK3CA/CDK4/CDKN1B/CDK2/E2F1/CDK6/CCNE1/TFDP1/IKBKG/CHUK/MAPK1/RB1
KEGG_PANCREATIC_CANCER	KEGG_PANCREATIC_CANCER	70	0.393007	1.76565	0.00401606	0.0344973	0.0254817	8213	tags=37%, list=22%, signal=29%	BRCA2/E2F2/RAD51/PIK3CA/ERBB2/CDK4/CDKN2A/E2F1/CDK6/STAT1/KRAS/RALBP1/E2F3/IKBKG/RAC3/CHUK/TGFA/MAP2K1/PIK3CB/MAPK1/SMAD2/RB1/BRAF/TGFBR1/EGFR/RALA
REACTOME_APOPTOTIC_CLEAVAGE_OF_CELLULAR_PROTEINS	REACTOME_APOPTOTIC_CLEAVAGE_OF_CELLULAR_PROTEINS	38	0.446536	1.76591	0.0035461	0.0344973	0.0254817	6858	tags=37%, list=19%, signal=30%	CLSPN/LMNB1/PKP1/STK26/DSG2/OCLN/STK24/ROCK1/DSP/APC/MAPT/BIRC2/CTNNB1/PTK2
REACTOME_UB_SPECIFIC_PROCESSING_PROTEASES	REACTOME_UB_SPECIFIC_PROCESSING_PROTEASES	203	0.329136	1.76828	0.00621118	0.0394759	0.0291592	10343	tags=46%, list=28%, signal=33%	CLSPN/H2BC17/CCNA2/USP37/H2AC13/CDC25A/MYC/H2BC10/H2AC11/USP34/SKP2/PSMA6/H2BC11/PSMC1/USP18/DDX58/USP44/H2AC14/H2BC13/CDC20/USP28/USP49/SMAD1/USP14/H2BC14/USP9X/IFIH1/H2BC3/H2AC12/PSMD3/H2BC15/H2AC4/USP12/VDAC2/IKBKG/H2AC21/PSMD11/USP42/RNF128/TRRAP/H2AC7/BIRC2/PSMD14/PSMD2/USP25/CCP110/H2BC12/USP24/PSMD1/PSMD12/USP22/MAP3K7/TOMM70/USP33/POLB/PSME4/PSMC6/USP16/H2BC7/TAF9B/SMAD2/USP48/USP13/BIRC3…
REACTOME_GRB2_EVENTS_IN_ERBB2_SIGNALING	REACTOME_GRB2_EVENTS_IN_ERBB2_SIGNALING	16	0.56674	1.77404	0.00589971	0.0391727	0.0289352	3111	tags=38%, list=9%, signal=34%	EREG/NRG3/ERBB2/ERBB4/NRAS/KRAS
BIOCARTA_EFP_PATHWAY	BIOCARTA_EFP_PATHWAY	16	0.567222	1.77555	0.00589971	0.0391727	0.0289352	2696	tags=38%, list=7%, signal=35%	CCNB2/CCNB1/CDK1/CDK4/CDK2/CDK6
WP_NUCLEOTIDE_METABOLISM	WP_NUCLEOTIDE_METABOLISM	19	0.532927	1.77795	0.00302115	0.0344973	0.0254817	9770	tags=74%, list=27%, signal=54%	RRM2/RRM1/DHFR/MTHFD2/POLA1/PRPS1/POLD1/RRM2B/PRPS2/POLB/HPRT1/ADSS2/POLG/ADSL
REACTOME_TRANSLESION_SYNTHESIS_BY_POLK	REACTOME_TRANSLESION_SYNTHESIS_BY_POLK	17	0.554986	1.77902	0.00598802	0.0391727	0.0289352	8289	tags=65%, list=23%, signal=50%	RFC3/RFC4/PCNA/REV3L/RFC5/RFC1/RPA1/RFC2/RPA3/POLK/RPA2
REACTOME_TRANSLESION_SYNTHESIS_BY_POLH	REACTOME_TRANSLESION_SYNTHESIS_BY_POLH	19	0.533263	1.77907	0.00302115	0.0344973	0.0254817	8590	tags=58%, list=23%, signal=44%	RFC3/RFC4/PCNA/RFC5/RFC1/POLH/RPA1/RFC2/RPA3/RPA2/RCHY1
REACTOME_NUCLEAR_ENVELOPE_NE_REASSEMBLY	REACTOME_NUCLEAR_ENVELOPE_NE_REASSEMBLY	76	0.393364	1.78166	0.00429185	0.0344973	0.0254817	7938	tags=53%, list=22%, signal=41%	TUBB4A/TUBB2B/LMNB1/NUP155/NDC1/TUBA1B/CCNB2/TMPO/CCNB1/TUBB3/CDK1/VRK1/NUP205/LBR/NUP160/TUBA1C/VRK2/NUP58/NUP107/POM121/AHCTF1/RAN/SEH1L/KPNB1/SPAST/NUP54/TNPO1/NUP133/CHMP2B/RCC1/NUP35/NUP85/NUP37/TUBB2A/NUP93/LEMD3/PPP2R2A/SUMO1/NUP98/CHMP4C
REACTOME_APC_C_MEDIATED_DEGRADATION_OF_CELL_CYCLE_PROTEINS	REACTOME_APC_C_MEDIATED_DEGRADATION_OF_CELL_CYCLE_PROTEINS	88	0.385434	1.78408	0.00442478	0.0344973	0.0254817	7981	tags=38%, list=22%, signal=29%	BUB1B/CCNA2/FBXO5/MAD2L1/AURKA/PLK1/NEK2/CCNB1/CDK1/SKP2/ANAPC1/CDK2/PSMA6/PSMC1/CDC20/UBE2C/AURKB/CDC27/UBE2S/PSMD3/CDC23/PSMD11/PSMD14/PTTG1/PSMD2/PSMD1/PSMD12/ANAPC10/BUB3/PSME4/PSMC6/RB1/UBE2D1
WP_RETT_SYNDROME_CAUSING_GENES	WP_RETT_SYNDROME_CAUSING_GENES	48	0.426218	1.78537	0.00711744	0.0429395	0.0317176	8379	tags=38%, list=23%, signal=29%	GRIN2B/SCN2A/GABRA3/FOXG1/CDKL5/SCN8A/SMC1A/TAF1B/TBL1XR1/SMARCA1/TRRAP/TBL1X/HIVEP2/CECR2/SYNE2/BRAF/CHD4/KDM5B
REACTOME_ANCHORING_OF_THE_BASAL_BODY_TO_THE_PLASMA_MEMBRANE	REACTOME_ANCHORING_OF_THE_BASAL_BODY_TO_THE_PLASMA_MEMBRANE	96	0.375388	1.78721	0.00429185	0.0344973	0.0254817	6945	tags=33%, list=19%, signal=27%	TUBB4A/HAUS6/PLK1/NEK2/CDK1/PLK4/CKAP5/CEP72/NEDD1/CEP76/CEP192/ALMS1/CEP78/MAPRE1/HAUS2/HAUS3/PCNT/NDE1/AKAP9/CEP135/NINL/HAUS8/SCLT1/CEP57/HAUS1/YWHAG/PRKAR2B/RAB3IP/HAUS4/CCP110/HSP90AA1/CEP97
REACTOME_ACTIVATION_OF_ANTERIOR_HOX_GENES_IN_HINDBRAIN_DEVELOPMENT_DURING_EARLY_EMBRYOGENESIS	REACTOME_ACTIVATION_OF_ANTERIOR_HOX_GENES_IN_HINDBRAIN_DEVELOPMENT_DURING_EARLY_EMBRYOGENESIS	120	0.356441	1.79153	0.00440529	0.0344973	0.0254817	10565	tags=58%, list=29%, signal=42%	HOXD1/H3C8/H2BC17/H4C3/H2BC10/HOXA4/H2BC11/H4C1/EZH2/H2AC14/SUZ12/HOXA1/H2BC13/H4C8/H3C12/POLR2B/HOXD4/AJUBA/H2BC14/H2AZ1/H2BC3/KDM6A/NCOA3/H2BC15/H2AC4/H4-16/H4C12/RBBP4/H4C13/PAXIP1/PBX1/HOXD3/H2AC7/H4C6/HOXA2/H2BC12/POLR2D/HOXA3/H4C4/H3C10/CNOT6/H3C13/H2BC7/WDR5/RARB/NCOA6/POLR2K/H2AZ2/KMT2C/H3C7/H2BC4/HDAC3/PAGR1/EP300/H3-3A/CTCF/HOXC4/RARG/NCOR1/H4C14/PIAS2/ASH2L/POLR2C/PAX6/RBBP5/H2BC1/H3-3…
REACTOME_ORC1_REMOVAL_FROM_CHROMATIN	REACTOME_ORC1_REMOVAL_FROM_CHROMATIN	71	0.399126	1.79716	0.00413223	0.0344973	0.0254817	7559	tags=37%, list=21%, signal=29%	CCNA2/ORC1/MCM8/MCM4/MCM2/MCM6/SKP2/CDC6/CDK2/PSMA6/PSMC1/ORC6/MCM3/PSMD3/MCM7/CDT1/PSMD11/PSMD14/PSMD2/ORC4/ORC2/PSMD1/PSMD12/ORC3/PSME4/PSMC6
REACTOME_SIGNALING_BY_TGF_BETA_RECEPTOR_COMPLEX	REACTOME_SIGNALING_BY_TGF_BETA_RECEPTOR_COMPLEX	73	0.398471	1.80416	0.00421941	0.0344973	0.0254817	10102	tags=49%, list=28%, signal=36%	MYC/CCNK/E2F5/RBL1/CBL/XPO1/USP9X/CCNT1/TFDP1/TGIF2/PARP1/STRAP/SKIL/MTMR4/CDK8/PARD3/CGN/PPP1CC/CCNC/ZFYVE9/SNW1/UCHL5/TRIM33/TFDP2/SMAD2/UBE2D1/TGFBR1/USP15/RNF111/PPM1A/ARHGEF18/SMAD4/NCOR1/UBE2D3/SMURF2/WWTR1
REACTOME_GOLGI_CISTERNAE_PERICENTRIOLAR_STACK_REORGANIZATION	REACTOME_GOLGI_CISTERNAE_PERICENTRIOLAR_STACK_REORGANIZATION	14	0.591875	1.80738	0.00882353	0.0491481	0.0363036	1873	tags=29%, list=5%, signal=27%	PLK1/CCNB2/CCNB1/CDK1
REACTOME_NON_INTEGRIN_MEMBRANE_ECM_INTERACTIONS	REACTOME_NON_INTEGRIN_MEMBRANE_ECM_INTERACTIONS	59	0.416929	1.80951	0.00387597	0.0344973	0.0254817	8181	tags=36%, list=22%, signal=28%	COL4A4/COL4A3/COL11A1/ITGB3/ITGAV/COL10A1/ITGB1/LAMC1/ITGA2/LAMA1/COL11A2/NRXN1/CASK/DDR2/DMD/COL4A6/DAG1/COL5A2/FN1/SDC2/FGF2
REACTOME_GLYCOLYSIS	REACTOME_GLYCOLYSIS	71	0.402137	1.81072	0.00413223	0.0344973	0.0254817	10286	tags=54%, list=28%, signal=39%	GCK/NUP155/NDC1/NUP153/NUP205/NUP160/PGAM1/NUP58/PGK1/NUP107/POM121/SEH1L/NUP54/RAE1/HK2/NUP210/PFKM/NUP133/PPP2R5D/NUP35/NUP50/NUP85/NUP37/NUP93/PFKFB4/NUP98/TPR/PGM2L1/ENO1/RANBP2/ALDOC/NUP88/NUP43/GAPDHS/GNPDA1/PRKACB/NUP62/GNPDA2
REACTOME_RRNA_MODIFICATION_IN_THE_NUCLEUS_AND_CYTOSOL	REACTOME_RRNA_MODIFICATION_IN_THE_NUCLEUS_AND_CYTOSOL	60	0.416642	1.81202	0.00380228	0.0344973	0.0254817	9804	tags=55%, list=27%, signal=40%	HEATR1/WDR3/PWP2/WDR43/NOL11/DKC1/UTP14C/UTP18/DDX52/PNO1/DCAF13/WDR36/UTP25/NOP14/NOP56/FCF1/KRR1/PDCD11/NOP58/DDX47/RCL1/UTP4/UTP15/BMS1/NHP2/UTP20/UTP6/UTP14A/NAT10/RRP36/UTP11/NOL6/DHX37
REACTOME_SIGNALING_BY_ERBB2_IN_CANCER	REACTOME_SIGNALING_BY_ERBB2_IN_CANCER	26	0.502487	1.81287	0.00617284	0.0393374	0.0290569	6853	tags=42%, list=19%, signal=34%	EREG/NRG3/PIK3CA/ERBB2/ERBB4/NRAS/KRAS/GAB1/NRG4/HSP90AA1/SOS1
REACTOME_DEUBIQUITINATION	REACTOME_DEUBIQUITINATION	280	0.324477	1.81322	0.00787402	0.0463281	0.0342206	10416	tags=45%, list=28%, signal=33%	CLSPN/H2BC17/CCNA2/USP37/UCHL1/BRCA1/H2AC13/CDC25A/MYC/BARD1/H2BC10/H2AC11/USP34/CDK1/SKP2/ZRANB1/PSMA6/H2BC11/PSMC1/USP18/DDX58/USP44/H2AC14/H2BC13/ACTL6A/CDC20/USP28/USP49/SMAD1/USP14/H2BC14/USP9X/FOXK1/OTUD3/IFIH1/H2BC3/APC/H2AC12/ASXL2/KDM1B/PSMD3/H2BC15/H2AC4/USP12/MBD5/VDAC2/IKBKG/STAM/H2AC21/PSMD11/USP42/RNF128/TRRAP/VCPIP1/MYSM1/H2AC7/BIRC2/PSMD14/PSMD2/USP25/BRCC3/UCHL5/CCP110/H2BC12/USP…
PID_AVB3_INTEGRIN_PATHWAY	PID_AVB3_INTEGRIN_PATHWAY	74	0.403135	1.81352	0.00431034	0.0344973	0.0254817	9681	tags=46%, list=26%, signal=34%	COL9A1/COL9A3/COL4A4/ANGPTL3/COL4A3/COL11A1/PIK3CA/ITGB3/CDKN1B/ITGAV/COL10A1/CBL/ROCK1/PTPN11/VCL/COL8A1/COL11A2/PIK3C2A/ILK/RPS6KB1/HSP90AA1/PTK2/COL4A6/COL5A2/MAPK1/FN1/FGF2/VEGFA/SPP1/COL2A1/COL6A3/COL4A1/COL8A2/PI4KA
REACTOME_DEPOLYMERISATION_OF_THE_NUCLEAR_LAMINA	REACTOME_DEPOLYMERISATION_OF_THE_NUCLEAR_LAMINA	15	0.589176	1.81609	0.00872093	0.0491481	0.0363036	1873	tags=27%, list=5%, signal=25%	LMNB1/TMPO/CCNB1/CDK1
PID_EPHB_FWD_PATHWAY	PID_EPHB_FWD_PATHWAY	40	0.458544	1.81701	0.00358423	0.0344973	0.0254817	9943	tags=57%, list=27%, signal=42%	GRB7/EPHB1/EPHB2/PIK3CA/NRAS/EFNB3/KRAS/EFNB2/ROCK1/RASA1/KALRN/ITSN1/EFNA5/MAP2K1/PTK2/MAPK1/NCK1/MAP4K4/RAP1B/GRB2/EPHB4/CDC42/EFNB1
WP_MIRNA_REGULATION_OF_DNA_DAMAGE_RESPONSE	WP_MIRNA_REGULATION_OF_DNA_DAMAGE_RESPONSE	84	0.39282	1.81814	0.00440529	0.0344973	0.0254817	6568	tags=40%, list=18%, signal=33%	MIR421/CCNE2/PRKDC/CHEK1/BRCA1/CDC25A/FANCD2/MYC/RAD51/CCNB2/CCNB1/ATRIP/CDK1/MIR17HG/CDK4/CDKN1B/CDK2/APAF1/E2F1/CDC25C/CDK6/SMC1A/CCNE1/RFC1/CREB1/NBN/CHEK2/RAD1/MCM7/MIR221/CCNB3/MRE11/FAS/TLK2
REACTOME_RNA_POLYMERASE_I_TRANSCRIPTION	REACTOME_RNA_POLYMERASE_I_TRANSCRIPTION	109	0.371831	1.82014	0.004329	0.0344973	0.0254817	9130	tags=45%, list=25%, signal=34%	H3C8/H2BC17/TAF1A/H4C3/H2BC10/H2BC11/H4C1/H2AC14/H2BC13/POLR1B/H4C8/H3C12/TAF1B/HDAC2/GTF2H3/H2BC14/H2AZ1/H2BC3/H2BC15/H2AC4/H4-16/H4C12/CBX3/RBBP4/H4C13/RRN3/H2AC7/H4C6/H2BC12/TWISTNB/TTF1/GTF2H1/H4C4/GTF2H4/H3C10/H3C13/H2BC7/TBP/GATAD2A/CHD4/POLR2K/H2AZ2/H3C7/KAT2B/H2BC4/MNAT1/CD3EAP/H3-3A/POLR1A
BIOCARTA_ARF_PATHWAY	BIOCARTA_ARF_PATHWAY	17	0.567952	1.82058	0.00299401	0.0344973	0.0254817	3081	tags=29%, list=8%, signal=27%	MYC/PIK3CA/CDKN2A/E2F1/POLR1B
WP_UREA_CYCLE_AND_ASSOCIATED_PATHWAYS	WP_UREA_CYCLE_AND_ASSOCIATED_PATHWAYS	21	0.529215	1.82932	0.00302115	0.0344973	0.0254817	11350	tags=62%, list=31%, signal=43%	CPS1/GLS2/SLC25A15/SLC25A13/LDHB/OTC/ARG1/MDH1/ASS1/PYCR1/OAT/MDH2/NOS2
REACTOME_SIRT1_NEGATIVELY_REGULATES_RRNA_EXPRESSION	REACTOME_SIRT1_NEGATIVELY_REGULATES_RRNA_EXPRESSION	66	0.410781	1.8322	0.00387597	0.0344973	0.0254817	8552	tags=50%, list=23%, signal=38%	H3C8/H2BC17/TAF1A/H4C3/H2BC10/H2BC11/H4C1/H2AC14/H2BC13/H4C8/H3C12/TAF1B/H2BC14/H2AZ1/H2BC3/H2BC15/H2AC4/H4-16/H4C12/SIRT1/H4C13/H2AC7/H4C6/H2BC12/H4C4/H3C10/H3C13/H2BC7/TBP/SUV39H1/H2AZ2/H3C7/H2BC4
REACTOME_RNA_POLYMERASE_I_PROMOTER_ESCAPE	REACTOME_RNA_POLYMERASE_I_PROMOTER_ESCAPE	89	0.395059	1.8342	0.0044843	0.0344973	0.0254817	9130	tags=48%, list=25%, signal=36%	H3C8/H2BC17/TAF1A/H4C3/H2BC10/H2BC11/H4C1/H2AC14/H2BC13/POLR1B/H4C8/H3C12/TAF1B/GTF2H3/H2BC14/H2AZ1/H2BC3/H2BC15/H2AC4/H4-16/H4C12/CBX3/H4C13/RRN3/H2AC7/H4C6/H2BC12/TWISTNB/GTF2H1/H4C4/GTF2H4/H3C10/H3C13/H2BC7/TBP/POLR2K/H2AZ2/H3C7/H2BC4/MNAT1/CD3EAP/H3-3A/POLR1A
REACTOME_SWITCHING_OF_ORIGINS_TO_A_POST_REPLICATIVE_STATE	REACTOME_SWITCHING_OF_ORIGINS_TO_A_POST_REPLICATIVE_STATE	91	0.390428	1.8343	0.004329	0.0344973	0.0254817	9596	tags=47%, list=26%, signal=35%	CCNE2/CCNA2/ORC1/MCM8/MCM4/MCM2/MCM6/SKP2/CDC6/ANAPC1/CDK2/PSMA6/PSMC1/ORC6/CCNE1/MCM3/UBE2C/CDC27/UBE2S/PSMD3/CDC23/MCM7/CDT1/PSMD11/PSMD14/PSMD2/ORC4/ORC2/PSMD1/PSMD12/ORC3/ANAPC10/PSME4/PSMC6/UBE2D1/UBE2E1/MCM5/PSMD7/PSME3/PSMD10/PSMA1/ORC5/PSMD5
REACTOME_GABA_RECEPTOR_ACTIVATION	REACTOME_GABA_RECEPTOR_ACTIVATION	60	0.422594	1.8379	0.00380228	0.0344973	0.0254817	7181	tags=40%, list=20%, signal=32%	GABRG2/GABRB2/GABRQ/GNAT3/ADCY8/GNG4/GABRA2/KCNJ3/KCNJ16/GABRA5/KCNJ4/GABRA3/KCNJ12/GABRG3/GABRA1/GNG10/GABRR2/ADCY9/GABRB3/GNAI3/ADCY3/ADCY5/GABRR1/GNB4
REACTOME_TP53_REGULATES_TRANSCRIPTION_OF_GENES_INVOLVED_IN_G2_CELL_CYCLE_ARREST	REACTOME_TP53_REGULATES_TRANSCRIPTION_OF_GENES_INVOLVED_IN_G2_CELL_CYCLE_ARREST	18	0.557725	1.84158	0.00292398	0.0344973	0.0254817	4218	tags=39%, list=12%, signal=34%	AURKA/CCNB1/CDK1/PCNA/CDC25C/RBL1/TFDP1
REACTOME_HCMV_INFECTION	REACTOME_HCMV_INFECTION	159	0.353022	1.84203	0.00529101	0.0374307	0.0276485	8929	tags=47%, list=24%, signal=36%	TUBB4A/H3C8/H2BC17/TUBB2B/H2AC13/H4C3/H2BC10/NUP155/NDC1/TUBA1B/TUBB3/NUP153/H2AC11/NUP205/H2BC11/H4C1/EZH2/H2AC14/ITGB1/NUP160/SUZ12/TUBA1C/H2BC13/CBX1/H4C8/H3C12/NUP58/NUP107/TBL1XR1/H2BC14/POM121/CREB1/H2BC3/SEH1L/H2AC12/NUP54/DYNC1LI2/RAE1/H2BC15/H2AC4/H4-16/H4C12/RBBP4/H4C13/NUP210/H2AC21/NUP133/CHMP2B/H2AC7/NUP35/NUP50/ELK1/H4C6/NUP85/NUP37/TBL1X/H2BC12/TUBB2A/NUP93/H4C4/H3C10/H3C13/H2BC7/N…
REACTOME_ASSEMBLY_OF_THE_PRE_REPLICATIVE_COMPLEX	REACTOME_ASSEMBLY_OF_THE_PRE_REPLICATIVE_COMPLEX	68	0.4142	1.84428	0.00395257	0.0344973	0.0254817	9596	tags=50%, list=26%, signal=37%	ORC1/MCM8/MCM4/E2F2/MCM2/MCM6/GMNN/CDC6/PSMA6/PSMC1/E2F1/ORC6/MCM3/PSMD3/E2F3/MCM7/CDT1/PSMD11/PSMD14/PSMD2/ORC4/ORC2/PSMD1/PSMD12/ORC3/PSME4/PSMC6/MCM5/PSMD7/PSME3/PSMD10/PSMA1/ORC5/PSMD5
WP_MECP2_AND_ASSOCIATED_RETT_SYNDROME	WP_MECP2_AND_ASSOCIATED_RETT_SYNDROME	72	0.409535	1.8443	0.00420168	0.0344973	0.0254817	7088	tags=43%, list=19%, signal=35%	POU3F2/SST/POU4F1/OPRK1/TET1/FGF5/MYT1/GRIA3/SMC3/FOXG1/E2F1/EZH2/PSIP1/SP3/GPRIN1/CDON/NREP/TET3/FUT8/CREB1/REST/DHX9/ARHGEF26/GABRR2/IGF2/NF1/FKBP5/TAF1/YBX1/PRPF38A/UBE3A
REACTOME_DNA_METHYLATION	REACTOME_DNA_METHYLATION	63	0.419077	1.84491	0.00378788	0.0344973	0.0254817	8552	tags=51%, list=23%, signal=39%	H3C8/H2BC17/H4C3/H2BC10/UHRF1/H2BC11/H4C1/DNMT3B/H2AC14/H2BC13/H4C8/H3C12/H2BC14/DNMT1/H2AZ1/H2BC3/H2BC15/H2AC4/H4-16/H4C12/H4C13/H2AC7/DNMT3A/H4C6/H2BC12/H4C4/H3C10/H3C13/H2BC7/H2AZ2/H3C7/H2BC4
REACTOME_LAMININ_INTERACTIONS	REACTOME_LAMININ_INTERACTIONS	30	0.498101	1.84497	0.00655738	0.0408034	0.0301397	5051	tags=27%, list=14%, signal=23%	COL4A4/COL4A3/ITGAV/ITGB1/LAMC1/ITGA2/LAMA1/NID2
REACTOME_TRANSCRIPTIONAL_REGULATION_OF_PLURIPOTENT_STEM_CELLS	REACTOME_TRANSCRIPTIONAL_REGULATION_OF_PLURIPOTENT_STEM_CELLS	31	0.49325	1.84668	0.00668896	0.0410844	0.0303473	3097	tags=26%, list=8%, signal=24%	ZIC3/FOXD3/SOX2/LIN28A/HIF3A/SALL4/NR5A1/NR6A1
REACTOME_KINESINS	REACTOME_KINESINS	61	0.423814	1.84782	0.00377358	0.0344973	0.0254817	4124	tags=41%, list=11%, signal=36%	TUBB4A/KIF15/KIF18A/CENPE/TUBB2B/KIF11/KIF23/RACGAP1/KIF20B/KIF4A/KIF2C/KIF18B/TUBA1B/TUBB3/KIF1A/KIF5A/KIFC1/KIF20A/KIF3C/KIF4B/TUBA1C/KIF2A/KIF26A/KLC3/KIF1B
REACTOME_TRANSCRIPTIONAL_REGULATION_BY_MECP2	REACTOME_TRANSCRIPTIONAL_REGULATION_BY_MECP2	62	0.424871	1.84872	0.00384615	0.0344973	0.0254817	6750	tags=34%, list=18%, signal=28%	CRH/SOX2/GRIN2B/GAD2/SST/OPRK1/FOXG1/AGO2/LBR/GPRIN1/HDAC2/AGO3/TBL1XR1/AURKB/CREB1/TNRC6B/CAMK4/IRAK1/AGO1/FKBP5/TBL1X
KEGG_BASE_EXCISION_REPAIR	KEGG_BASE_EXCISION_REPAIR	35	0.478959	1.8493	0.003367	0.0344973	0.0254817	7550	tags=51%, list=21%, signal=41%	NEIL3/POLE2/PCNA/FEN1/UNG/PARP1/POLD3/PARP2/POLE3/HMGB1/LIG1/HMGB1P1/POLE/HMGB1P40/TDG/POLD1/PARP4/POLB
REACTOME_TELOMERE_EXTENSION_BY_TELOMERASE	REACTOME_TELOMERE_EXTENSION_BY_TELOMERASE	23	0.529237	1.85586	0.00302115	0.0344973	0.0254817	10050	tags=57%, list=27%, signal=41%	CCNA2/CDK2/TERF1/RTEL1/DKC1/PIF1/ANKRD28/TERT/POT1/NHP2/TINF2/RUVBL1/TERF2
NABA_COLLAGENS	NABA_COLLAGENS	44	0.451584	1.8565	0.00348432	0.0344973	0.0254817	4200	tags=30%, list=11%, signal=26%	COL9A1/COL9A3/COL25A1/COL4A4/COL6A6/COL4A3/COL11A1/COL10A1/COL22A1/COL26A1/COL8A1/COL6A5/COL11A2
REACTOME_COLLAGEN_CHAIN_TRIMERIZATION	REACTOME_COLLAGEN_CHAIN_TRIMERIZATION	44	0.451584	1.8565	0.00348432	0.0344973	0.0254817	4200	tags=30%, list=11%, signal=26%	COL9A1/COL9A3/COL25A1/COL4A4/COL6A6/COL4A3/COL11A1/COL10A1/COL22A1/COL26A1/COL8A1/COL6A5/COL11A2
REACTOME_DEFECTIVE_B4GALT7_CAUSES_EDS_PROGEROID_TYPE	REACTOME_DEFECTIVE_B4GALT7_CAUSES_EDS_PROGEROID_TYPE	20	0.544933	1.85697	0.00301205	0.0344973	0.0254817	3527	tags=35%, list=10%, signal=32%	GPC5/GPC3/CSPG5/GPC2/NCAN/VCAN/GPC6
WP_HISTONE_MODIFICATIONS	WP_HISTONE_MODIFICATIONS	65	0.422172	1.86149	0.00393701	0.0344973	0.0254817	9321	tags=45%, list=25%, signal=33%	H3C8/SUV39H2/H4C3/H4C1/EZH2/H4C8/H3C12/SET/H4-16/H4C12/H4C13/ASH1L/NSD1/H4C6/AEBP2/KMT2A/H4C4/H3C10/SETBP1/H3C13/SUV39H1/KMT2C/H3C7/SETD2/SETDB1/KMT5A/H3-3A/PRDM2/SETD5
KEGG_RNA_DEGRADATION	KEGG_RNA_DEGRADATION	59	0.429048	1.86211	0.00387597	0.0344973	0.0254817	9560	tags=54%, list=26%, signal=40%	XRN2/CNOT1/HSPD1/EXOSC3/PNPT1/DCP2/DCP1A/C1D/PAPOLB/EXOSC9/XRN1/CNOT7/PAPOLG/PATL1/EXOSC10/TENT4A/MTREX/HSPA9/LSM6/DIS3/PAPOLA/CNOT6/LSM3/EXOSC2/LSM1/ENO1/LSM5/ZCCHC7/CNOT8/DDX6/EDC4/TTC37
WP_INTERACTOME_OF_POLYCOMB_REPRESSIVE_COMPLEX_2_PRC2	WP_INTERACTOME_OF_POLYCOMB_REPRESSIVE_COMPLEX_2_PRC2	16	0.595449	1.86391	0.00294985	0.0344973	0.0254817	9280	tags=62%, list=25%, signal=47%	EZH2/SUZ12/RBBP4/MTF2/AEBP2/THRAP3/BCLAF1/MORC3/SETX/JARID2
WP_METABOLIC_REPROGRAMMING_IN_COLON_CANCER	WP_METABOLIC_REPROGRAMMING_IN_COLON_CANCER	42	0.459575	1.86483	0.00344828	0.0344973	0.0254817	6634	tags=33%, list=18%, signal=27%	PPAT/PSAT1/GART/GLS/PGAM1/PGK1/FASN/PAICS/IDH3A/SLC2A1/TIGAR/SHMT2/LDHA/PSPH
REACTOME_B_WICH_COMPLEX_POSITIVELY_REGULATES_RRNA_EXPRESSION	REACTOME_B_WICH_COMPLEX_POSITIVELY_REGULATES_RRNA_EXPRESSION	89	0.403046	1.87128	0.0044843	0.0344973	0.0254817	9130	tags=49%, list=25%, signal=37%	H3C8/H2BC17/DEK/TAF1A/DDX21/H4C3/H2BC10/H2BC11/H4C1/H2AC14/H2BC13/POLR1B/H4C8/H3C12/TAF1B/SMARCA5/H2BC14/H2AZ1/H2BC3/BAZ1B/H2BC15/H2AC4/H4-16/H4C12/H4C13/H2AC7/GSK3B/H4C6/H2BC12/TWISTNB/H4C4/H3C10/H3C13/H2BC7/TBP/POLR2K/H2AZ2/H3C7/KAT2B/H2BC4/CD3EAP/EP300/H3-3A/POLR1A
REACTOME_EPHRIN_SIGNALING	REACTOME_EPHRIN_SIGNALING	19	0.561098	1.87193	0.00302115	0.0344973	0.0254817	3200	tags=26%, list=9%, signal=24%	EPHB1/EPHB2/PAK3/EFNB3/EFNB2
REACTOME_POU5F1_OCT4_SOX2_NANOG_ACTIVATE_GENES_RELATED_TO_PROLIFERATION	REACTOME_POU5F1_OCT4_SOX2_NANOG_ACTIVATE_GENES_RELATED_TO_PROLIFERATION	13	0.630413	1.87374	0.00892857	0.0492993	0.0364153	3097	tags=38%, list=8%, signal=35%	ZIC3/FOXD3/SOX2/SALL4/NR6A1
REACTOME_E3_UBIQUITIN_LIGASES_UBIQUITINATE_TARGET_PROTEINS	REACTOME_E3_UBIQUITIN_LIGASES_UBIQUITINATE_TARGET_PROTEINS	59	0.432092	1.87532	0.00387597	0.0344973	0.0254817	10358	tags=56%, list=28%, signal=40%	H2BC17/PRKDC/SHPRH/H2BC10/HLTF/H2BC11/PCNA/H2BC13/RAD18/H2BC14/RNF144A/H2BC3/UBE2V2/H2BC15/RNF40/CDC73/WAC/H2BC12/DERL1/H2BC7/CTR9/UBE2D1/RNF152/H2BC4/UBE2E1/RNF20/PEX5/UBE2D3/BCL10/LEO1/H2BC1/UBE2N/PEX13
REACTOME_DEADENYLATION_DEPENDENT_MRNA_DECAY	REACTOME_DEADENYLATION_DEPENDENT_MRNA_DECAY	56	0.436964	1.87661	0.00377358	0.0344973	0.0254817	12185	tags=62%, list=33%, signal=42%	CNOT1/PAIP1/EIF4A3/EXOSC3/DCP2/DCP1A/HBS1L/EXOSC9/XRN1/CNOT7/EIF4A1/PATL1/EIF4G1/TUT4/LSM6/DIS3/EIF4E/CNOT6/LSM3/EXOSC2/LSM1/LSM5/CNOT8/DDX6/EDC4/TTC37/CNOT9/EIF4A2/LSM4/LSM2/EIF4B/CNOT6L/EXOSC8/CNOT10/CNOT2
REACTOME_MEIOTIC_SYNAPSIS	REACTOME_MEIOTIC_SYNAPSIS	79	0.408233	1.87774	0.00431034	0.0344973	0.0254817	8259	tags=46%, list=23%, signal=35%	SMC1B/SYCP2/H2BC17/BRCA1/LMNB1/H4C3/H2BC10/RAD21/STAG1/H2BC11/H4C1/SMC3/TERF1/H2AC14/SMC1A/H2BC13/H4C8/H2BC14/H2AZ1/H2BC3/H2BC15/H2AC4/H4-16/H4C12/H4C13/H2AC7/STAG2/H4C6/POT1/H2BC12/H4C4/SYCP3/H2BC7/SYNE2/SYCE2/H2AZ2
BIOCARTA_VDR_PATHWAY	BIOCARTA_VDR_PATHWAY	24	0.531095	1.87834	0.00302115	0.0344973	0.0254817	11729	tags=71%, list=32%, signal=48%	ACTL6A/MED1/TOP2B/SUPT16H/BAZ1B/CHAF1A/SMARCC1/ARID1A/KAT2B/EP300/NCOR1/SMARCC2/SMARCD1/COPS2/CREBBP/CARM1/HDAC1
WP_GABA_RECEPTOR_SIGNALING	WP_GABA_RECEPTOR_SIGNALING	31	0.50233	1.88068	0.00668896	0.0410844	0.0303473	3067	tags=32%, list=8%, signal=30%	GABRG2/GABRB2/GAD2/SLC6A11/GABRQ/GABRA2/GABRG1/GABRA5/GABRA3/GABRG3
KEGG_PROGESTERONE_MEDIATED_OOCYTE_MATURATION	KEGG_PROGESTERONE_MEDIATED_OOCYTE_MATURATION	85	0.407501	1.88412	0.00446429	0.0344973	0.0254817	8376	tags=45%, list=23%, signal=35%	BUB1/ADCY8/CCNA2/MAD2L1/PDE3B/CDC25A/PLK1/CCNB2/CCNB1/CDK1/PIK3CA/ANAPC1/CDK2/RPS6KA6/CDC25C/PKMYT1/KRAS/CDC25B/CDC27/CDC23/ADCY9/RPS6KA3/CCNB3/GNAI3/MAPK14/ADCY3/ADCY5/HSP90AB1/MAP2K1/HSP90AA1/MAPK12/PIK3CB/PDE3A/ANAPC10/MAPK1/BRAF/GNAI1/ADCY2
REACTOME_COLLAGEN_DEGRADATION	REACTOME_COLLAGEN_DEGRADATION	64	0.431989	1.88503	0.00393701	0.0344973	0.0254817	4245	tags=28%, list=12%, signal=25%	COL9A1/COL9A3/COL25A1/COL4A4/COL6A6/ADAM17/COL4A3/COL11A1/MMP3/MMP10/COL10A1/MMP12/MMP1/COL26A1/COL8A1/COL6A5/COL11A2/ADAM9
REACTOME_PROCESSING_OF_INTRONLESS_PRE_MRNAS	REACTOME_PROCESSING_OF_INTRONLESS_PRE_MRNAS	19	0.565983	1.88823	0.00302115	0.0344973	0.0254817	11130	tags=84%, list=30%, signal=59%	NUDT21/FIP1L1/NCBP1/CSTF2/CPSF2/CLP1/PAPOLA/CSTF3/CSTF1/NCBP2/WDR33/CPSF3/CPSF7/CSTF2T/PCF11/CPSF4
REACTOME_TRANSCRIPTIONAL_ACTIVITY_OF_SMAD2_SMAD3_SMAD4_HETEROTRIMER	REACTOME_TRANSCRIPTIONAL_ACTIVITY_OF_SMAD2_SMAD3_SMAD4_HETEROTRIMER	44	0.459313	1.88828	0.00348432	0.0344973	0.0254817	10102	tags=55%, list=28%, signal=40%	MYC/CCNK/E2F5/RBL1/USP9X/CCNT1/TFDP1/TGIF2/PARP1/SKIL/CDK8/CCNC/SNW1/TRIM33/TFDP2/SMAD2/UBE2D1/RNF111/PPM1A/SMAD4/NCOR1/UBE2D3/SMURF2/WWTR1
WP_SIGNALING_PATHWAYS_IN_GLIOBLASTOMA	WP_SIGNALING_PATHWAYS_IN_GLIOBLASTOMA	82	0.411007	1.88877	0.00442478	0.0344973	0.0254817	8616	tags=38%, list=24%, signal=29%	BRCA2/BRCA1/PRKCI/PIK3CA/ERBB2/CDK4/CDKN1B/CDK2/NRAS/CDKN2C/CDKN2A/MSH6/E2F1/CDK6/CCNE1/CBL/KRAS/SPRY2/NF1/PIK3C2A/GAB1/MAP2K1/PIK3CB/MAPK1/RB1/PLCG2/BRAF/EGFR/ATM/PRKCQ/PDPK1
REACTOME_TRANSLESION_SYNTHESIS_BY_Y_FAMILY_DNA_POLYMERASES_BYPASSES_LESIONS_ON_DNA_TEMPLATE	REACTOME_TRANSLESION_SYNTHESIS_BY_Y_FAMILY_DNA_POLYMERASES_BYPASSES_LESIONS_ON_DNA_TEMPLATE	39	0.473702	1.8896	0.00347222	0.0344973	0.0254817	8854	tags=51%, list=24%, signal=39%	RFC3/POLE2/RFC4/PCNA/REV3L/RFC5/RFC1/PCLAF/POLH/POLD3/RPA1/POLE3/POLE/POLD1/RFC2/RPA3/POLK/RPA2/RCHY1/USP10
REACTOME_FORMATION_OF_SENESCENCE_ASSOCIATED_HETEROCHROMATIN_FOCI_SAHF_	REACTOME_FORMATION_OF_SENESCENCE_ASSOCIATED_HETEROCHROMATIN_FOCI_SAHF_	17	0.589985	1.89121	0.00299401	0.0344973	0.0254817	8549	tags=59%, list=23%, signal=45%	HMGA2/LMNB1/H1-3/H1-1/HMGA1/H1-5/UBN1/RB1/H1-0/H1-4
REACTOME_GLOBAL_GENOME_NUCLEOTIDE_EXCISION_REPAIR_GG_NER_	REACTOME_GLOBAL_GENOME_NUCLEOTIDE_EXCISION_REPAIR_GG_NER_	84	0.408692	1.8916	0.00440529	0.0344973	0.0254817	10798	tags=60%, list=30%, signal=42%	RFC3/POLE2/RFC4/PCNA/RFC5/ACTL6A/RFC1/GTF2H3/PARP1/POLD3/UBE2V2/RPA1/ERCC4/PARP2/POLE3/LIG1/POLE/SUMO2/POLD1/USP45/RFC2/CUL4B/GTF2H1/COPS4/SUMO1/GTF2H4/RPA3/RAD23A/POLK/INO80D/COPS3/RPA2/LIG3/CUL4A/RAD23B/RNF111/MNAT1/CHD1L/XPC/COPS5/SUMO3/COPS8/ERCC3/RUVBL1/ACTR8/UBE2N/YY1/DDB1/PIAS1/INO80
REACTOME_L1CAM_INTERACTIONS	REACTOME_L1CAM_INTERACTIONS	121	0.377872	1.89252	0.00446429	0.0344973	0.0254817	3783	tags=26%, list=10%, signal=24%	KCNQ2/TUBB4A/SCN2A/TUBB2B/GAP43/KIF4A/CHL1/KCNQ3/SH3GL2/TUBA1B/NCAN/TUBB3/EPHB2/ITGB3/ITGAV/SCN9A/SCN2B/HSPA8/L1CAM/RPS6KA6/KIF4B/SCN8A/NCAM1/ITGB1/TUBA1C/CNTN6/LAMC1/SPTB/ITGA2/RDX/NRCAM/LAMA1
REACTOME_PROTEIN_PROTEIN_INTERACTIONS_AT_SYNAPSES	REACTOME_PROTEIN_PROTEIN_INTERACTIONS_AT_SYNAPSES	87	0.408666	1.89642	0.00438596	0.0344973	0.0254817	4895	tags=26%, list=13%, signal=23%	SLITRK2/GRIN2B/LRRTM4/PPFIA2/IL1RAPL2/LRRTM3/LRRTM2/NLGN1/HOMER1/IL1RAP/GRIA3/DLGAP3/SYT9/PTPRD/IL1RAPL1/GRIN2C/NLGN4X/BEGAIN/NRXN1/PPFIBP1/EPB41L5/EPB41/DLGAP1
PID_ERBB_NETWORK_PATHWAY	PID_ERBB_NETWORK_PATHWAY	15	0.615793	1.89813	0.00290698	0.0344973	0.0254817	6813	tags=53%, list=19%, signal=43%	AREG/EREG/NRG3/ERBB2/ERBB4/NRG4/TGFA/HSP90AA1
BIOCARTA_P53_PATHWAY	BIOCARTA_P53_PATHWAY	16	0.606434	1.8983	0.00294985	0.0344973	0.0254817	3039	tags=38%, list=8%, signal=34%	CDK4/CDK2/APAF1/PCNA/E2F1/CCNE1
REACTOME_HDACS_DEACETYLATE_HISTONES	REACTOME_HDACS_DEACETYLATE_HISTONES	91	0.404302	1.89948	0.004329	0.0344973	0.0254817	8614	tags=46%, list=24%, signal=35%	H3C8/H2BC17/H2AC13/H4C3/H2BC10/H2AC11/H2BC11/H4C1/H2AC14/H2BC13/H4C8/H3C12/HDAC2/TBL1XR1/H2BC14/REST/H2BC3/H2AC12/RCOR1/H2BC15/H2AC4/H4-16/H4C12/RBBP4/H4C13/H2AC21/SAP30/H2AC7/H4C6/TBL1X/H2BC12/H4C4/KDM1A/H3C10/H3C13/H2BC7/GATAD2A/CHD4/H3C7/H2BC4/H2AC17/HDAC3
WP_PREIMPLANTATION_EMBRYO	WP_PREIMPLANTATION_EMBRYO	59	0.438016	1.90103	0.00387597	0.0344973	0.0254817	2823	tags=19%, list=8%, signal=17%	ZFP42/DLX2/SOX2/SOX11/NKX2-1/SIX3/BARX2/FOXD1/MYBL1/HMGA1/E2F5
WP_MITOCHONDRIAL_GENE_EXPRESSION	WP_MITOCHONDRIAL_GENE_EXPRESSION	19	0.57072	1.90404	0.00302115	0.0344973	0.0254817	10618	tags=74%, list=29%, signal=52%	PPARGC1A/TFAM/CREB1/GABPA/CAMK4/TFB2M/HCFC1/MTERF3/MTERF1/MYEF2/PPARGC1B/PPRC1/PPP3CA/GABPB1
REACTOME_PROCESSING_OF_CAPPED_INTRONLESS_PRE_MRNA	REACTOME_PROCESSING_OF_CAPPED_INTRONLESS_PRE_MRNA	28	0.520851	1.90645	0.00645161	0.0405647	0.0299634	11235	tags=75%, list=31%, signal=52%	NUDT21/SLBP/FIP1L1/NCBP1/CSTF2/LSM11/CPSF2/CLP1/PAPOLA/CSTF3/CSTF1/NCBP2/WDR33/CPSF3/SNRPE/SNRPG/CPSF7/CSTF2T/PCF11/CPSF4/SNRPB
WP_H19_ACTION_RBE2F1_SIGNALING_AND_CDKBETACATENIN_ACTIVITY	WP_H19_ACTION_RBE2F1_SIGNALING_AND_CDKBETACATENIN_ACTIVITY	15	0.619246	1.90878	0.00290698	0.0344973	0.0254817	7828	tags=47%, list=21%, signal=37%	H19/CDK4/E2F1/MED1/CDK8/CTNNB1/RB1
REACTOME_ESTROGEN_DEPENDENT_NUCLEAR_EVENTS_DOWNSTREAM_OF_ESR_MEMBRANE_SIGNALING	REACTOME_ESTROGEN_DEPENDENT_NUCLEAR_EVENTS_DOWNSTREAM_OF_ESR_MEMBRANE_SIGNALING	24	0.539894	1.90946	0.00302115	0.0344973	0.0254817	8200	tags=46%, list=22%, signal=36%	AREG/EREG/CDKN1B/XPO1/CREB1/EPGN/ELK1/TGFA/PTK2/MAPK1/EGFR
REACTOME_CYCLIN_A_CDK2_ASSOCIATED_EVENTS_AT_S_PHASE_ENTRY	REACTOME_CYCLIN_A_CDK2_ASSOCIATED_EVENTS_AT_S_PHASE_ENTRY	85	0.413361	1.91121	0.00446429	0.0344973	0.0254817	9596	tags=44%, list=26%, signal=32%	CCNE2/CCNA2/CDC25A/MYC/SKP2/CKS1B/CDK4/LIN9/CDKN1B/CDK2/PSMA6/PSMC1/E2F1/E2F5/CCNE1/LIN54/CDC25B/TFDP1/PSMD3/RBBP4/WEE1/PSMD11/PSMD14/PSMD2/PSMD1/PSMD12/PSMC6/TFDP2/RB1/LIN52/MNAT1/RBL2/PSMD7/PSME3/PSMD10/PSMA1/PSMD5
WP_TCA_CYCLE_AND_DEFICIENCY_OF_PYRUVATE_DEHYDROGENASE_COMPLEX_PDHC	WP_TCA_CYCLE_AND_DEFICIENCY_OF_PYRUVATE_DEHYDROGENASE_COMPLEX_PDHC	16	0.611494	1.91413	0.00294985	0.0344973	0.0254817	12034	tags=75%, list=33%, signal=50%	PCK1/DLAT/IDH3A/DLD/CS/DLST/MDH1/ACO1/ACLY/IDH1/PC/SUCLG2
WP_ATM_SIGNALING_NETWORK_IN_DEVELOPMENT_AND_DISEASE	WP_ATM_SIGNALING_NETWORK_IN_DEVELOPMENT_AND_DISEASE	45	0.464666	1.91451	0.00363636	0.0344973	0.0254817	9102	tags=60%, list=25%, signal=45%	BUB1/PRKDC/CHEK1/CDK1/RIF1/MDC1/LBR/SMC1A/RNF168/AURKB/RBBP8/NBN/CHEK2/IKBKG/RNF40/PPM1D/MRE11/TP53BP1/CDK5R1/HMGN1/HDAC4/RAD50/PRKAA1/ATM/ATMIN/RNF20/PPP5C
WP_PYRIMIDINE_METABOLISM_AND_RELATED_DISEASES	WP_PYRIMIDINE_METABOLISM_AND_RELATED_DISEASES	17	0.597256	1.91452	0.00299401	0.0344973	0.0254817	6997	tags=53%, list=19%, signal=43%	CPS1/RRM2/TYMS/RRM1/GLS2/UMPS/CAD/OTC/RRM2B
REACTOME_SIGNALING_BY_NTRK2_TRKB_	REACTOME_SIGNALING_BY_NTRK2_TRKB_	25	0.539012	1.91698	0.00609756	0.0391727	0.0289352	7217	tags=48%, list=20%, signal=39%	GRIN2B/DOCK3/PIK3CA/NRAS/KRAS/PTPN11/NTF4/GAB1/NTF3/SOS1/CDK5R1/FRS2
WP_ASSOCIATION_BETWEEN_PHYSICOCHEMICAL_FEATURES_AND_TOXICITY_ASSOCIATED_PATHWAYS	WP_ASSOCIATION_BETWEEN_PHYSICOCHEMICAL_FEATURES_AND_TOXICITY_ASSOCIATED_PATHWAYS	66	0.429893	1.91744	0.00387597	0.0344973	0.0254817	9079	tags=48%, list=25%, signal=37%	NEFL/MYC/ERBB2/CDKN1B/ERBB4/MYL1/NEFH/CBL/FZD5/FZD9/FZD7/APC/PFN3/ACTR2/ACTR3/ROCK2/PFN2/GSK3B/ELK1/CTNNB1/TGFA/MAP2K1/SOS1/PTK2/CAMK1/MAPK1/FN1/NCK1/EGFR/FZD4/FZD3/FZD6
WP_BASE_EXCISION_REPAIR	WP_BASE_EXCISION_REPAIR	31	0.512705	1.91952	0.00668896	0.0410844	0.0303473	7550	tags=48%, list=21%, signal=38%	NEIL3/POLE2/PCNA/FEN1/UNG/PARP1/POLD3/PARP2/POLE3/HMGB1/LIG1/POLE/TDG/POLD1/POLB
PID_TELOMERASE_PATHWAY	PID_TELOMERASE_PATHWAY	67	0.432835	1.92796	0.00387597	0.0344973	0.0254817	8264	tags=48%, list=23%, signal=37%	WT1/MYC/BLM/CDKN1B/TERF1/E2F1/SP3/HDAC2/DKC1/NBN/WRN/RAD1/PARP2/RBBP4/NCL/RPS6KB1/XRCC5/SAP30/TERT/MRE11/POT1/HSP90AA1/UBE3A/HNRNPC/PTGES3/MAPK1/RAD50/SMG6/EGFR/IFNG/XRCC6/ATM
PID_REELIN_PATHWAY	PID_REELIN_PATHWAY	28	0.527704	1.93154	0.00645161	0.0405647	0.0299634	7174	tags=36%, list=20%, signal=29%	GRIN2B/DAB1/PIK3CA/LRP8/ITGB1/CBL/MAPT/CRKL/GSK3B/CDK5R1
REACTOME_POSITIVE_EPIGENETIC_REGULATION_OF_RRNA_EXPRESSION	REACTOME_POSITIVE_EPIGENETIC_REGULATION_OF_RRNA_EXPRESSION	104	0.399553	1.93432	0.0042735	0.0344973	0.0254817	9130	tags=48%, list=25%, signal=36%	H3C8/H2BC17/DEK/TAF1A/DDX21/H4C3/H2BC10/H2BC11/H4C1/H2AC14/H2BC13/POLR1B/H4C8/H3C12/TAF1B/HDAC2/SMARCA5/H2BC14/H2AZ1/H2BC3/BAZ1B/H2BC15/H2AC4/H4-16/H4C12/CBX3/RBBP4/H4C13/H2AC7/GSK3B/H4C6/H2BC12/TWISTNB/TTF1/H4C4/H3C10/H3C13/H2BC7/TBP/GATAD2A/CHD4/POLR2K/H2AZ2/H3C7/KAT2B/H2BC4/CD3EAP/EP300/H3-3A/POLR1A
REACTOME_DEFECTIVE_EXT2_CAUSES_EXOSTOSES_2	REACTOME_DEFECTIVE_EXT2_CAUSES_EXOSTOSES_2	14	0.633726	1.93518	0.00588235	0.0391727	0.0289352	8791	tags=50%, list=24%, signal=38%	GPC5/GPC3/GPC2/GPC6/EXT1/SDC2/EXT2
REACTOME_APOPTOTIC_CLEAVAGE_OF_CELL_ADHESION_PROTEINS	REACTOME_APOPTOTIC_CLEAVAGE_OF_CELL_ADHESION_PROTEINS	11	0.683352	1.93988	0.00872093	0.0491481	0.0363036	11302	tags=91%, list=31%, signal=63%	PKP1/DSG2/OCLN/DSP/CTNNB1/TJP2/CASP3/TJP1/DSG1/CDH1
REACTOME_INHIBITION_OF_REPLICATION_INITIATION_OF_DAMAGED_DNA_BY_RB1_E2F1	REACTOME_INHIBITION_OF_REPLICATION_INITIATION_OF_DAMAGED_DNA_BY_RB1_E2F1	13	0.654682	1.94587	0.00595238	0.0391727	0.0289352	7828	tags=62%, list=21%, signal=48%	PRIM1/POLA1/PRIM2/E2F1/TFDP1/TFDP2/POLA2/RB1
REACTOME_RECEPTOR_TYPE_TYROSINE_PROTEIN_PHOSPHATASES	REACTOME_RECEPTOR_TYPE_TYROSINE_PROTEIN_PHOSPHATASES	20	0.572331	1.95033	0.00301205	0.0344973	0.0254817	9325	tags=65%, list=25%, signal=48%	SLITRK2/PPFIA2/IL1RAPL2/IL1RAP/PTPRD/IL1RAPL1/PPFIBP1/SLITRK5/PPFIA1/SLITRK1/SLITRK4/PTPRF/SLITRK6
REACTOME_PRC2_METHYLATES_HISTONES_AND_DNA	REACTOME_PRC2_METHYLATES_HISTONES_AND_DNA	71	0.43364	1.95257	0.00413223	0.0344973	0.0254817	8552	tags=52%, list=23%, signal=40%	H3C8/H2BC17/H4C3/H2BC10/H2BC11/H4C1/DNMT3B/EZH2/H2AC14/SUZ12/H2BC13/H4C8/H3C12/H2BC14/DNMT1/H2AZ1/H2BC3/H2BC15/H2AC4/H4-16/H4C12/PHF19/RBBP4/H4C13/MTF2/H2AC7/DNMT3A/H4C6/H2BC12/AEBP2/H4C4/H3C10/H3C13/H2BC7/H2AZ2/H3C7/H2BC4
WP_TGFBETA_SIGNALING_PATHWAY	WP_TGFBETA_SIGNALING_PATHWAY	132	0.386621	1.96163	0.00471698	0.0349292	0.0258007	11016	tags=52%, list=30%, signal=37%	MYC/CCNB2/MAPK4/NUP153/CDK1/FOXH1/ITGB3/MMP12/ITGB1/E2F5/RBL1/KLF11/PDK1/ITGA2/MMP1/ROCK1/CITED1/TFDP1/YAP1/ITCH/PJA1/NEDD9/KLF6/DCP1A/STRAP/SKIL/PAK2/TERT/MAPK14/ZFYVE9/PRKAR2A/SNW1/UCHL5/MAP2K1/SOS1/PTK2/MAP3K7/SUMO1/MAPK1/SMAD2/FN1/TGFBR1/SNIP1/WWP1/RNF111/PPM1A/RBL2/SIK1/EP300/COPS5/SMAD4/GRB2/TRAP1/PIAS2/CDC42/MEF2A/MET/SMURF2/ZFYVE16/SIN3A/TRAF6/ETS1/RHOA/KLF10/PIAS1/SKP1/RAF1/SMAD7/ATF2
KEGG_AMINOACYL_TRNA_BIOSYNTHESIS	KEGG_AMINOACYL_TRNA_BIOSYNTHESIS	41	0.485224	1.96175	0.00346021	0.0344973	0.0254817	13083	tags=78%, list=36%, signal=50%	TARS1/MARS2/DARS2/IARS1/EPRS1/NARS2/IARS2/LARS2/YARS1/GARS1/PARS2/MARS1/AARS2/RARS1/AARS1/RARS2/PSTK/EARS2/NARS1/DARS1/TARS2/CARS1/YARS2/MTFMT/FARSA/LARS1/FARSB/WARS1/VARS1/HARS2/SARS1/TARS3
REACTOME_DEADENYLATION_OF_MRNA	REACTOME_DEADENYLATION_OF_MRNA	25	0.554009	1.97032	0.00609756	0.0391727	0.0289352	12960	tags=72%, list=35%, signal=47%	CNOT1/PAIP1/EIF4A3/CNOT7/EIF4A1/EIF4G1/TUT4/EIF4E/CNOT6/CNOT8/CNOT9/EIF4A2/EIF4B/CNOT6L/CNOT10/CNOT2/TUT7/CNOT4
WP_MBDNF_AND_PROBDNF_REGULATION_OF_GABA_NEUROTRANSMISSION	WP_MBDNF_AND_PROBDNF_REGULATION_OF_GABA_NEUROTRANSMISSION	38	0.50016	1.97798	0.0035461	0.0344973	0.0254817	4326	tags=32%, list=12%, signal=28%	GABRG2/GABRB2/GABRQ/GABRA2/GABRG1/GABRA5/PIK3CA/GABRA3/GABRG3/ROCK1/CREB1/GABRA1
KEGG_SMALL_CELL_LUNG_CANCER	KEGG_SMALL_CELL_LUNG_CANCER	84	0.427668	1.97943	0.00440529	0.0344973	0.0254817	8094	tags=37%, list=22%, signal=29%	CCNE2/COL4A4/E2F2/MYC/SKP2/CKS1B/PIK3CA/CDK4/CDKN1B/ITGAV/CDK2/APAF1/E2F1/CDK6/ITGB1/CCNE1/LAMC1/ITGA2/LAMA1/E2F3/IKBKG/BIRC2/CHUK/PTK2/COL4A6/PIK3CB/FN1/RB1/CYCS/BIRC3/RARB
WP_LET7_INHIBITION_OF_ES_CELL_REPROGRAMMING	WP_LET7_INHIBITION_OF_ES_CELL_REPROGRAMMING	14	0.648704	1.98092	0.00588235	0.0391727	0.0289352	1447	tags=21%, list=4%, signal=21%	SOX2/TRIM71/MYC
KEGG_OOCYTE_MEIOSIS	KEGG_OOCYTE_MEIOSIS	112	0.407154	1.98126	0.00462963	0.0344973	0.0254817	7426	tags=39%, list=20%, signal=31%	CCNE2/SMC1B/BUB1/ADCY8/FBXO5/MAD2L1/AURKA/SGO1/ESPL1/PLK1/CCNB2/CCNB1/CDK1/ANAPC1/CDK2/SMC3/RPS6KA6/CDC25C/SMC1A/PKMYT1/CCNE1/CDC20/YWHAQ/CDC27/YWHAZ/CDC23/ADCY9/YWHAB/RPS6KA3/PPP2R5E/ITPR3/PPP2R5D/YWHAG/PPP1CC/SLK/PTTG1/FBXW11/ADCY3/ADCY5/FBXO43/MAP2K1/MAPK12/PPP3R1/ANAPC10
REACTOME_DUAL_INCISION_IN_GG_NER	REACTOME_DUAL_INCISION_IN_GG_NER	41	0.49304	1.99335	0.00346021	0.0344973	0.0254817	8644	tags=59%, list=24%, signal=45%	RFC3/POLE2/RFC4/PCNA/RFC5/RFC1/GTF2H3/PARP1/POLD3/RPA1/ERCC4/PARP2/POLE3/POLE/POLD1/RFC2/CUL4B/GTF2H1/GTF2H4/RPA3/POLK/RPA2/CUL4A/CHD1L
PID_RB_1PATHWAY	PID_RB_1PATHWAY	65	0.452298	1.99432	0.00393701	0.0344973	0.0254817	5224	tags=28%, list=14%, signal=24%	MYOD1/RBP2/CCNA2/E2F2/SKP2/CDK4/CDKN1B/CDK2/PAX3/CDKN2A/E2F1/CDK6/CCNE1/DNMT1/TFDP1/E2F3/SIRT1/RBBP4
BIOCARTA_TEL_PATHWAY	BIOCARTA_TEL_PATHWAY	17	0.623343	1.99814	0.00299401	0.0344973	0.0254817	8262	tags=53%, list=23%, signal=41%	MYC/TERF1/KRAS/XRCC5/TERT/HSP90AA1/RB1/EGFR/XRCC6
REACTOME_VIRAL_MESSENGER_RNA_SYNTHESIS	REACTOME_VIRAL_MESSENGER_RNA_SYNTHESIS	44	0.487052	2.00231	0.00348432	0.0344973	0.0254817	10141	tags=64%, list=28%, signal=46%	NUP155/NDC1/NUP153/NUP205/NUP160/POLR2B/NUP58/NUP107/POM121/SEH1L/NUP54/RAE1/NUP210/NUP133/NUP35/NUP50/NUP85/NUP37/NUP93/POLR2D/NUP98/POLR2K/TPR/RANBP2/NUP88/NUP43/POLR2C/NUP62
REACTOME_HS_GAG_BIOSYNTHESIS	REACTOME_HS_GAG_BIOSYNTHESIS	31	0.536172	2.00738	0.00334448	0.0344973	0.0254817	9360	tags=48%, list=26%, signal=36%	NDST3/GPC5/GPC3/NDST4/GPC2/GPC6/HS6ST2/HS2ST1/EXT1/GLCE/NDST1/SDC2/NDST2/EXT2/HS3ST3B1
REACTOME_NEGATIVE_EPIGENETIC_REGULATION_OF_RRNA_EXPRESSION	REACTOME_NEGATIVE_EPIGENETIC_REGULATION_OF_RRNA_EXPRESSION	107	0.413888	2.00795	0.00431034	0.0344973	0.0254817	9130	tags=48%, list=25%, signal=36%	H3C8/H2BC17/TAF1A/H4C3/H2BC10/H2BC11/H4C1/DNMT3B/H2AC14/H2BC13/POLR1B/H4C8/H3C12/TAF1B/HDAC2/SMARCA5/GTF2H3/H2BC14/DNMT1/H2AZ1/H2BC3/H2BC15/H2AC4/H4-16/H4C12/SIRT1/H4C13/SAP30/H2AC7/H4C6/H2BC12/TWISTNB/TTF1/GTF2H1/BAZ2A/H4C4/GTF2H4/H3C10/H3C13/H2BC7/SAP130/TBP/SUV39H1/POLR2K/H2AZ2/H3C7/H2BC4/MNAT1/CD3EAP/H3-3A/POLR1A
REACTOME_DISEASES_OF_MITOTIC_CELL_CYCLE	REACTOME_DISEASES_OF_MITOTIC_CELL_CYCLE	36	0.51695	2.00853	0.0033557	0.0344973	0.0254817	4965	tags=44%, list=14%, signal=38%	CCNE2/E2F2/SKP2/CDK4/CDKN1B/ANAPC1/CDK2/E2F1/CDK6/CCNE1/UBE2C/TFDP1/CDC27/UBE2S/E2F3/CDC23
REACTOME_N_GLYCAN_ANTENNAE_ELONGATION	REACTOME_N_GLYCAN_ANTENNAE_ELONGATION	15	0.651677	2.00874	0.00290698	0.0344973	0.0254817	4599	tags=40%, list=13%, signal=35%	MGAT4C/ST8SIA3/MGAT4A/B4GALT6/B4GALT5/ST8SIA2
REACTOME_REMOVAL_OF_THE_FLAP_INTERMEDIATE_FROM_THE_C_STRAND	REACTOME_REMOVAL_OF_THE_FLAP_INTERMEDIATE_FROM_THE_C_STRAND	11	0.708368	2.01089	0.00581395	0.0391727	0.0289352	8289	tags=82%, list=23%, signal=63%	DNA2/PCNA/FEN1/WRN/POLD3/RPA1/POLD1/RPA3/RPA2
REACTOME_INSULIN_PROCESSING	REACTOME_INSULIN_PROCESSING	27	0.559074	2.0116	0.00641026	0.0405647	0.0299634	9496	tags=52%, list=26%, signal=38%	PCSK1/KIF5C/KIF5A/PCSK2/ERO1B/EXOC5/SLC30A6/SLC30A8/EXOC6/EXOC8/MYO5A/KIF5B/SLC30A7/EXOC2
WP_MESODERMAL_COMMITMENT_PATHWAY	WP_MESODERMAL_COMMITMENT_PATHWAY	152	0.389864	2.01475	0.00549451	0.0381884	0.0282082	7744	tags=39%, list=21%, signal=31%	ZIC3/SOX2/HMGA2/TRIM71/ZFHX4/ZIC5/WDHD1/NCAPG2/TET1/SOX21/HES7/FOXH1/BMP7/WNT3/SLC2A12/ZIC2/SCHIP1/HNF4A/DNMT3B/TEAD1/FOXC2/PBX3/CCDC6/CCDC88A/PHF6/UBR5/FZD5/ACVR2B/SMAD1/MBTD1/PITX2/YAP1/TBX1/EPB41L5/ASCC3/KDM6A/BCORL1/ZNF281/ZNF462/TWSG1/ACVR2A/ACACA/MACF1/PBX1/LATS1/BMPR2/MTF2/EMSY/ARID5B/WDCP/AEBP2/CUL4B/EXT1/ATP8B2/C1QBP/TOX/GATA6/MIXL1/SMAD2/TCF7L1
REACTOME_CYTOSOLIC_TRNA_AMINOACYLATION	REACTOME_CYTOSOLIC_TRNA_AMINOACYLATION	24	0.569872	2.01548	0.00302115	0.0344973	0.0254817	12932	tags=88%, list=35%, signal=57%	TARS1/IARS1/EPRS1/AIMP2/YARS1/GARS1/MARS1/EEF1E1/RARS1/AARS1/PPA1/NARS1/DARS1/CARS1/FARSA/AIMP1/LARS1/FARSB/WARS1/VARS1/SARS1
REACTOME_FANCONI_ANEMIA_PATHWAY	REACTOME_FANCONI_ANEMIA_PATHWAY	39	0.505941	2.0182	0.00347222	0.0344973	0.0254817	6467	tags=46%, list=18%, signal=38%	FANCB/USP1/FANCD2/FANCI/ATRIP/EME1/FANCE/FANCM/UBE2T/FANCA/DCLRE1B/FANCG/RPA1/ERCC4/DCLRE1A/FAN1/FAAP24/FANCC
PID_SMAD2_3NUCLEAR_PATHWAY	PID_SMAD2_3NUCLEAR_PATHWAY	82	0.439819	2.02117	0.00442478	0.0344973	0.0254817	5224	tags=32%, list=14%, signal=27%	MYOD1/NKX2-5/IFNB1/MYC/DLX1/FOXH1/IL5/CDK4/CDK2/HSPA8/FOXG1/HNF4A/SP3/E2F5/RBL1/LAMC1/HDAC2/CITED1/TFDP1/TGIF2/NCOA2/CREB1/DCP1A/NR3C1/SKIL/RBBP4
REACTOME_MITOTIC_G2_G2_M_PHASES	REACTOME_MITOTIC_G2_G2_M_PHASES	199	0.374709	2.02579	0.00581395	0.0391727	0.0289352	6989	tags=37%, list=19%, signal=30%	TUBB4A/FOXM1/HMMR/CCNA2/TUBB2B/CENPF/TPX2/AURKA/GTSE1/CDC25A/HAUS6/PLK1/NEK2/BORA/TUBA1B/CCNB2/CCNB1/TUBB3/MYBL2/CDK1/LIN9/PLK4/CDK2/PSMA6/PSMC1/CKAP5/E2F1/CDC25C/CEP72/NEDD1/PKMYT1/TUBA1C/LIN54/CEP76/CEP192/MZT1/CDC25B/AJUBA/ALMS1/CEP78/XPO1/MAPRE1/HAUS2/HAUS3/PSMD3/E2F3/TUBGCP4/PCNT/NDE1/RBBP4/AKAP9/CEP135/WEE1/NINL/HAUS8/PPP1R12A/TUBGCP3/PSMD11/FBXL18/CEP57/HAUS1/YWHAG/PSMD14/PRKAR2B/PSMD2/FBX…
WP_PRADERWILLI_AND_ANGELMAN_SYNDROME	WP_PRADERWILLI_AND_ANGELMAN_SYNDROME	63	0.460577	2.0276	0.00378788	0.0344973	0.0254817	4956	tags=35%, list=14%, signal=30%	GABRG2/TACR3/PCSK1/HTR2C/MKRN3/PWRN1/GABRG1/GABRA5/MAGEL2/CDC6/CDK4/CDKN2C/CDKN2A/GHRH/E2F1/CDK6/GABRG3/NIPA2/OCA2/SNURF/GABRR2/NPAP1
REACTOME_GAP_FILLING_DNA_REPAIR_SYNTHESIS_AND_LIGATION_IN_GG_NER	REACTOME_GAP_FILLING_DNA_REPAIR_SYNTHESIS_AND_LIGATION_IN_GG_NER	25	0.570767	2.02992	0.00609756	0.0391727	0.0289352	8450	tags=68%, list=23%, signal=52%	RFC3/POLE2/RFC4/PCNA/RFC5/RFC1/POLD3/RPA1/POLE3/LIG1/POLE/POLD1/RFC2/RPA3/POLK/RPA2/LIG3
REACTOME_OXIDATIVE_STRESS_INDUCED_SENESCENCE	REACTOME_OXIDATIVE_STRESS_INDUCED_SENESCENCE	122	0.405426	2.03383	0.00442478	0.0344973	0.0254817	7764	tags=40%, list=21%, signal=32%	H3C8/H2BC17/E2F2/IFNB1/H4C3/H2BC10/TNIK/CDK4/H2BC11/H4C1/CDKN2C/CDKN2A/E2F1/EZH2/CDK6/H2AC14/SUZ12/H2BC13/H4C8/H3C12/AGO3/H2BC14/H2AZ1/CBX2/PHC3/TFDP1/H2BC3/E2F3/TNRC6B/H2BC15/H2AC4/H4-16/H4C12/RBBP4/H4C13/H2AC7/AGO1/MAPK14/H4C6/H2BC12/H4C4/RNF2/H3C10/H3C13/BMI1/TFDP2/H2BC7/MAPK1/MAPKAPK5
REACTOME_TRNA_AMINOACYLATION	REACTOME_TRNA_AMINOACYLATION	42	0.501294	2.03412	0.00344828	0.0344973	0.0254817	12932	tags=79%, list=35%, signal=51%	TARS1/MARS2/DARS2/IARS1/EPRS1/AIMP2/NARS2/IARS2/LARS2/YARS1/GARS1/PARS2/MARS1/AARS2/EEF1E1/RARS1/AARS1/RARS2/PPA1/EARS2/NARS1/DARS1/TARS2/CARS1/YARS2/FARSA/AIMP1/LARS1/FARSB/WARS1/VARS1/HARS2/SARS1
REACTOME_HCMV_EARLY_EVENTS	REACTOME_HCMV_EARLY_EVENTS	135	0.40265	2.03874	0.0049505	0.0364314	0.0269103	8929	tags=54%, list=24%, signal=41%	TUBB4A/H3C8/H2BC17/TUBB2B/H2AC13/H4C3/H2BC10/NUP155/NDC1/TUBA1B/TUBB3/NUP153/H2AC11/NUP205/H2BC11/H4C1/EZH2/H2AC14/ITGB1/NUP160/SUZ12/TUBA1C/H2BC13/CBX1/H4C8/H3C12/NUP58/NUP107/TBL1XR1/H2BC14/POM121/CREB1/H2BC3/SEH1L/H2AC12/NUP54/DYNC1LI2/RAE1/H2BC15/H2AC4/H4-16/H4C12/RBBP4/H4C13/NUP210/H2AC21/NUP133/H2AC7/NUP35/NUP50/ELK1/H4C6/NUP85/NUP37/TBL1X/H2BC12/TUBB2A/NUP93/H4C4/H3C10/H3C13/H2BC7/NUP98/DY…
REACTOME_RESOLUTION_OF_ABASIC_SITES_AP_SITES_	REACTOME_RESOLUTION_OF_ABASIC_SITES_AP_SITES_	37	0.521273	2.04374	0.00341297	0.0344973	0.0254817	8450	tags=62%, list=23%, signal=48%	RFC3/POLE2/RFC4/PCNA/RFC5/FEN1/UNG/RFC1/PARG/PARP1/POLD3/RPA1/PARP2/POLE3/LIG1/POLE/TDG/POLD1/RFC2/POLB/RPA3/RPA2/LIG3
REACTOME_CHROMATIN_MODIFYING_ENZYMES	REACTOME_CHROMATIN_MODIFYING_ENZYMES	271	0.364826	2.0542	0.00757576	0.0451318	0.0333369	10472	tags=49%, list=29%, signal=35%	H3C8/H2BC17/H2AC13/SUV39H2/H4C3/H2BC10/JADE3/H2AC11/CDK4/H2BC11/H4C1/PRMT5/PAX3/HAT1/EZH2/H2AC14/SUZ12/H2BC13/ACTL6A/H4C8/H3C12/NSD2/PADI3/HDAC2/PRMT6/YEATS4/YEATS2/TBL1XR1/H2BC14/H2AZ1/PBRM1/PRMT3/NCOA2/REST/H2BC3/H2AC12/BRPF3/KDM1B/KDM6A/SMARCC1/RCOR1/DR1/H2BC15/H2AC4/H4-16/H4C12/RBBP4/KAT6A/H4C13/H2AC21/ASH1L/TRRAP/KAT6B/SAP30/H2AC7/NSD1/ZZZ3/KDM4D/DNMT3A/KDM3A/H4C6/RIOX2/ARID5B/TBL1X/KDM3B/MB…
REACTOME_SIGNALING_BY_HIPPO	REACTOME_SIGNALING_BY_HIPPO	20	0.604182	2.05887	0.00301205	0.0344973	0.0254817	10102	tags=75%, list=28%, signal=54%	YAP1/AMOTL2/YWHAB/STK3/LATS1/DVL2/AMOTL1/STK4/MOB1B/MOB1A/TJP2/CASP3/LATS2/TJP1/WWTR1
WP_PRIMARY_FOCAL_SEGMENTAL_GLOMERULOSCLEROSIS_FSGS	WP_PRIMARY_FOCAL_SEGMENTAL_GLOMERULOSCLEROSIS_FSGS	72	0.457344	2.0596	0.00420168	0.0344973	0.0254817	7041	tags=36%, list=19%, signal=29%	WT1/COL4A4/KIRREL2/MKI67/LMX1B/COL4A3/CLDN1/CDH2/ITGB3/CDKN1B/ITGAV/PCNA/KIRREL3/ITGB1/VCL/CD80/PAX2/CD2AP/YWHAQ/LRP6/ILK/CTNNB1/PTK2/TRPC6/UTRN/DAG1
REACTOME_HDMS_DEMETHYLATE_HISTONES	REACTOME_HDMS_DEMETHYLATE_HISTONES	48	0.492022	2.06101	0.00355872	0.0344973	0.0254817	8412	tags=54%, list=23%, signal=42%	H3C8/H4C3/H4C1/H4C8/H3C12/KDM1B/KDM6A/H4-16/H4C12/H4C13/KDM4D/KDM3A/H4C6/RIOX2/ARID5B/KDM3B/KDM5A/H4C4/KDM1A/H3C10/KDM4A/H3C13/PHF8/KDM2A/KDM5B/H3C7
REACTOME_HCMV_LATE_EVENTS	REACTOME_HCMV_LATE_EVENTS	113	0.424848	2.06949	0.00458716	0.0344973	0.0254817	8611	tags=47%, list=24%, signal=36%	H3C8/H2BC17/H2AC13/H4C3/H2BC10/NUP155/NDC1/NUP153/H2AC11/NUP205/H2BC11/H4C1/H2AC14/NUP160/H2BC13/H4C8/H3C12/NUP58/NUP107/H2BC14/POM121/H2BC3/SEH1L/H2AC12/NUP54/RAE1/H2BC15/H2AC4/H4-16/H4C12/H4C13/NUP210/H2AC21/NUP133/CHMP2B/H2AC7/NUP35/NUP50/H4C6/NUP85/NUP37/H2BC12/NUP93/H4C4/H3C10/H3C13/H2BC7/NUP98/CHMP4C/H3C7/TPR/H2BC4/H2AC17
REACTOME_RECRUITMENT_OF_MITOTIC_CENTROSOME_PROTEINS_AND_COMPLEXES	REACTOME_RECRUITMENT_OF_MITOTIC_CENTROSOME_PROTEINS_AND_COMPLEXES	80	0.451319	2.07167	0.00436681	0.0344973	0.0254817	6813	tags=40%, list=19%, signal=33%	TUBB4A/HAUS6/PLK1/NEK2/CDK1/PLK4/CKAP5/CEP72/NEDD1/CEP76/CEP192/MZT1/ALMS1/CEP78/MAPRE1/HAUS2/HAUS3/TUBGCP4/PCNT/NDE1/AKAP9/CEP135/NINL/HAUS8/TUBGCP3/CEP57/HAUS1/YWHAG/PRKAR2B/HAUS4/CCP110/HSP90AA1
REACTOME_HATS_ACETYLATE_HISTONES	REACTOME_HATS_ACETYLATE_HISTONES	139	0.406913	2.07756	0.00515464	0.0370168	0.0273428	8611	tags=42%, list=24%, signal=33%	H3C8/H2BC17/H2AC13/H4C3/H2BC10/JADE3/H2AC11/H2BC11/H4C1/PAX3/HAT1/H2AC14/H2BC13/ACTL6A/H4C8/H3C12/YEATS4/YEATS2/H2BC14/NCOA2/H2BC3/H2AC12/BRPF3/DR1/H2BC15/H2AC4/H4-16/H4C12/KAT6A/H4C13/H2AC21/TRRAP/KAT6B/H2AC7/ZZZ3/H4C6/MBIP/H2BC12/MORF4L1/PHF20/HCFC1/MRGBP/USP22/MSL2/H4C4/CLOCK/H3C10/H3C13/H2BC7/KAT7/WDR5/SAP130/TADA1/ING3/MSL1/H3C7/KAT2B/H2BC4/H2AC17
REACTOME_TRNA_PROCESSING	REACTOME_TRNA_PROCESSING	108	0.428533	2.08311	0.00440529	0.0344973	0.0254817	10220	tags=53%, list=28%, signal=38%	NUP155/NDC1/NUP153/NUP205/NUP160/NUP58/NUP107/XPOT/TRMT6/POM121/TRMT61B/RAN/EPRS1/SEH1L/TRMT10C/POP1/NUP54/RAE1/QTRT2/NUP210/NSUN2/NUP133/PUS7/TYW5/CDKAL1/TRMT11/CSTF2/NUP35/NUP50/C2orf49/TRNT1/NUP85/NUP37/NUP93/CLP1/TRIT1/DDX1/ALKBH8/FAM98B/NUP98/GTPBP3/RPP40/TYW1/TPR/PRORP/RANBP2/TRMT5/TRMT12/NUP88/LCMT2/NUP43/MTO1/RPP14/NUP62/TSEN15/TYW3/TRMT10A
REACTOME_HDR_THROUGH_MMEJ_ALT_NHEJ_	REACTOME_HDR_THROUGH_MMEJ_ALT_NHEJ_	10	0.766387	2.09313	0.00288184	0.0344973	0.0254817	8450	tags=90%, list=23%, signal=69%	POLQ/FEN1/RBBP8/PARP1/NBN/PARP2/MRE11/RAD50/LIG3
REACTOME_PROTEIN_UBIQUITINATION	REACTOME_PROTEIN_UBIQUITINATION	79	0.455071	2.09318	0.00431034	0.0344973	0.0254817	10758	tags=59%, list=29%, signal=42%	H2BC17/PRKDC/SHPRH/H2BC10/HLTF/H2BC11/PCNA/UBE2T/H2BC13/RAD18/UBE2C/H2BC14/USP9X/RNF144A/H2BC3/UBE2S/UBE2V2/H2BC15/UBE2W/UBE2G1/RNF40/CDC73/WAC/UBA6/H2BC12/OTULIN/DERL1/H2BC7/CTR9/UBE2D1/UBE2K/RNF152/H2BC4/UBE2E1/RNF20/PEX5/UBE2D3/UBE2E3/BCL10/LEO1/H2BC1/UBE2N/USP5/PEX13/UBE2Q2/UBE2G2/RTF1
WP_HOMOLOGOUS_RECOMBINATION	WP_HOMOLOGOUS_RECOMBINATION	13	0.705491	2.09689	0.00297619	0.0344973	0.0254817	8264	tags=77%, list=23%, signal=60%	BRCA2/RAD51/RAD54B/NBN/POLD3/RPA1/MRE11/POLD1/RAD50/ATM
SA_G1_AND_S_PHASES	SA_G1_AND_S_PHASES	15	0.681425	2.10044	0.00290698	0.0344973	0.0254817	2649	tags=47%, list=7%, signal=43%	E2F2/CDK4/CDKN1B/CDK2/PRB1/CDKN2A/E2F1
REACTOME_SYNTHESIS_OF_PIPS_AT_THE_LATE_ENDOSOME_MEMBRANE	REACTOME_SYNTHESIS_OF_PIPS_AT_THE_LATE_ENDOSOME_MEMBRANE	11	0.740082	2.10092	0.00290698	0.0344973	0.0254817	7519	tags=82%, list=21%, signal=65%	MTMR7/PIK3R4/MTMR4/PIK3C2A/PIKFYVE/PIK3C3/MTMR9/MTM1/MTMR2
BIOCARTA_P27_PATHWAY	BIOCARTA_P27_PATHWAY	13	0.706962	2.10126	0.00297619	0.0344973	0.0254817	4218	tags=54%, list=12%, signal=48%	SKP2/CKS1B/CDKN1B/CDK2/E2F1/CCNE1/TFDP1
REACTOME_HIV_LIFE_CYCLE	REACTOME_HIV_LIFE_CYCLE	149	0.4054	2.10433	0.00515464	0.0370168	0.0273428	9936	tags=52%, list=27%, signal=38%	NUP155/NDC1/NUP153/CCNK/ELOA2/HMGA1/NUP205/TAF2/PSIP1/NUP160/TCEA1/TAF4B/FEN1/TAF5/POLR2B/NUP58/RNGTT/TAF7L/GTF2A1/RNMT/NUP107/XRCC4/GTF2H3/XPO1/SUPT16H/CCNT1/POM121/RAN/SSRP1/SEH1L/NUP54/RANBP1/RAE1/NUP210/GTF2E1/LIG1/VTA1/NUP133/CHMP2B/NCBP1/NMT2/XRCC5/RCC1/NUP35/NUP50/VPS4B/NUP85/NUP37/TAF1/TAF4/NUP93/POLR2D/GTF2H1/CHMP5/KPNA1/ELOA/GTF2H4/TAF9B/NUP98/TBP/CHMP4C/NCBP2/POLR2K/XRCC6/TPR/TAF11/MNA…
REACTOME_EGR2_AND_SOX10_MEDIATED_INITIATION_OF_SCHWANN_CELL_MYELINATION	REACTOME_EGR2_AND_SOX10_MEDIATED_INITIATION_OF_SCHWANN_CELL_MYELINATION	28	0.574974	2.10456	0.00322581	0.0344973	0.0254817	11048	tags=71%, list=30%, signal=50%	POU3F2/ADGRG6/TEAD1/DRP2/LAMC1/CYP51A1/NAB1/HDAC2/YAP1/UTRN/DAG1/PRX/HMGCR/MPZ/ADGRV1/NAB2/WWTR1/POU3F1/LAMA2/SREBF2
REACTOME_BASE_EXCISION_REPAIR	REACTOME_BASE_EXCISION_REPAIR	90	0.449916	2.1067	0.00442478	0.0344973	0.0254817	8552	tags=54%, list=23%, signal=42%	H2BC17/NEIL3/RFC3/H4C3/H2BC10/POLE2/RFC4/H2BC11/H4C1/PCNA/TERF1/H2AC14/RFC5/H2BC13/H4C8/FEN1/UNG/RFC1/H2BC14/H2AZ1/PARG/PARP1/H2BC3/POLD3/RPA1/H2BC15/H2AC4/H4-16/H4C12/PARP2/POLE3/H4C13/LIG1/POLE/H2AC7/H4C6/POT1/TDG/POLD1/H2BC12/RFC2/H4C4/POLB/H2BC7/RPA3/H2AZ2/RPA2/LIG3/H2BC4
REACTOME_DNA_DAMAGE_BYPASS	REACTOME_DNA_DAMAGE_BYPASS	48	0.503479	2.109	0.00355872	0.0344973	0.0254817	8854	tags=52%, list=24%, signal=40%	USP1/DTL/RFC3/POLE2/RFC4/PCNA/REV3L/RFC5/RFC1/RAD18/PCLAF/POLH/POLD3/RPA1/POLE3/POLE/POLD1/RFC2/CUL4B/RPA3/POLK/RPA2/CUL4A/RCHY1/USP10
REACTOME_CHK1_CHK2_CDS1_MEDIATED_INACTIVATION_OF_CYCLIN_B_CDK1_COMPLEX	REACTOME_CHK1_CHK2_CDS1_MEDIATED_INACTIVATION_OF_CYCLIN_B_CDK1_COMPLEX	13	0.711169	2.11377	0.00297619	0.0344973	0.0254817	6128	tags=77%, list=17%, signal=64%	CHEK1/CCNB1/CDK1/CDC25C/YWHAQ/CHEK2/YWHAZ/WEE1/YWHAB/YWHAG
REACTOME_RECOGNITION_OF_DNA_DAMAGE_BY_PCNA_CONTAINING_REPLICATION_COMPLEX	REACTOME_RECOGNITION_OF_DNA_DAMAGE_BY_PCNA_CONTAINING_REPLICATION_COMPLEX	30	0.571149	2.11554	0.00327869	0.0344973	0.0254817	8493	tags=63%, list=23%, signal=49%	USP1/DTL/RFC3/POLE2/RFC4/PCNA/RFC5/RFC1/RAD18/POLD3/RPA1/POLE3/POLE/POLD1/RFC2/CUL4B/RPA3/RPA2/CUL4A
REACTOME_CONDENSATION_OF_PROPHASE_CHROMOSOMES	REACTOME_CONDENSATION_OF_PROPHASE_CHROMOSOMES	72	0.470807	2.12023	0.00420168	0.0344973	0.0254817	9015	tags=56%, list=25%, signal=42%	H3C8/SMC4/H2BC17/NCAPG2/SMC2/PLK1/H4C3/H2BC10/CCNB1/CDK1/NCAPD3/H2BC11/H4C1/H2AC14/H2BC13/H4C8/H3C12/H2BC14/H2AZ1/H2BC3/SET/H2BC15/H2AC4/H4-16/H4C12/H4C13/H2AC7/H4C6/H2BC12/H4C4/H3C10/H3C13/H2BC7/RB1/PHF8/H2AZ2/H3C7/H2BC4/KMT5A/H3-3A
REACTOME_SYNTHESIS_OF_PIPS_AT_THE_EARLY_ENDOSOME_MEMBRANE	REACTOME_SYNTHESIS_OF_PIPS_AT_THE_EARLY_ENDOSOME_MEMBRANE	16	0.67813	2.12272	0.00294985	0.0344973	0.0254817	9105	tags=75%, list=25%, signal=56%	MTMR12/PIK3R4/MTMR4/PIK3C2A/PIKFYVE/PIK3C3/MTM1/MTMR2/INPP5F/INPP4A/PI4K2B/INPP4B
REACTOME_MRNA_SPLICING	REACTOME_MRNA_SPLICING	188	0.400736	2.13614	0.00574713	0.0391727	0.0289352	12115	tags=70%, list=33%, signal=47%	HSPA8/CDC40/PRPF40A/HNRNPR/SNRNP40/U2AF1/POLR2B/CDC5L/PPIL1/EIF4A3/ALYREF/NUDT21/WBP11/DDX46/RNPC3/DHX15/DHX9/CHERP/TRA2B/SNRNP48/SMNDC1/CWC22/SNRNP27/PPIL4/U2SURP/CWC27/SRRM1/FIP1L1/NCBP1/CSTF2/HNRNPU/BCAS2/HNRNPL/SF3B3/SNW1/SF3A1/MTREX/SNRNP200/LSM6/YBX1/PRPF38A/POLR2D/TFIP11/SRSF3/CPSF2/CLP1/EFTUD2/HNRNPC/HNRNPM/UPF3B/PRPF4/SRSF1/PAPOLA/RBMX/SRSF2/CSTF3/SF3A3/CSTF1/SRSF9/SRSF10/NCBP2/SNRPD1/LS…
WP_SPLICING_FACTOR_NOVA_REGULATED_SYNAPTIC_PROTEINS	WP_SPLICING_FACTOR_NOVA_REGULATED_SYNAPTIC_PROTEINS	42	0.528747	2.14551	0.00344828	0.0344973	0.0254817	1908	tags=21%, list=5%, signal=20%	CSN3/KCNQ2/GABRG2/GRIN2B/DAB1/NTNG1/CHL1/MAPK4/CDH2
REACTOME_TRANSCRIPTIONAL_REGULATION_BY_SMALL_RNAS	REACTOME_TRANSCRIPTIONAL_REGULATION_BY_SMALL_RNAS	105	0.443319	2.14714	0.00425532	0.0344973	0.0254817	8552	tags=52%, list=23%, signal=40%	H3C8/H2BC17/H4C3/H2BC10/NUP155/NDC1/NUP153/NUP205/H2BC11/H4C1/AGO2/H2AC14/NUP160/H2BC13/H4C8/H3C12/POLR2B/NUP58/NUP107/H2BC14/H2AZ1/POM121/RAN/H2BC3/SEH1L/NUP54/RAE1/H2BC15/H2AC4/H4-16/H4C12/H4C13/NUP210/NUP133/H2AC7/AGO1/NUP35/NUP50/H4C6/NUP85/NUP37/H2BC12/NUP93/POLR2D/IPO8/H4C4/H3C10/H3C13/H2BC7/NUP98/POLR2K/H2AZ2/H3C7/TPR/H2BC4
WP_OMEGA9_FA_SYNTHESIS	WP_OMEGA9_FA_SYNTHESIS	14	0.70476	2.15209	0.00294118	0.0344973	0.0254817	4411	tags=43%, list=12%, signal=38%	ELOVL2/ELOVL6/FADS1/SCD/FASN/ELOVL3
KEGG_SPLICEOSOME	KEGG_SPLICEOSOME	127	0.42771	2.15295	0.00462963	0.0344973	0.0254817	11586	tags=65%, list=32%, signal=44%	HNRNPA1P60/HSPA8/CDC40/PRPF40A/SNRNP40/U2AF1/CDC5L/PPIL1/EIF4A3/ALYREF/WBP11/DDX46/DHX15/PRPF18/CHERP/TRA2B/SMNDC1/THOC3/SNRNP27/U2SURP/NCBP1/HNRNPU/THOC2/BCAS2/SF3B3/SNW1/SF3A1/SNRNP200/LSM6/PRPF38A/SRSF3/EFTUD2/HNRNPC/HNRNPM/PRPF4/SRSF1/RBMX/SRSF2/SF3A3/SRSF9/SRSF10/NCBP2/SNRPD1/LSM3/RBM17/CRNKL1/SNRPB2/HNRNPA3/USP39/SF3B2/PHF5A/DDX23/PLRG1/LSM5/HNRNPK/ZMAT2/SNRPE/RBM8A/SNRPG/DHX8/AQR/MAGOHB/RB…
WP_DNA_DAMAGE_RESPONSE	WP_DNA_DAMAGE_RESPONSE	68	0.483799	2.15418	0.00395257	0.0344973	0.0254817	8893	tags=57%, list=24%, signal=43%	CCNE2/PRKDC/CHEK1/BRCA1/CDC25A/FANCD2/MYC/RAD51/CCNB2/CCNB1/ATRIP/CDK1/CDK4/CDKN1B/CDK2/APAF1/E2F1/CDC25C/CDK6/SMC1A/CCNE1/RFC1/CREB1/NBN/CHEK2/RAD1/CCNB3/MRE11/FAS/TLK2/RRM2B/RB1/RAD50/CYCS/ATM/RPA2/RAD17/CASP3/TLK1
REACTOME_CELLULAR_SENESCENCE	REACTOME_CELLULAR_SENESCENCE	194	0.400846	2.15553	0.00574713	0.0391727	0.0289352	8559	tags=42%, list=23%, signal=33%	HMGA2/CCNE2/H3C8/H2BC17/CCNA2/E2F2/LMNB1/H1-3/IFNB1/H4C3/H2BC10/TNIK/H1-1/CDK4/CDKN1B/HMGA1/ANAPC1/CDK2/H2BC11/H4C1/CDKN2C/CDKN2A/TERF1/E2F1/EZH2/CDK6/H2AC14/SUZ12/CCNE1/H2BC13/H4C8/H3C12/UBE2C/AGO3/H2BC14/H2AZ1/CBX2/PHC3/TFDP1/NBN/H2BC3/CDC27/UBE2S/E2F3/TNRC6B/H2BC15/CDC23/H2AC4/H4-16/H4C12/RBBP4/H4C13/H1-5/RPS6KA3/H2AC7/AGO1/MAPK14/MRE11/H4C6/POT1/H2BC12/H4C4/ANAPC10/RNF2/UBN1/H3C10/H3C13/BMI1/…
REACTOME_APOPTOSIS_INDUCED_DNA_FRAGMENTATION	REACTOME_APOPTOSIS_INDUCED_DNA_FRAGMENTATION	13	0.72631	2.15877	0.00297619	0.0344973	0.0254817	8843	tags=85%, list=24%, signal=64%	H1-3/H1-1/HMGB2/KPNB1/HMGB1/H1-5/KPNA1/H1-0/DFFA/H1-4/CASP3
REACTOME_ABERRANT_REGULATION_OF_MITOTIC_G1_S_TRANSITION_IN_CANCER_DUE_TO_RB1_DEFECTS	REACTOME_ABERRANT_REGULATION_OF_MITOTIC_G1_S_TRANSITION_IN_CANCER_DUE_TO_RB1_DEFECTS	17	0.673815	2.15993	0.00299401	0.0344973	0.0254817	4828	tags=59%, list=13%, signal=51%	CCNE2/E2F2/CDK4/CDKN1B/CDK2/E2F1/CDK6/CCNE1/TFDP1/E2F3
REACTOME_GENE_SILENCING_BY_RNA	REACTOME_GENE_SILENCING_BY_RNA	136	0.424698	2.16078	0.00497512	0.0364996	0.0269607	8552	tags=50%, list=23%, signal=38%	H3C8/H2BC17/H4C3/H2BC10/NUP155/NDC1/TDRD12/MYBL1/NUP153/NUP205/H2BC11/H4C1/HENMT1/AGO2/TDRD1/H2AC14/NUP160/H2BC13/H4C8/H3C12/POLR2B/NUP58/XPO5/AGO3/NUP107/H2BC14/H2AZ1/POM121/RAN/H2BC3/SEH1L/TDRKH/NUP54/RAE1/TNRC6B/H2BC15/TSN/H2AC4/H4-16/H4C12/TDRD9/H4C13/NUP210/NUP133/DICER1/H2AC7/AGO1/NUP35/NUP50/H4C6/DROSHA/NUP85/NUP37/HSP90AA1/H2BC12/NUP93/POLR2D/IPO8/H4C4/H3C10/H3C13/H2BC7/NUP98/POLR2K/H2AZ2…
WP_MRNA_PROCESSING	WP_MRNA_PROCESSING	127	0.42963	2.16261	0.00462963	0.0344973	0.0254817	11482	tags=63%, list=31%, signal=43%	CDC40/SRPK1/SMC1A/PRPF40A/HNRNPR/SNRNP40/XRN2/U2AF1/RNGTT/RNMT/NUDT21/CELF4/DHX15/DHX9/PRPF18/TRA2B/SUGP2/SRRM1/NCBP1/CSTF2/HNRNPU/DICER1/HNRNPL/SRPK2/SF3B3/PTBP2/SF3A1/DDX20/PRPF4B/SRP54/YBX1/SRSF3/CPSF2/CLP1/EFTUD2/HNRNPC/HNRNPM/PRPF4/DDX1/SRSF1/NONO/PAPOLA/RBMX/SRSF2/CSTF3/SF3A3/CSTF1/SRSF9/SRSF10/NCBP2/SNRPD1/CELF1/RBM17/SNRPB2/SF3B2/PHF5A/HNRNPA2B1/CPSF3/HNRNPK/HNRNPH1/HNRNPD/HNRNPH2/SNRPE/S…
WP_TRANSCRIPTION_COFACTORS_SKI_AND_SKIL_PROTEIN_PARTNERS	WP_TRANSCRIPTION_COFACTORS_SKI_AND_SKIL_PROTEIN_PARTNERS	18	0.655663	2.16497	0.00292398	0.0344973	0.0254817	12187	tags=89%, list=33%, signal=59%	PRMT5/TEAD1/SKIL/NF1/STK3/LATS1/ING2/HDAC3/LATS2/TEAD2/SIN3A/TEAD4/MERTK/SATB2/HDAC1/SKI
REACTOME_PKMTS_METHYLATE_HISTONE_LYSINES	REACTOME_PKMTS_METHYLATE_HISTONE_LYSINES	69	0.486179	2.1684	0.00401606	0.0344973	0.0254817	10472	tags=52%, list=29%, signal=37%	H3C8/SUV39H2/H4C3/H4C1/EZH2/SUZ12/H4C8/H3C12/NSD2/H4-16/H4C12/RBBP4/H4C13/ASH1L/NSD1/H4C6/AEBP2/KMT2A/PRDM9/H4C4/H3C10/H3C13/WDR5/SUV39H1/KMT2C/H3C7/NSD3/SETD2/SETDB1/KMT5A/H4C14/ASH2L/RBBP5/NFKB1/H3C1/SETD7
REACTOME_RHO_GTPASE_EFFECTORS	REACTOME_RHO_GTPASE_EFFECTORS	322	0.379113	2.17301	0.0078125	0.0460802	0.0340375	6859	tags=37%, list=19%, signal=30%	TUBB4A/DIAPH3/BUB1/BUB1B/H3C8/KIF18A/H2BC17/CENPE/KNL1/CENPI/KIF14/TUBB2B/MAD2L1/ERCC6L/CENPF/SGO2/SGO1/WASF1/CDCA8/SPC25/KIF2C/NUF2/PRC1/NDC80/SPDL1/PLK1/H4C3/H2BC10/CENPA/BIRC5/TUBA1B/TUBB3/ZWINT/SKA1/PAK3/KIF5A/CENPK/CENPN/CDKN1B/INCENP/CENPQ/H2BC11/H4C1/CENPO/CKAP5/CDC25C/H2AC14/ITGB1/ZW10/NUP160/IQGAP3/CENPU/CENPL/TUBA1C/KNTC1/H2BC13/CDC20/MYH10/H4C8/CIT/DSN1/SKA2/KIF2A/H3C12/ROCK1/ZWILCH/KL…
WP_TRANSSULFURATION_AND_ONE_CARBON_METABOLISM	WP_TRANSSULFURATION_AND_ONE_CARBON_METABOLISM	31	0.580718	2.17415	0.00334448	0.0344973	0.0254817	6634	tags=45%, list=18%, signal=37%	CBS/TYMS/DHFR/MTHFD2/PSAT1/DNMT3B/MTHFD1L/MTHFD1/DNMT1/MAT2A/PHGDH/SHMT2/DNMT3A/PSPH
REACTOME_TRANSCRIPTIONAL_REGULATION_BY_TP53	REACTOME_TRANSCRIPTIONAL_REGULATION_BY_TP53	358	0.37847	2.17726	0.00884956	0.0491481	0.0363036	8289	tags=38%, list=23%, signal=29%	CCNE2/POU4F1/E2F8/CCNA2/BRIP1/EXO1/TPX2/DNA2/AURKA/CHEK1/BRCA1/FANCD2/RFC3/BARD1/TOPBP1/BIRC5/MSH2/CCNB1/BLM/FANCI/ATRIP/CDK1/CCNK/ELOA2/CDKN1B/CDK2/PRELID3A/APAF1/TAF2/RFC4/PRMT5/AGO2/PCNA/MDC1/CDKN2A/E2F1/CDC25C/GLS/E2F7/RMI2/RFC5/TCEA1/RBL1/CHM/CCNE1/LRPPRC/TAF4B/GLS2/NUAK1/TNFRSF10D/TAF5/DYRK2/POLR2B/PMS2/CNOT1/HDAC2/RICTOR/TAF7L/AGO3/PLAGL1/TP53BP2/GTF2H3/PRKAA2/SUPT16H/CCNT1/AURKB/TFDP1/RBB…
WP_INTEGRATED_BREAST_CANCER_PATHWAY	WP_INTEGRATED_BREAST_CANCER_PATHWAY	152	0.423067	2.18634	0.00549451	0.0381884	0.0282082	8438	tags=43%, list=23%, signal=34%	PKIA/BRCA2/RAD54L/AURKA/MYT1/CHEK1/BRCA1/CDC25A/MYC/PLK1/BARD1/RAD51/MSH2/BLM/CDK4/CDK2/ODC1/MSH6/E2F1/STAT1/FER/BACH1/KRAS/MMP1/NAB1/MYCBP2/CDC25B/SMAD1/CREB1/USP38/CHEK2/NCOA3/RASGEF1A/SIRT1/ATF1/WEE1/NF1/CYP19A1/BAK1/BMPR2/CHUK/MRE11/CTNNB1/NUP85/DAG1/DHTKD1/IMPA1/USP16/MAPK1/SMAD2/RB1/RAD50/PPP4R3A/BRAF/TGFBR1/USP15/EGFR/ALKBH1/RALA/HIPK2/ATM/RALGAPA1/XRCC3/HMGCR/PPP4R3B/TPR
WP_NUCLEOTIDE_EXCISION_REPAIR	WP_NUCLEOTIDE_EXCISION_REPAIR	44	0.534047	2.19551	0.00348432	0.0344973	0.0254817	8789	tags=61%, list=24%, signal=47%	RFC3/POLE2/RFC4/PCNA/RFC5/RFC1/GTF2H3/POLD3/RPA1/ERCC4/POLE3/LIG1/POLE/GTF2H2C/POLD1/RFC2/CUL4B/GTF2H1/GTF2H4/ERCC8/RPA3/RAD23A/RPA2/CUL4A/RAD23B/MNAT1/XPC
REACTOME_PROCESSIVE_SYNTHESIS_ON_THE_C_STRAND_OF_THE_TELOMERE	REACTOME_PROCESSIVE_SYNTHESIS_ON_THE_C_STRAND_OF_THE_TELOMERE	19	0.658733	2.19766	0.00302115	0.0344973	0.0254817	8289	tags=68%, list=23%, signal=53%	DNA2/BLM/PCNA/TERF1/FEN1/WRN/POLD3/RPA1/LIG1/POT1/POLD1/RPA3/RPA2
REACTOME_ACTIVATION_OF_GENE_EXPRESSION_BY_SREBF_SREBP_	REACTOME_ACTIVATION_OF_GENE_EXPRESSION_BY_SREBF_SREBP_	42	0.542089	2.19965	0.00344828	0.0344973	0.0254817	8839	tags=60%, list=24%, signal=45%	HMGCS1/ELOVL6/TGS1/HELZ2/MED1/CYP51A1/IDI1/TBL1XR1/SCD/SQLE/FASN/NCOA2/SC5D/NFYA/ACACA/GPAM/FDPS/TBL1X/NFYB/NCOA6/LSS/CHD9/HMGCR/MTF1/DHCR7
REACTOME_CDC6_ASSOCIATION_WITH_THE_ORC_ORIGIN_COMPLEX	REACTOME_CDC6_ASSOCIATION_WITH_THE_ORC_ORIGIN_COMPLEX	11	0.775527	2.20154	0.00290698	0.0344973	0.0254817	7203	tags=91%, list=20%, signal=73%	ORC1/MCM8/E2F2/CDC6/E2F1/ORC6/E2F3/ORC4/ORC2/ORC3
REACTOME_INITIATION_OF_NUCLEAR_ENVELOPE_NE_REFORMATION	REACTOME_INITIATION_OF_NUCLEAR_ENVELOPE_NE_REFORMATION	19	0.660287	2.20285	0.00302115	0.0344973	0.0254817	4615	tags=47%, list=13%, signal=41%	LMNB1/CCNB2/TMPO/CCNB1/CDK1/VRK1/LBR/VRK2/KPNB1
WP_PATHWAYS_AFFECTED_IN_ADENOID_CYSTIC_CARCINOMA	WP_PATHWAYS_AFFECTED_IN_ADENOID_CYSTIC_CARCINOMA	65	0.50011	2.20514	0.00393701	0.0344973	0.0254817	9579	tags=51%, list=26%, signal=38%	PRKDC/CHEK1/BRCA1/MYC/MYBL1/PIK3CA/ERBB2/UHRF1/SMC1A/CNTN6/JMJD1C/MGA/CHEK2/KDM6A/BCORL1/KAT6A/ATRX/IL17RD/NSD1/BCOR/ARID5B/MORF4L1/CMTR2/NFIB/ARID1A/ATM/KMT2C/SETD2/H1-4/TLK1/EP300/NCOR1/NOTCH1
REACTOME_MISMATCH_REPAIR	REACTOME_MISMATCH_REPAIR	15	0.715746	2.20623	0.00290698	0.0344973	0.0254817	8712	tags=87%, list=24%, signal=66%	EXO1/MSH2/PCNA/MSH6/PMS2/POLD3/RPA1/LIG1/POLD1/MLH1/RPA3/RPA2/MSH3
KEGG_NUCLEOTIDE_EXCISION_REPAIR	KEGG_NUCLEOTIDE_EXCISION_REPAIR	44	0.537104	2.20808	0.00348432	0.0344973	0.0254817	8789	tags=61%, list=24%, signal=47%	RFC3/POLE2/RFC4/PCNA/RFC5/RFC1/RPA4/GTF2H3/POLD3/RPA1/ERCC4/POLE3/LIG1/POLE/POLD1/RFC2/CUL4B/GTF2H1/GTF2H4/ERCC8/RPA3/RAD23A/RPA2/CUL4A/RAD23B/MNAT1/XPC
REACTOME_TP53_REGULATES_TRANSCRIPTION_OF_GENES_INVOLVED_IN_G1_CELL_CYCLE_ARREST	REACTOME_TP53_REGULATES_TRANSCRIPTION_OF_GENES_INVOLVED_IN_G1_CELL_CYCLE_ARREST	14	0.726478	2.21841	0.00294118	0.0344973	0.0254817	3039	tags=57%, list=8%, signal=52%	CCNE2/E2F8/CCNA2/CDKN1B/CDK2/E2F1/E2F7/CCNE1
REACTOME_CYCLIN_D_ASSOCIATED_EVENTS_IN_G1	REACTOME_CYCLIN_D_ASSOCIATED_EVENTS_IN_G1	47	0.536576	2.22374	0.0037037	0.0344973	0.0254817	4828	tags=34%, list=13%, signal=30%	CCNE2/E2F2/SKP2/CKS1B/CDK4/CDKN1B/CDK2/CDKN2C/CDKN2A/E2F1/CDK6/E2F5/RBL1/CCNE1/TFDP1/E2F3
BIOCARTA_RANMS_PATHWAY	BIOCARTA_RANMS_PATHWAY	10	0.815166	2.22635	0.00288184	0.0344973	0.0254817	6063	tags=80%, list=17%, signal=67%	KIF15/TPX2/AURKA/KPNA2/RAN/KPNB1/RANBP1/RCC1
REACTOME_COHESIN_LOADING_ONTO_CHROMATIN	REACTOME_COHESIN_LOADING_ONTO_CHROMATIN	10	0.821083	2.24251	0.00288184	0.0344973	0.0254817	6377	tags=90%, list=17%, signal=74%	RAD21/STAG1/SMC3/SMC1A/PDS5B/NIPBL/PDS5A/WAPL/STAG2
REACTOME_APOPTOTIC_EXECUTION_PHASE	REACTOME_APOPTOTIC_EXECUTION_PHASE	52	0.526341	2.24667	0.00355872	0.0344973	0.0254817	8843	tags=56%, list=24%, signal=42%	CLSPN/LMNB1/H1-3/H1-1/PKP1/HMGB2/STK26/DSG2/OCLN/STK24/ROCK1/DSP/APC/KPNB1/MAPT/HMGB1/H1-5/PAK2/BIRC2/CTNNB1/PTK2/DNM1L/KPNA1/H1-0/PRKCQ/DFFA/H1-4/TJP2/CASP3
REACTOME_PROCESSIVE_SYNTHESIS_ON_THE_LAGGING_STRAND	REACTOME_PROCESSIVE_SYNTHESIS_ON_THE_LAGGING_STRAND	15	0.731391	2.25445	0.00290698	0.0344973	0.0254817	8289	tags=87%, list=23%, signal=67%	DNA2/PRIM1/POLA1/PRIM2/PCNA/FEN1/POLD3/RPA1/LIG1/POLD1/POLA2/RPA3/RPA2
WP_REGULATION_OF_SISTER_CHROMATID_SEPARATION_AT_THE_METAPHASEANAPHASE_TRANSITION	WP_REGULATION_OF_SISTER_CHROMATID_SEPARATION_AT_THE_METAPHASEANAPHASE_TRANSITION	15	0.735957	2.26853	0.00290698	0.0344973	0.0254817	3198	tags=67%, list=9%, signal=61%	BUB1/BUB1B/CENPE/MAD2L1/ESPL1/RAD21/STAG1/SMC3/SMC1A/CDC20
WP_ATM_SIGNALING_PATHWAY	WP_ATM_SIGNALING_PATHWAY	40	0.572542	2.26873	0.00358423	0.0344973	0.0254817	6440	tags=48%, list=18%, signal=39%	CHEK1/BRCA1/CDC25A/FANCD2/RAD51/AP3B2/CCNB1/CDK1/CDK2/MDC1/CDC25C/SMC1A/CCNE1/CREB1/NBN/CHEK2/IKBKG/MRE11/TP53BP1
REACTOME_DNA_DAMAGE_TELOMERE_STRESS_INDUCED_SENESCENCE	REACTOME_DNA_DAMAGE_TELOMERE_STRESS_INDUCED_SENESCENCE	80	0.494844	2.27147	0.00436681	0.0344973	0.0254817	8552	tags=55%, list=23%, signal=42%	HMGA2/CCNE2/H2BC17/CCNA2/LMNB1/H1-3/H4C3/H2BC10/H1-1/CDKN1B/HMGA1/CDK2/H2BC11/H4C1/TERF1/H2AC14/CCNE1/H2BC13/H4C8/H2BC14/H2AZ1/NBN/H2BC3/H2BC15/H2AC4/H4-16/H4C12/H4C13/H1-5/H2AC7/MRE11/H4C6/POT1/H2BC12/H4C4/UBN1/H2BC7/RB1/RAD50/H1-0/H2AZ2/ATM/H1-4/H2BC4
REACTOME_POLYMERASE_SWITCHING_ON_THE_C_STRAND_OF_THE_TELOMERE	REACTOME_POLYMERASE_SWITCHING_ON_THE_C_STRAND_OF_THE_TELOMERE	26	0.630914	2.27621	0.00308642	0.0344973	0.0254817	8113	tags=65%, list=22%, signal=51%	PRIM1/RFC3/DSCC1/RFC4/POLA1/PRIM2/PCNA/TERF1/RFC5/RFC1/POLD3/POT1/POLD1/RFC2/CHTF8/POLA2/TEN1
REACTOME_TELOMERE_MAINTENANCE	REACTOME_TELOMERE_MAINTENANCE	113	0.467797	2.2787	0.00458716	0.0344973	0.0254817	8289	tags=52%, list=23%, signal=41%	H2BC17/CCNA2/DNA2/PRIM1/RFC3/H4C3/H2BC10/DSCC1/BLM/CDK2/RFC4/H2BC11/H4C1/POLA1/PRIM2/PCNA/TERF1/RTEL1/H2AC14/RFC5/H2BC13/H4C8/FEN1/RFC1/POLR2B/DKC1/H2BC14/H2AZ1/WRN/H2BC3/POLD3/PIF1/RPA1/H2BC15/H2AC4/H4-16/H4C12/ANKRD28/H4C13/ATRX/LIG1/H2AC7/TERT/H4C6/POT1/POLD1/H2BC12/RFC2/POLR2D/CHTF8/H4C4/POLA2/H2BC7/NHP2/RPA3/TEN1/POLR2K/H2AZ2/RPA2
REACTOME_EPIGENETIC_REGULATION_OF_GENE_EXPRESSION	REACTOME_EPIGENETIC_REGULATION_OF_GENE_EXPRESSION	146	0.442905	2.28753	0.00518135	0.0370966	0.0274017	9280	tags=50%, list=25%, signal=37%	H3C8/H2BC17/TET1/DEK/TAF1A/DDX21/H4C3/H2BC10/UHRF1/H2BC11/H4C1/DNMT3B/EZH2/H2AC14/SUZ12/H2BC13/POLR1B/H4C8/H3C12/TAF1B/TET3/HDAC2/SMARCA5/GTF2H3/H2BC14/DNMT1/H2AZ1/H2BC3/BAZ1B/H2BC15/H2AC4/H4-16/H4C12/SIRT1/CBX3/PHF19/RBBP4/H4C13/MTF2/SAP30/H2AC7/GSK3B/DNMT3A/H4C6/TDG/H2BC12/AEBP2/TWISTNB/TTF1/GTF2H1/BAZ2A/H4C4/GTF2H4/H3C10/H3C13/H2BC7/SAP130/TBP/GATAD2A/SUV39H1/CHD4/POLR2K/H2AZ2/H3C7/KAT2B/H2BC4…
REACTOME_POLYMERASE_SWITCHING	REACTOME_POLYMERASE_SWITCHING	14	0.749202	2.28781	0.00294118	0.0344973	0.0254817	7662	tags=86%, list=21%, signal=68%	PRIM1/RFC3/RFC4/POLA1/PRIM2/PCNA/RFC5/RFC1/POLD3/POLD1/RFC2/POLA2
REACTOME_TRANSCRIPTION_OF_E2F_TARGETS_UNDER_NEGATIVE_CONTROL_BY_P107_RBL1_AND_P130_RBL2_IN_COMPLEX_WITH_HDAC1	REACTOME_TRANSCRIPTION_OF_E2F_TARGETS_UNDER_NEGATIVE_CONTROL_BY_P107_RBL1_AND_P130_RBL2_IN_COMPLEX_WITH_HDAC1	16	0.731399	2.28947	0.00294985	0.0344973	0.0254817	5224	tags=62%, list=14%, signal=54%	CCNA2/MYBL2/CDK1/LIN9/E2F1/E2F5/RBL1/LIN54/TFDP1/RBBP4
BIOCARTA_G2_PATHWAY	BIOCARTA_G2_PATHWAY	24	0.649568	2.29735	0.00302115	0.0344973	0.0254817	5336	tags=54%, list=15%, signal=46%	PRKDC/MYT1/CHEK1/BRCA1/CDC25A/PLK1/CCNB1/CDK1/CDC25C/CDC25B/YWHAQ/CHEK2/WEE1
REACTOME_DNA_REPLICATION_PRE_INITIATION	REACTOME_DNA_REPLICATION_PRE_INITIATION	84	0.497298	2.3017	0.00440529	0.0344973	0.0254817	7791	tags=49%, list=21%, signal=39%	CDC7/ORC1/PRIM1/MCM8/MCM4/E2F2/MCM2/MCM6/GMNN/CDC6/CDC45/POLE2/DBF4/CDK2/PSMA6/PSMC1/POLA1/PRIM2/E2F1/ORC6/MCM3/RPA4/PSMD3/E2F3/RPA1/MCM7/POLE3/CDT1/PSMD11/POLE/PSMD14/PSMD2/ORC4/ORC2/PSMD1/PSMD12/ORC3/PSME4/PSMC6/POLA2/RPA3
REACTOME_DNA_DOUBLE_STRAND_BREAK_RESPONSE	REACTOME_DNA_DOUBLE_STRAND_BREAK_RESPONSE	77	0.506077	2.30209	0.00436681	0.0344973	0.0254817	7829	tags=49%, list=21%, signal=39%	EYA4/H2BC17/BRCA1/BARD1/H4C3/H2BC10/KPNA2/H2BC11/H4C1/MDC1/H2BC13/H4C8/NSD2/SMARCA5/H2BC14/RNF168/NBN/H2BC3/BAZ1B/CHEK2/UBE2V2/H2BC15/H4-16/H4C12/H4C13/MRE11/TP53BP1/H4C6/BRCC3/EYA1/H2BC12/EYA3/H4C4/ABRAXAS1/SUMO1/KDM4A/H2BC7/RAD50
REACTOME_REGULATION_OF_PLK1_ACTIVITY_AT_G2_M_TRANSITION	REACTOME_REGULATION_OF_PLK1_ACTIVITY_AT_G2_M_TRANSITION	86	0.499031	2.30347	0.00446429	0.0344973	0.0254817	6813	tags=42%, list=19%, signal=34%	TUBB4A/AURKA/HAUS6/PLK1/NEK2/BORA/CCNB2/CCNB1/CDK1/PLK4/CKAP5/CEP72/NEDD1/CEP76/CEP192/AJUBA/ALMS1/CEP78/MAPRE1/HAUS2/HAUS3/PCNT/NDE1/AKAP9/CEP135/NINL/HAUS8/PPP1R12A/CEP57/HAUS1/YWHAG/PRKAR2B/FBXW11/HAUS4/CCP110/HSP90AA1
BIOCARTA_RB_PATHWAY	BIOCARTA_RB_PATHWAY	13	0.776747	2.30868	0.00297619	0.0344973	0.0254817	5336	tags=69%, list=15%, signal=59%	MYT1/CHEK1/CDC25A/CDK1/CDK4/CDK2/CDC25C/CDC25B/WEE1
REACTOME_RNA_POLYMERASE_II_TRANSCRIPTION_TERMINATION	REACTOME_RNA_POLYMERASE_II_TRANSCRIPTION_TERMINATION	66	0.518037	2.31059	0.00387597	0.0344973	0.0254817	11865	tags=70%, list=32%, signal=47%	CDC40/U2AF1/EIF4A3/ALYREF/NUDT21/FYTTD1/SLBP/THOC3/SRRM1/FIP1L1/NCBP1/CSTF2/THOC2/LSM11/SRSF3/CPSF2/CLP1/UPF3B/SRSF1/PAPOLA/SRSF2/CSTF3/CSTF1/SRSF9/NCBP2/THOC5/WDR33/CPSF3/SNRPE/RBM8A/SNRPG/MAGOHB/CPSF7/CSTF2T/POLDIP3/U2AF2/PCF11/SLU7/SRSF7/CPSF4/SNRPB/DDX39B/CASC3/MAGOH/SRSF11/RNPS1
REACTOME_TP53_REGULATES_TRANSCRIPTION_OF_CELL_CYCLE_GENES	REACTOME_TP53_REGULATES_TRANSCRIPTION_OF_CELL_CYCLE_GENES	49	0.550763	2.32104	0.00353357	0.0344973	0.0254817	6166	tags=41%, list=17%, signal=34%	CCNE2/E2F8/CCNA2/AURKA/CCNB1/CDK1/CDKN1B/CDK2/PCNA/E2F1/CDC25C/E2F7/RBL1/CCNE1/CNOT1/PLAGL1/TFDP1/ARID3A/CNOT7/NPM1
REACTOME_UNWINDING_OF_DNA	REACTOME_UNWINDING_OF_DNA	12	0.806202	2.32797	0.00289855	0.0344973	0.0254817	6196	tags=92%, list=17%, signal=76%	GINS4/GINS1/MCM8/MCM4/MCM2/MCM6/CDC45/GINS2/MCM3/MCM7/GINS3
BIOCARTA_G1_PATHWAY	BIOCARTA_G1_PATHWAY	28	0.637534	2.33355	0.00322581	0.0344973	0.0254817	4218	tags=43%, list=12%, signal=38%	CDC25A/DHFR/CDK1/SKP2/CDK4/CDKN1B/CDK2/CDKN2A/E2F1/CDK6/CCNE1/TFDP1
REACTOME_ESTABLISHMENT_OF_SISTER_CHROMATID_COHESION	REACTOME_ESTABLISHMENT_OF_SISTER_CHROMATID_COHESION	11	0.825961	2.34471	0.00290698	0.0344973	0.0254817	6377	tags=100%, list=17%, signal=83%	ESCO2/CDCA5/RAD21/STAG1/SMC3/SMC1A/PDS5B/ESCO1/PDS5A/WAPL/STAG2
PID_ATM_PATHWAY	PID_ATM_PATHWAY	34	0.613911	2.34793	0.00333333	0.0344973	0.0254817	9376	tags=62%, list=26%, signal=46%	BRCA1/CDC25A/FANCD2/BLM/SMC3/MDC1/CDC25C/SMC1A/XRCC4/RBBP8/NBN/CHEK2/YWHAB/MRE11/TP53BP1/ABRAXAS1/RAD50/ATM/RAD17/TOP3A/UIMC1
REACTOME_MEIOTIC_RECOMBINATION	REACTOME_MEIOTIC_RECOMBINATION	85	0.513573	2.37455	0.00446429	0.0344973	0.0254817	8552	tags=60%, list=23%, signal=46%	TEX15/H3C8/H2BC17/BRCA2/BRCA1/RAD51/H4C3/H2BC10/BLM/CDK4/CDK2/H2BC11/H4C1/PSMC3IP/H2AC14/MND1/H2BC13/H4C8/H3C12/DMC1/H2BC14/H2AZ1/RBBP8/NBN/H2BC3/RPA1/H2BC15/H2AC4/H4-16/H4C12/H4C13/RAD51C/MSH4/H2AC7/MRE11/H4C6/H2BC12/PRDM9/H4C4/MLH1/H3C10/H3C13/H2BC7/RPA3/RAD50/H2AZ2/ATM/RPA2/H3C7/MSH5/H2BC4
BIOCARTA_ATRBRCA_PATHWAY	BIOCARTA_ATRBRCA_PATHWAY	21	0.687498	2.37645	0.00302115	0.0344973	0.0254817	8814	tags=76%, list=24%, signal=58%	BRCA2/CHEK1/BRCA1/FANCD2/RAD51/FANCE/FANCA/FANCG/NBN/CHEK2/RAD1/MRE11/FANCC/RAD50/ATM/RAD17
REACTOME_NS1_MEDIATED_EFFECTS_ON_HOST_PATHWAYS	REACTOME_NS1_MEDIATED_EFFECTS_ON_HOST_PATHWAYS	41	0.588612	2.37974	0.00346021	0.0344973	0.0254817	9393	tags=71%, list=26%, signal=53%	NUP155/NDC1/KPNA2/NUP153/NUP205/NUP160/EIF2AK2/NUP58/NUP107/POM121/SEH1L/KPNB1/NUP54/RAE1/NUP210/NUP133/KPNA3/KPNA4/NUP35/NUP50/NUP85/NUP37/NUP93/KPNA1/NUP98/TPR/RANBP2/NUP88/NUP43
WP_INTEGRATED_CANCER_PATHWAY	WP_INTEGRATED_CANCER_PATHWAY	44	0.579854	2.38383	0.00348432	0.0344973	0.0254817	8264	tags=59%, list=23%, signal=46%	CHEK1/BRCA1/CDC25A/MYC/PLK1/BARD1/MSH2/BLM/CDK1/CDK4/CDKN1B/CDK2/MSH6/E2F1/STAT1/BACH1/MMP1/CDC25B/CHEK2/ATF1/MRE11/POU2F1/SMAD2/RB1/RAD50/ATM
REACTOME_SUMOYLATION_OF_UBIQUITINYLATION_PROTEINS	REACTOME_SUMOYLATION_OF_UBIQUITINYLATION_PROTEINS	39	0.60001	2.39344	0.00347222	0.0344973	0.0254817	10141	tags=69%, list=28%, signal=50%	NUP155/NDC1/NUP153/NUP205/NUP160/NUP58/NUP107/POM121/SEH1L/NUP54/RAE1/NUP210/NUP133/VHL/NUP35/NUP50/NUP85/NUP37/NUP93/SUMO1/NUP98/TPR/RANBP2/NUP88/NUP43/PIAS2/NUP62
REACTOME_REGULATION_OF_GLUCOKINASE_BY_GLUCOKINASE_REGULATORY_PROTEIN	REACTOME_REGULATION_OF_GLUCOKINASE_BY_GLUCOKINASE_REGULATORY_PROTEIN	32	0.636704	2.39568	0.00337838	0.0344973	0.0254817	9393	tags=75%, list=26%, signal=56%	GCK/NUP155/NDC1/NUP153/NUP205/NUP160/NUP58/NUP107/POM121/SEH1L/NUP54/RAE1/NUP210/NUP133/NUP35/NUP50/NUP85/NUP37/NUP93/NUP98/TPR/RANBP2/NUP88/NUP43
REACTOME_REGULATION_OF_CHOLESTEROL_BIOSYNTHESIS_BY_SREBP_SREBF_	REACTOME_REGULATION_OF_CHOLESTEROL_BIOSYNTHESIS_BY_SREBP_SREBF_	55	0.561402	2.3987	0.0037594	0.0344973	0.0254817	8839	tags=62%, list=24%, signal=47%	HMGCS1/ELOVL6/TGS1/HELZ2/MED1/CYP51A1/IDI1/SEC24C/TBL1XR1/SEC23A/SCD/SQLE/FASN/NCOA2/MBTPS2/RAN/KPNB1/SC5D/NFYA/ACACA/GPAM/SEC24A/FDPS/TBL1X/INSIG2/NFYB/SEC24B/INSIG1/NCOA6/LSS/CHD9/HMGCR/MTF1/DHCR7
REACTOME_MEIOSIS	REACTOME_MEIOSIS	117	0.488655	2.40212	0.00458716	0.0344973	0.0254817	8552	tags=55%, list=23%, signal=42%	TEX15/SMC1B/SYCP2/H3C8/H2BC17/BRCA2/BRCA1/LMNB1/RAD51/H4C3/H2BC10/BLM/RAD21/STAG1/CDK4/CDK2/H2BC11/H4C1/SMC3/TERF1/PSMC3IP/H2AC14/SMC1A/MND1/H2BC13/H4C8/H3C12/DMC1/H2BC14/H2AZ1/RBBP8/NBN/H2BC3/RPA1/H2BC15/H2AC4/H4-16/H4C12/H4C13/RAD51C/MSH4/H2AC7/STAG2/MRE11/H4C6/POT1/H2BC12/PRDM9/H4C4/SYCP3/MLH1/H3C10/H3C13/H2BC7/RPA3/RAD50/SYNE2/SYCE2/H2AZ2/ATM/RPA2/H3C7/MSH5/H2BC4
REACTOME_PCNA_DEPENDENT_LONG_PATCH_BASE_EXCISION_REPAIR	REACTOME_PCNA_DEPENDENT_LONG_PATCH_BASE_EXCISION_REPAIR	21	0.695255	2.40326	0.00302115	0.0344973	0.0254817	8289	tags=81%, list=23%, signal=63%	RFC3/POLE2/RFC4/PCNA/RFC5/FEN1/RFC1/POLD3/RPA1/POLE3/LIG1/POLE/POLD1/RFC2/POLB/RPA3/RPA2
REACTOME_DEPOSITION_OF_NEW_CENPA_CONTAINING_NUCLEOSOMES_AT_THE_CENTROMERE	REACTOME_DEPOSITION_OF_NEW_CENPA_CONTAINING_NUCLEOSOMES_AT_THE_CENTROMERE	73	0.533582	2.4159	0.00421941	0.0344973	0.0254817	7689	tags=58%, list=21%, signal=46%	H2BC17/KNL1/CENPI/OIP5/MIS18BP1/H4C3/H2BC10/CENPA/CENPK/CENPN/CENPQ/HJURP/H2BC11/H4C1/CENPO/H2AC14/CENPU/CENPL/H2BC13/H4C8/MIS18A/SMARCA5/H2BC14/H2AZ1/CENPW/RSF1/CENPH/H2BC3/H2BC15/H2AC4/H4-16/H4C12/CENPP/RBBP4/H4C13/NPM1/H2AC7/H4C6/H2BC12/CENPC/H4C4/H2BC7
PID_AURORA_A_PATHWAY	PID_AURORA_A_PATHWAY	31	0.64557	2.41695	0.00334448	0.0344973	0.0254817	6236	tags=48%, list=17%, signal=40%	DLGAP5/TPX2/AURKA/BRCA1/CENPA/BIRC5/CKAP5/CDC25B/AJUBA/AURKB/TACC3/RAN/RASA1/PPP2R5D/GSK3B
KEGG_HOMOLOGOUS_RECOMBINATION	KEGG_HOMOLOGOUS_RECOMBINATION	28	0.66051	2.41764	0.00322581	0.0344973	0.0254817	8358	tags=68%, list=23%, signal=52%	BRCA2/RAD54L/XRCC2/RAD51/BLM/TOP3B/EME1/RPA4/RAD54B/NBN/POLD3/RPA1/RAD51C/MRE11/POLD1/RPA3/RAD50/RPA2/XRCC3
REACTOME_SEPARATION_OF_SISTER_CHROMATIDS	REACTOME_SEPARATION_OF_SISTER_CHROMATIDS	191	0.453879	2.4226	0.00574713	0.0391727	0.0289352	7559	tags=48%, list=21%, signal=38%	TUBB4A/BUB1/BUB1B/KIF18A/CENPE/KNL1/CENPI/TUBB2B/MAD2L1/ERCC6L/CENPF/SGO2/SGO1/CDCA8/SPC25/ESPL1/KIF2C/NUF2/NDC80/CDCA5/SPDL1/PLK1/CENPA/BIRC5/TUBA1B/TUBB3/ZWINT/RAD21/STAG1/SKA1/CENPK/CENPN/ANAPC1/INCENP/CENPQ/PSMA6/PSMC1/SMC3/CENPO/CKAP5/ZW10/SMC1A/NUP160/CENPU/CENPL/TUBA1C/KNTC1/CDC20/DSN1/SKA2/KIF2A/UBE2C/ZWILCH/NUP107/XPO1/PDS5B/AURKB/AHCTF1/CENPH/MAPRE1/CDC27/SEH1L/UBE2S/DYNC1LI2/PSMD3/TAOK…
REACTOME_REGULATION_OF_TP53_ACTIVITY	REACTOME_REGULATION_OF_TP53_ACTIVITY	160	0.464095	2.42284	0.00529101	0.0374307	0.0276485	8990	tags=47%, list=25%, signal=36%	POU4F1/CCNA2/BRIP1/EXO1/TPX2/DNA2/AURKA/CHEK1/BRCA1/RFC3/BARD1/TOPBP1/BLM/ATRIP/CDK1/CDK2/TAF2/RFC4/PRMT5/CDKN2A/RMI2/RFC5/TAF4B/NUAK1/TAF5/DYRK2/HDAC2/RICTOR/TAF7L/TP53BP2/PRKAA2/SUPT16H/AURKB/RBBP8/NBN/WRN/SSRP1/CHEK2/RAD9B/BRPF3/RPA1/RAD1/CSNK2A1/RBBP4/KAT6A/RMI1/PRKAB2/MAPK14/MRE11/TAF1/TAF4/RFC2/PHF20/CDK5R1/RFFL/ING2/TAF9B/MAPKAPK5/RPA3/RAD50/TBP/JMY/PIP4K2C/GATAD2A/NOC2L/PRKAA1/CHD4/HIPK2/…
[truncated: 85 more rows]
