# Supplementary material for: MCM10: An effective treatment target and a prognostic biomarker in patients with uterine corpus endometrial carcinoma
Source: J Cell Mol Med. 2023 May 29;27(12):1708–24. doi: 10.1111/jcmm.17772 (PMC10273062; doi:10.1111/jcmm.17772)
Supplement: Supplementary file 14 — Table S10: [file JCMM-27-1708-s006.xlsx]

## Sheet: Sheet 1
变量	细胞	相关系数(Pearson)	P值(Pearson)	相关系数(Spearman)	P值(Spearman)
MCM10	Th2 cells	0.621	<0.001	0.592	<0.001
MCM10	NK CD56bright cells	-0.554	<0.001	-0.573	<0.001
MCM10	pDC	-0.468	<0.001	-0.478	<0.001
MCM10	iDC	-0.359	<0.001	-0.357	<0.001
MCM10	NK cells	-0.301	<0.001	-0.327	<0.001
MCM10	Eosinophils	-0.302	<0.001	-0.305	<0.001
MCM10	Neutrophils	-0.309	<0.001	-0.299	<0.001
MCM10	Mast cells	-0.278	<0.001	-0.295	<0.001
MCM10	T helper cells	0.296	<0.001	0.282	<0.001
MCM10	Cytotoxic cells	-0.273	<0.001	-0.266	<0.001
MCM10	Tcm	0.269	<0.001	0.266	<0.001
MCM10	Th17 cells	-0.264	<0.001	-0.256	<0.001
MCM10	TFH	-0.219	<0.001	-0.220	<0.001
MCM10	T cells	-0.190	<0.001	-0.189	<0.001
MCM10	TReg	-0.206	<0.001	-0.186	<0.001
MCM10	Tgd	0.187	<0.001	0.168	<0.001
MCM10	NK CD56dim cells	-0.146	<0.001	-0.151	<0.001
MCM10	CD8 T cells	-0.139	0.001	-0.144	<0.001
MCM10	Th1 cells	0.080	0.061	0.067	0.113
MCM10	B cells	-0.068	0.110	-0.062	0.148
MCM10	aDC	0.046	0.280	0.056	0.186
MCM10	Macrophages	0.060	0.162	0.053	0.213
MCM10	DC	-0.071	0.097	-0.051	0.230
MCM10	Tem	-0.057	0.183	-0.040	0.351
